# Supplementary material for: A review of Cunaxidae (Acariformes, Trombidiformes): Histories and diagnoses of subfamilies and genera, keys to world species, and some new locality records
Source: Zookeys. 2014 Jun 20;(418):1–103. doi: 10.3897/zookeys.418.7629 (PMC4104466; doi:10.3897/zookeys.418.7629)
Supplement: XML Treatment for Cunaxidae [file zookeys.418.7629-treatment1.xml]

<!DOCTYPE tp:taxon-treatment
  PUBLIC "-//TaxonX//DTD Taxonomic Treatment Publishing DTD v0 20100105//EN" "tax-treatment-NSO.dtd">
<tp:taxon-treatment xmlns:tp="http://www.plazi.org/taxpub"><tp:treatment-meta><kwd-group><label>Taxon classification</label><kwd><named-content content-type="kingdom">Animalia</named-content></kwd><kwd><named-content content-type="order">Trombidiformes</named-content></kwd><kwd><named-content content-type="family">Cunaxidae</named-content></kwd></kwd-group><mixed-citation publication-type="journal"><person-group><name><surname>Skvarla</surname><given-names>Michael J.</given-names></name><name><surname>Fisher</surname><given-names>J. Ray</given-names></name><name><surname>Dowling</surname><given-names>Ashley P. G.</given-names></name></person-group><article-title>A review of Cunaxidae (Acariformes, Trombidiformes): Histories and diagnoses of subfamilies and genera, keys to world species, and some new locality records</article-title><source>Zookeys</source><day>20</day><month>6</month><year>2014</year><volume>2014</volume><issue>418</issue><fpage>1</fpage><lpage>103</lpage><pub-id pub-id-type="doi">10.3897/zookeys.418.7629</pub-id></mixed-citation></tp:treatment-meta><tp:nomenclature><tp:taxon-name>
                        <tp:taxon-name-part taxon-name-part-type="family">Cunaxidae</tp:taxon-name-part>
                    </tp:taxon-name><tp:taxon-authority>Thor, 1902</tp:taxon-authority></tp:nomenclature><tp:treatment-sec sec-type="Historical review"><title>Historical review.</title><p><xref ref-type="bibr" rid="B183">Linnæus (1758)</xref> described <!--PageBreak--><italic><tp:taxon-name>Acarus</tp:taxon-name></italic> and included all mites therein. Hermann separated three mite species with elongated gnathosomas (i.e., <tp:taxon-name>Bdellidae</tp:taxon-name> and <tp:taxon-name>Cunaxidae</tp:taxon-name>) from <italic><tp:taxon-name>Acarus</tp:taxon-name></italic> into <italic><tp:taxon-name>Scirus</tp:taxon-name></italic>. However, Hermann died in 1794 and his papers were not published until after his death by his brother-in-law F. L. Hammer in 1804 (as <xref ref-type="bibr" rid="B141">Hermann 1804</xref>). <xref ref-type="bibr" rid="B166">Latreille (1795)</xref> had by then separated the same mites into <italic><tp:taxon-name>Bdella</tp:taxon-name></italic>. <xref ref-type="bibr" rid="B257">Von Heyden (1826)</xref>, recognizing that <italic><tp:taxon-name>Bdella</tp:taxon-name></italic> had priority over <italic><tp:taxon-name>Scirus</tp:taxon-name></italic>, synonomised <italic><tp:taxon-name>Scirus</tp:taxon-name></italic> with <italic><tp:taxon-name>Bdella</tp:taxon-name></italic> and erected <italic><tp:taxon-name>Cyta</tp:taxon-name></italic> and <italic><tp:taxon-name>Cunaxa</tp:taxon-name></italic>. However, many authors, including <xref ref-type="bibr" rid="B107">Dugés (1834a)</xref>, <xref ref-type="bibr" rid="B161">Kramer (1881</xref>, <xref ref-type="bibr" rid="B12">Banks (1894)</xref>, and <xref ref-type="bibr" rid="B38">Berlese (1904</xref>, <xref ref-type="bibr" rid="B39">1910</xref>), continued to describe new species in <italic><tp:taxon-name>Scirus</tp:taxon-name></italic>. <xref ref-type="bibr" rid="B107">Dugés (1834a)</xref> erected <tp:taxon-name>Bdellidae</tp:taxon-name> (<tp:taxon-name>Bdelloidea</tp:taxon-name>) for <italic><tp:taxon-name>Bdella</tp:taxon-name></italic> and <italic><tp:taxon-name>Scirus</tp:taxon-name></italic>, having apparently not seen Von Heyden’s synonymization of the two genera. <xref ref-type="bibr" rid="B249">Trouessart (1892)</xref> moved <italic><tp:taxon-name>Cunaxa</tp:taxon-name></italic> from <tp:taxon-name>Bdellidae</tp:taxon-name> to <tp:taxon-name>Trombidiidae</tp:taxon-name> and erected the subfamily <tp:taxon-name>Scirinae</tp:taxon-name>. <xref ref-type="bibr" rid="B211">Oudemans (1902)</xref> used <tp:taxon-name>Cunaxinae</tp:taxon-name> in the same sense that <xref ref-type="bibr" rid="B249">Trouessart (1892)</xref> used <tp:taxon-name>Scirinae</tp:taxon-name>, that is for those mites in the family <tp:taxon-name>Bdellidae</tp:taxon-name> (<italic>sensu</italic> Dugés) that have pedipalps with a curved terminal segment and movable chela only (= <tp:taxon-name>Cunaxidae</tp:taxon-name> <italic>sensu</italic> Thor). <xref ref-type="bibr" rid="B245">Thor (1902)</xref> erected <tp:taxon-name>Cunaxidae</tp:taxon-name> as a family separate from <tp:taxon-name>Bdellidae</tp:taxon-name>. <xref ref-type="bibr" rid="B212">Oudemans (1906)</xref> disregarded <xref ref-type="bibr" rid="B245">Thor’s (1902)</xref> erection of <tp:taxon-name>Cunaxidae</tp:taxon-name> and kept <tp:taxon-name>Cunaxinae</tp:taxon-name> as a subfamily within <tp:taxon-name>Bdellidae</tp:taxon-name>. <xref ref-type="bibr" rid="B255">Van der Hammen (1972)</xref> erected the superfamily <tp:taxon-name>Cunaxoidea</tp:taxon-name> over <tp:taxon-name>Bdelloidea</tp:taxon-name>, disregarding the priority of <italic><tp:taxon-name>Bdella</tp:taxon-name></italic> <xref ref-type="bibr" rid="B166">Latreille (1795)</xref> over <italic><tp:taxon-name>Cunaxa</tp:taxon-name></italic> <xref ref-type="bibr" rid="B257">Von Heyden (1826)</xref>. <xref ref-type="bibr" rid="B74">Den Heyer (1977b)</xref> erected <tp:taxon-name>Bonziinae</tp:taxon-name> for <italic><tp:taxon-name>Bonzia</tp:taxon-name></italic> and <italic><tp:taxon-name>Parabonzia</tp:taxon-name></italic>. <xref ref-type="bibr" rid="B76">Den Heyer (1978a)</xref> preserved the name <tp:taxon-name>Cunaxinae</tp:taxon-name>, but limited its concept to those cunaxids possessing 5-segmented pedipalps which extend past the subcapitulum by at least the distal two segments. <xref ref-type="bibr" rid="B77">Den Heyer (1978b)</xref> erected <tp:taxon-name>Coleoscirinae</tp:taxon-name>. <xref ref-type="bibr" rid="B87">Den Heyer (1980c)</xref> erected the monobasic <tp:taxon-name>Scirulinae</tp:taxon-name> and recognized the priority of <tp:taxon-name>Bdelloidea</tp:taxon-name> over <tp:taxon-name>Cunaxoidea</tp:taxon-name>. <xref ref-type="bibr" rid="B41">Bu and Li (1987a)</xref> erected <tp:taxon-name>Orangescirulinae</tp:taxon-name>. <xref ref-type="bibr" rid="B239">Smiley (1992)</xref> erected <tp:taxon-name>Denheyernaxoidinae</tp:taxon-name>, <tp:taxon-name>Neobonzinae</tp:taxon-name>, and <tp:taxon-name>Paracunaxoidinae</tp:taxon-name> as monotypic subfamilies and monographed and provided keys to known species. <xref ref-type="bibr" rid="B100">Den Heyer and Castro (2009)</xref> moved <italic><tp:taxon-name>Denheyernaxoides</tp:taxon-name></italic> and <italic><tp:taxon-name>Paracunaxoides</tp:taxon-name></italic> to <tp:taxon-name>Cunaxoidinae</tp:taxon-name>, thus disregarding <tp:taxon-name>Denheyernaxoidinae</tp:taxon-name> and <tp:taxon-name>Paracunaxoidinae</tp:taxon-name> as valid subfamilies. <xref ref-type="bibr" rid="B178">Lin and Zhang (2010)</xref> provided a detailed historical review of <tp:taxon-name>Cunaxidae</tp:taxon-name> in China and a checklist of species found in that country. Den Heyer (2011) moved <italic><tp:taxon-name>Neobonzia</tp:taxon-name></italic> to <tp:taxon-name>Coleoscirinae</tp:taxon-name>, effectively disregarding <tp:taxon-name>Neobonzinae</tp:taxon-name>, and synonymized <italic><tp:taxon-name>Coleobonzia</tp:taxon-name></italic> with <italic><tp:taxon-name>Neobonzia</tp:taxon-name></italic>.</p></tp:treatment-sec><tp:treatment-sec sec-type="Diagnosis"><title>Diagnosis.</title><p><italic>Gnathosoma</italic> (<xref ref-type="fig" rid="F3">Figs 3–6</xref>). <bold>Pedipalps</bold> 3-, 4-, or 5-segmented and end in a strong claw (except in <italic><tp:taxon-name>Pseudobonzia</tp:taxon-name></italic>). They may be shorter than, equal to, or extend beyond the distal end of the subcapitulum. Femora of 5-segmented pedipalps divided into basi- and telofemora, though may be secondarily fused; a dark line often indicates the previous articulation (<xref ref-type="fig" rid="F3">Fig. 5a, b</xref> illustrate a fully divided femur and <xref ref-type="fig" rid="F3">Fig. 6a, b</xref> illustrate a secondarily fused femur. This is for illustration purposes only, i.e., cunaxids with long and short 5-segmented pedipalps may have either fully divided or secondarily fused femora). Telofemora and genua are uniquely fused in <italic><tp:taxon-name>Allocunaxa</tp:taxon-name></italic>, though the basifemoral/telofemoral articulation is present. Apophyses present or not on the telofemora, adjoining the genua and tibiotarsi, or on the tibiotarsi. Subcapitulum wedge-shaped and may be patterned with random dots or papillae, dots or papillae forming lines, a single row of cells on the posterior edge, or reticulations forming polygonal cells. <bold>Subcapitulum</bold> with up to 6 pairs of setae are present: <italic>hg<sub>1</sub></italic><sub>–</sub><italic><sub>4</sub></italic> and 2 pairs of adoral setae. Seta <italic>hg<sub>1</sub></italic> usually straight, but geniculate in <tp:taxon-name>Bonziinae</tp:taxon-name> and may be curved in <italic><tp:taxon-name>Neoscirula</tp:taxon-name></italic>; <italic>hg<sub>4</sub></italic> often longest pair of subcapitular setae. <bold>Chelicerae</bold> with or without seta near the cheliceral digit.</p><fig id="F3" position="float" orientation="portrait"><label>Figures 3–6.</label><caption><p>a. dorsal. b. ventral. <bold>3</bold> 3-segmented pedipalp (<tp:taxon-name>Cunaxoidinae</tp:taxon-name>) <bold>4</bold> 4-segmented pedipalp (<tp:taxon-name>Scirulinae</tp:taxon-name>) <bold>5</bold> 5-segmented pedipalp that does not extend beyond the subcapitulum by more than the distal half of the genua (<tp:taxon-name>Bonziinae</tp:taxon-name>, <tp:taxon-name>Coleoscirinae</tp:taxon-name>, and <tp:taxon-name>Orangescirulinae</tp:taxon-name>) <bold>6</bold> 5-segmented pedipalp that reaches beyond the subcapitulum by at least the distal half of the genua (<tp:taxon-name>Cunaxinae</tp:taxon-name>).</p></caption><graphic xmlns:xlink="http://www.w3.org/1999/xlink" xlink:href="zookeys-418-001-g003.jpg" position="float" orientation="portrait" xlink:type="simple"/></fig><!--PageBreak--><!--PageBreak--><p><italic>Idiosoma, dorsal</italic> (<xref ref-type="fig" rid="F4">Fig. 7a</xref>). Idiosoma diamond-shaped. Dorsal proterosoma covered with a sclerotized shield that bears 2 pairs of setae (<italic>lps</italic> and <italic>mps</italic>) and 2 pairs of setose sensilla (<italic>at</italic> and <italic>pt</italic>); rarely one pair of setae or sensillae absent. Dorsal hysterosoma complemented with 0–2 large shields or plates and 0–4 pairs of platelets. These plates and platelets may capture one or more pairs of setae. Up to 8 pairs of dorsal hysterosomal setae present (<italic>c<sub>1</sub></italic>–<italic>h<sub>1</sub></italic>, <italic>c<sub>2</sub></italic>, <italic>f<sub>2</sub></italic>, and <italic>h<sub>2</sub></italic>); <italic>h<sub>2</sub></italic> may occur ventrally. Setae may occur on small platelets that are barely larger than the setal socket. Integument not covered in shields, plates, or platelets is striated. Cupule <italic>im</italic> present, usually laterad and slightly posterior to <italic>e<sub>1</sub></italic>. Dorsal idiosomal shields and plates smooth or patterned with random dots or papillae, dots or papillae forming lines, reticulations forming polygonal cells, or cells which form rows.</p><fig id="F4" position="float" orientation="portrait"><label>Figure 7.</label><caption><p>Generalized schematic of cunaxid idiosomal morphology. <bold>7a</bold> Dorsal. <bold>7b</bold> Ventral.</p></caption><graphic xmlns:xlink="http://www.w3.org/1999/xlink" xlink:href="zookeys-418-001-g004.jpg" position="float" orientation="portrait" xlink:type="simple"/></fig><!--PageBreak--><p><italic>Idiosoma, ventral</italic> (<xref ref-type="fig" rid="F4">Fig. 7b</xref>) Ventral idiosoma may be complemented with 1 or a few small platelets in addition to the coxae. <bold>Coxae</bold> fused to body and form plates. Coxae I–II are often fused in adults and may coalesce medially to form a sternal shield. Coxae III–IV are often fused in adults and may extend caudally beyond the genital plates. Each coxa complemented with 0–4 setae; in addition, extensive coxae or sternal shields may capture setae normally on the integument and therefore have more. Coxae may be plain or patterned with random dots or papillae, dots or papillae forming lines, or reticulations forming polygonal cells. Genital plates (sometimes called anal valves) present in adults and bear 3 (rarely) or 4 (usually) setae, except in <italic><tp:taxon-name>Parabonzia</tp:taxon-name></italic> which have up to 9 pairs of setae. 2 pairs of genital papillae visible underneath the plates. Anal plates (sometimes called anal valves) bear 1–2 setae (<italic>ps<sub>1-2</sub></italic>). Setae <italic>ps<sub>2</sub></italic> may occur off the anal plates. <bold>Legs</bold> 6-segmented in larvae, 7-segmented in nymphs and adults. In adults these segments are coxa, trochanter, baifemur, telofemur, genu, tibia, and tarsus, however, the coxae are often treated separately from the other leg articles. Femora undivided in larvae. Trichobothrium present on leg tibia IV. Ambulacral claws present on either side of a 4-rayed empodium.</p></tp:treatment-sec><tp:treatment-sec sec-type="Key to Subfamilies of Cunaxidae"><title>Key to Subfamilies of <tp:taxon-name>Cunaxidae</tp:taxon-name></title><p>(modified from <xref ref-type="bibr" rid="B239">Smiley 1992</xref>)</p><table-wrap content-type="key" position="anchor" orientation="portrait"><table><tbody><tr><td rowspan="1" colspan="1">1</td><td rowspan="1" colspan="1">Pedipalpal telofemoral multi-branched seta present (except <italic><tp:taxon-name>Parabonzia mindanensis</tp:taxon-name></italic>) (<xref ref-type="fig" rid="F4">Fig. 7a</xref>)</td><td rowspan="1" colspan="1"><tp:taxon-name>Bonziinae</tp:taxon-name></td></tr><tr><td rowspan="1" colspan="1">–</td><td rowspan="1" colspan="1">Pedipalpal telofemoral multi-branched seta absent</td><td rowspan="1" colspan="1">2</td></tr><tr><td rowspan="1" colspan="1">2 (1)</td><td rowspan="1" colspan="1">Pedipalps 3-segmented (<xref ref-type="fig" rid="F3">Figs 3a, b</xref>)</td><td rowspan="1" colspan="1"><tp:taxon-name>Cunaxoidinae</tp:taxon-name></td></tr><tr><td rowspan="1" colspan="1">–</td><td rowspan="1" colspan="1">Pedipalps 4-segmented (<xref ref-type="fig" rid="F3">Figs 4a, b</xref>)</td><td rowspan="1" colspan="1"><tp:taxon-name>Scirulinae</tp:taxon-name></td></tr><tr><td rowspan="1" colspan="1">–</td><td rowspan="1" colspan="1">Pedipalps 5-segmented (basi-and telofemora may be partially fused) (<xref ref-type="fig" rid="F3">Figs 5a, b</xref>; <xref ref-type="fig" rid="F3">6a, b</xref>)</td><td rowspan="1" colspan="1">3</td></tr><tr><td rowspan="1" colspan="1">3 (2)</td><td rowspan="1" colspan="1">Pedipalps extend beyond the subcapitulum by at most the distal half of the tibiae (<xref ref-type="fig" rid="F3">Figs 5a, b</xref>)</td><td rowspan="1" colspan="1">4</td></tr><tr><td rowspan="1" colspan="1">–</td><td rowspan="1" colspan="1">Pedipalps extend beyond the subcapitulum by at least the distal half of the tibiae (<xref ref-type="fig" rid="F3">Figs 6a, b</xref>)</td><td rowspan="1" colspan="1"><tp:taxon-name>Cunaxinae</tp:taxon-name></td></tr><tr><td rowspan="1" colspan="1">4 (3)</td><td rowspan="1" colspan="1">Trichobothrium on tibiae IV present; setae hg1 not geniculate; cheliceral seta usually present</td><td rowspan="1" colspan="1"><tp:taxon-name>Coleoscirinae</tp:taxon-name></td></tr><tr><td rowspan="1" colspan="1">–</td><td rowspan="1" colspan="1">Trichobothrium on tibiae IV absent; setae <italic>hg<sub>1</sub></italic> geniculate; cheliceral seta absent</td><td rowspan="1" colspan="1"><tp:taxon-name>Orangescirulinae</tp:taxon-name></td></tr></tbody></table></table-wrap></tp:treatment-sec><ref-list><ref id="B183"><mixed-citation xmlns:xlink="http://www.w3.org/1999/xlink" xlink:type="simple"><person-group><name name-style="western"><surname>Linnæus</surname><given-names>C</given-names></name></person-group> (<year>1758</year>) <source>Systema naturæ per regna tria naturæ, secundum classes, ordines, genera, species, cum characteribus, differentiis, synonymis, locis.</source><volume>Tomus I</volume>. <edition>Editio decima, reformata</edition>. <publisher-name>Impensis Direct, Laurentii Salvii</publisher-name>, <publisher-loc>Holmiæ</publisher-loc>, <size units="page">[1-4], 1–824</size>.</mixed-citation></ref><ref id="B141"><mixed-citation xmlns:xlink="http://www.w3.org/1999/xlink" xlink:type="simple"><person-group><name name-style="western"><surname>Hermann</surname><given-names>JF</given-names></name></person-group> (<year>1804</year>) <article-title>III. Ciron (<italic>Scirus</italic>).</article-title><source>Mem. Apterologique</source><fpage>60</fpage>–<lpage>62</lpage>; pl. 3; fig. 12; pl. 6; fig. 12.</mixed-citation></ref><ref id="B166"><mixed-citation xmlns:xlink="http://www.w3.org/1999/xlink" xlink:type="simple"><person-group><name name-style="western"><surname>Latreille</surname><given-names>PA</given-names></name></person-group> (<year>1795</year>) <article-title>Observation sur la variete des organs de la boche des Tiques, et distribution methodique des Insectes de cette famille d’apres les characters establish sur la conformation de ces organs.</article-title><source>Magasin encyclopedique, ou journal des Sciences, des letters et des Arts redige par Millin</source>. <publisher-name>Noel et Warens</publisher-name>, <publisher-loc>Paris</publisher-loc>, <volume>vol. 4</volume>: <lpage>18</lpage>.</mixed-citation></ref><ref id="B257"><mixed-citation xmlns:xlink="http://www.w3.org/1999/xlink" xlink:type="simple"><person-group><name name-style="western"><surname>Von Heyden</surname><given-names>C</given-names></name></person-group> (<year>1826</year>) <article-title>Versuch einer systematischen Eintheilung der Acariden</article-title>. <source>“Isis” von Oken</source><volume>18</volume>(<issue>6</issue>): <lpage>19</lpage>.</mixed-citation></ref><ref id="B107"><mixed-citation xmlns:xlink="http://www.w3.org/1999/xlink" xlink:type="simple"><person-group><name name-style="western"><surname>Dugés</surname><given-names>A</given-names></name></person-group> (<year>1834a</year>) <article-title>Recherches sur l’ ordre des Acariens en Generale et la Famille des Trombidies en Particulier.</article-title><source>Annales des Sciences Naturelles Zoologie et Biologie</source><volume>2</volume>: <lpage>42</lpage>.</mixed-citation></ref><ref id="B161"><mixed-citation xmlns:xlink="http://www.w3.org/1999/xlink" xlink:type="simple"><person-group><name name-style="western"><surname>Kramer</surname><given-names>P</given-names></name></person-group> (<year>1881</year>) <source>Scirus. Arch. Natura</source>. <lpage>81:17</lpage>, t. 3; fig. 9.</mixed-citation></ref><ref id="B12"><mixed-citation xmlns:xlink="http://www.w3.org/1999/xlink" xlink:type="simple"><person-group><name name-style="western"><surname>Banks</surname><given-names>N</given-names></name></person-group> (<year>1894</year>) <article-title>New American Acarina.</article-title><source>Transactions of the American Entomological Society,</source><volume>21</volume>: <fpage>209</fpage>–<lpage>222</lpage>.</mixed-citation></ref><ref id="B38"><mixed-citation xmlns:xlink="http://www.w3.org/1999/xlink" xlink:type="simple"><person-group><name name-style="western"><surname>Berlese</surname><given-names>A</given-names></name></person-group> (<year>1904</year>) <article-title>Acari Nuovi.</article-title><source>Redia</source><volume>2</volume>: <fpage>231</fpage>–<lpage>238</lpage>.</mixed-citation></ref><ref id="B39"><mixed-citation xmlns:xlink="http://www.w3.org/1999/xlink" xlink:type="simple"><person-group><name name-style="western"><surname>Berlese</surname><given-names>A</given-names></name></person-group> (<year>1910</year>) <article-title>Acari Nuovi.</article-title><source>Redia</source><volume>6</volume>: <fpage>199</fpage>–<lpage>201</lpage>, pls. 18–19.</mixed-citation></ref><ref id="B249"><mixed-citation xmlns:xlink="http://www.w3.org/1999/xlink" xlink:type="simple"><person-group><name name-style="western"><surname>Trouessart</surname><given-names>E</given-names></name></person-group> (<year>1892</year>) <article-title>Considerations generales sur la classification des Acariens, suivies s’un essai de classification nouvelle.</article-title><source>Revue des Sciences Naturelles de l'Ouest</source><volume>2</volume>: <fpage>330</fpage>–<lpage>331</lpage>.</mixed-citation></ref><ref id="B211"><mixed-citation xmlns:xlink="http://www.w3.org/1999/xlink" xlink:type="simple"><person-group><name name-style="western"><surname>Oudemans</surname><given-names>AC</given-names></name></person-group> (<year>1902</year>) <article-title>Classificatie der Acari.</article-title><source>Tijdschrift voor Entomologie</source><volume>45</volume>: <fpage>58</fpage>–<lpage>60</lpage>.</mixed-citation></ref><ref id="B245"><mixed-citation xmlns:xlink="http://www.w3.org/1999/xlink" xlink:type="simple"><person-group><name name-style="western"><surname>Thor</surname><given-names>S</given-names></name></person-group> (<year>1902</year>) <article-title>Zur Systematik der Acarinenfamilien Bdellidae Koch, 1842,  Grube 1859, Eupodidae Koch, 1842 und Cunaxidae Sig Thor, 1902.</article-title><source>Verhandllungen der kaiserlich-kongiglichen zoologish-botanischen Gesellschaft in Wien</source>, <volume>159</volume>–<lpage>165</lpage>.</mixed-citation></ref><ref id="B212"><mixed-citation xmlns:xlink="http://www.w3.org/1999/xlink" xlink:type="simple"><person-group><name name-style="western"><surname>Oudemans</surname><given-names>AC</given-names></name></person-group> (<year>1906</year>) <article-title>Notes on Acari.</article-title><source>Tijdschrift voor Entomologie</source><fpage>237</fpage>–<lpage>270</lpage>.</mixed-citation></ref><ref id="B255"><mixed-citation xmlns:xlink="http://www.w3.org/1999/xlink" xlink:type="simple"><person-group><name name-style="western"><surname>van der Hammen</surname><given-names>L</given-names></name></person-group> (<year>1972</year>) <article-title>A revised classification of the mites (Arachnidea, Acarida) with diagnoses, a key, and notes on phylogeny.</article-title><source>Zoologische Mededelingen</source><volume>47</volume>: <fpage>273</fpage>–<lpage>292</lpage>.</mixed-citation></ref><ref id="B74"><mixed-citation xmlns:xlink="http://www.w3.org/1999/xlink" xlink:type="simple"><person-group><name name-style="western"><surname>Den Heyer</surname><given-names>J</given-names></name></person-group> (<year>1977b</year>) <article-title>Bonzinae, a new subfamily of the Cunaxidae (Prostigmata: Acari).</article-title><source>Acarologia</source><volume>19</volume>(<issue>4</issue>): <fpage>601</fpage>–<lpage>618</lpage>.</mixed-citation></ref><ref id="B76"><mixed-citation xmlns:xlink="http://www.w3.org/1999/xlink" xlink:type="simple"><person-group><name name-style="western"><surname>Den Heyer</surname><given-names>J</given-names></name></person-group> (<year>1978a</year>) <article-title>Four new species of <italic>Armascirus</italic> gen. nov. (Prostigmata: Acari) from the Ethiopian Region.</article-title><source>Journal of the Entomological Society of South Africa</source><volume>41</volume>(<issue>2</issue>): <fpage>217</fpage>–<lpage>239</lpage>.</mixed-citation></ref><ref id="B77"><mixed-citation xmlns:xlink="http://www.w3.org/1999/xlink" xlink:type="simple"><person-group><name name-style="western"><surname>Den Heyer</surname><given-names>J</given-names></name></person-group> (<year>1978b</year>) <article-title>Coleoscirinae, a new cunaxid subfamily and two new South African species of <italic>Coleoscirus</italic> Berlese, 1916 (Prostigmata: Acari).</article-title><source>Acarologia</source><volume>20</volume>(<issue>4</issue>): <fpage>522</fpage>–<lpage>541</lpage>.</mixed-citation></ref><ref id="B87"><mixed-citation xmlns:xlink="http://www.w3.org/1999/xlink" xlink:type="simple"><person-group><name name-style="western"><surname>Den Heyer</surname><given-names>J</given-names></name></person-group> (<year>1980c</year>) <article-title>A new classification system for the family Cunaxidae (Actinedida: Acarida).</article-title><source>Publications of the University of the North Series A</source><volume>23</volume>: <fpage>1</fpage>–<lpage>12</lpage>.</mixed-citation></ref><ref id="B41"><mixed-citation xmlns:xlink="http://www.w3.org/1999/xlink" xlink:type="simple"><person-group><name name-style="western"><surname>Bu</surname><given-names>G</given-names></name><name name-style="western"><surname>Li</surname><given-names>L</given-names></name></person-group> (<year>1987a</year>) <article-title>A new cunaxid subfamily with a new genus and new species of Cunaxidae from Sichuan, China (Acari: Acariformes).</article-title><source>Acta Zootaxonomica Sinica</source><volume>12</volume>(<issue>2</issue>): <fpage>160</fpage>–<lpage>164</lpage>.</mixed-citation></ref><ref id="B239"><mixed-citation xmlns:xlink="http://www.w3.org/1999/xlink" xlink:type="simple"><person-group><name name-style="western"><surname>Smiley</surname><given-names>RL</given-names></name></person-group> (<year>1992</year>) <source>The predatory mite family Cunaxidae (Acari) of the world with a new classification.</source><publisher-name>Indira Publishing House</publisher-name>, <publisher-loc>West Bloomington, Michigan</publisher-loc>, <size units="page">356 pp</size>.</mixed-citation></ref><ref id="B100"><mixed-citation xmlns:xlink="http://www.w3.org/1999/xlink" xlink:type="simple"><person-group><name name-style="western"><surname>Den Heyer</surname><given-names>J</given-names></name><name name-style="western"><surname>Castro</surname><given-names>TMMG</given-names></name></person-group> (<year>2009</year>) <article-title>Four new cunaxoidine genera (Acari: Prostigmata: Cunaxidae) and the description of two new Neotropical species.</article-title><source>Zootaxa</source><volume>2140</volume>: <fpage>1</fpage>–<lpage>15</lpage>.</mixed-citation></ref><ref id="B178"><mixed-citation xmlns:xlink="http://www.w3.org/1999/xlink" xlink:type="simple"><person-group><name name-style="western"><surname>Lin</surname><given-names>LZ</given-names></name><name name-style="western"><surname>Zhang</surname><given-names>YZ</given-names></name></person-group> (<year>2010</year>) <article-title>Bdelloidea of China: a review of progress on systematics and biology, with a checklist of species. Zoosymposia, 4: 42–50.</article-title> In: <person-group><name name-style="western"><surname>Zhang</surname><given-names>ZQ</given-names></name><name name-style="western"><surname>Hong</surname><given-names>XY</given-names></name><name name-style="western"><surname>Fan</surname><given-names>QH</given-names></name></person-group> (<role>Eds</role>)  <issue-title>Xin Jie-Liu Centenary: Progress in Chinese Acarology.</issue-title><source>Zoosymposia</source><volume>4</volume>: <fpage>1</fpage>–<lpage>345</lpage>.</mixed-citation></ref></ref-list></tp:taxon-treatment>
