# Supplementary material for: A review of Cunaxidae (Acariformes, Trombidiformes): Histories and diagnoses of subfamilies and genera, keys to world species, and some new locality records
Source: Zookeys. 2014 Jun 20;(418):1–103. doi: 10.3897/zookeys.418.7629 (PMC4104466; doi:10.3897/zookeys.418.7629)
Supplement: XML Treatment for Bonzinae [file zookeys.418.7629-treatment2.xml]

<!DOCTYPE tp:taxon-treatment
  PUBLIC "-//TaxonX//DTD Taxonomic Treatment Publishing DTD v0 20100105//EN" "tax-treatment-NSO.dtd">
<tp:taxon-treatment xmlns:tp="http://www.plazi.org/taxpub"><tp:treatment-meta><kwd-group><label>Taxon classification</label><kwd><named-content content-type="kingdom">Animalia</named-content></kwd><kwd><named-content content-type="order">Trombidiformes</named-content></kwd><kwd><named-content content-type="family">Cunaxidae</named-content></kwd></kwd-group><mixed-citation publication-type="journal"><person-group><name><surname>Skvarla</surname><given-names>Michael J.</given-names></name><name><surname>Fisher</surname><given-names>J. Ray</given-names></name><name><surname>Dowling</surname><given-names>Ashley P. G.</given-names></name></person-group><article-title>A review of Cunaxidae (Acariformes, Trombidiformes): Histories and diagnoses of subfamilies and genera, keys to world species, and some new locality records</article-title><source>Zookeys</source><day>20</day><month>6</month><year>2014</year><volume>2014</volume><issue>418</issue><fpage>1</fpage><lpage>103</lpage><pub-id pub-id-type="doi">10.3897/zookeys.418.7629</pub-id></mixed-citation></tp:treatment-meta><tp:nomenclature><tp:taxon-name>
                        <tp:taxon-name-part taxon-name-part-type="subfamily">Bonzinae</tp:taxon-name-part>
                    </tp:taxon-name><tp:taxon-authority>Oudemans, 1927</tp:taxon-authority></tp:nomenclature><tp:treatment-sec sec-type="Historical review"><title>Historical review.</title><p><xref ref-type="bibr" rid="B214">Oudemans (1927)</xref> erected <italic><tp:taxon-name>Bonzia</tp:taxon-name></italic> within <tp:taxon-name>Cunaxidae</tp:taxon-name> for <italic><tp:taxon-name>Bonzia halacaroides</tp:taxon-name></italic>. <xref ref-type="bibr" rid="B238">Smiley (1975)</xref> erected <italic><tp:taxon-name>Parabonzia</tp:taxon-name></italic> for <italic><tp:taxon-name>Bonzia bdelliformis</tp:taxon-name></italic>. <xref ref-type="bibr" rid="B71">Den Heyer (1975)</xref> erected <italic><tp:taxon-name>Cunabdella</tp:taxon-name></italic> for <italic><tp:taxon-name>Cunabdella marthae</tp:taxon-name></italic>. <xref ref-type="bibr" rid="B74">Den Heyer (1977b)</xref> erected <tp:taxon-name>Bonzinae</tp:taxon-name> for the two genera; he also moved <italic><tp:taxon-name>Cunabdella marthae</tp:taxon-name></italic> to <italic><tp:taxon-name>Parabonzia</tp:taxon-name></italic>, effectively synonymizing <italic><tp:taxon-name>Cunabdella</tp:taxon-name></italic> with <italic><tp:taxon-name>Parabonzia</tp:taxon-name></italic>.</p><!--PageBreak--></tp:treatment-sec><tp:treatment-sec sec-type="Diagnosis"><title>Diagnosis.</title><p><italic>Gnathosoma</italic>. <bold>Pedipalps</bold> 5-segmented and reach beyond the subcapitulum by at most the distal half of the tibiae. Apophyses absent. A multi-branched seta present dorsally on the telofemora. Tibiotarsi terminate in a stout claw or two strong setae. 2 pairs of adoral setae present or absent. <bold>Subcapitulum</bold> with 4 pairs of setae (<italic>hg<sub>1</sub></italic><sub>–</sub><italic><sub>4</sub></italic>) present in <italic><tp:taxon-name>Bonzia</tp:taxon-name></italic>; up to 6 pairs of subcapitular setae (<italic>hg<sub>1-4</sub></italic> + additional setae) present in <italic><tp:taxon-name>Parabonzia</tp:taxon-name></italic>.</p><p><italic>Idiosoma, dorsal</italic>. Proterosoma bears a shield complemented with 2 pairs of setae (<italic>at</italic> and <italic>pt</italic>) and 2 pairs of setose sensillae (<italic>lps</italic> and <italic>mps</italic>). Dorsal hysterosoma may bear a shield; if a shield is present it may be complemented with a variable number of setae depending on the extent of the shield. Setae <italic>c<sub>1</sub></italic>–<italic>h<sub>1</sub></italic>, <italic>c<sub>2</sub></italic>, <italic>f<sub>2</sub></italic> and <italic>h<sub>2</sub></italic> present and are smooth or spiculate. Cupule <italic>im</italic> present laterad and caudally of <italic>e<sub>1</sub></italic>. Integument that does not bear shields or plates is striated.</p><p><italic>Idiosoma, ventral</italic>. <bold>Coxae</bold> I–II fused or not and coxae III–IV fused or not. Genital plates bear 4–9 setae; 2 pairs of genital papillae visible underneath the plates. Up to 4 pairs of setae present on the anal plates. Up to 9 pairs of setae present on the integument between coxae II and the anal plates. <bold>Legs.</bold> Trichobothrium present on leg tibia IV. The ambulacral claws occur on either side of a 4-rayed empodium.</p></tp:treatment-sec><tp:treatment-sec sec-type="Key to adult female Bonziinae"><title>Key to adult female <tp:taxon-name>Bonziinae</tp:taxon-name></title><p>(modified from <xref ref-type="bibr" rid="B239">Smiley 1992</xref>)</p><table-wrap content-type="key" position="anchor" orientation="portrait"><table><tbody><tr><td rowspan="1" colspan="1">1</td><td rowspan="1" colspan="1">Pedipalp tibiotarsal claw present; 2 pedipalp tibiotarsal spine-like tubercles present (<xref ref-type="fig" rid="F5">Fig. 8b</xref>); genital plates with 4 pairs of setae; internal genital setae absent</td><td rowspan="1" colspan="1"><italic><tp:taxon-name>Bonzia</tp:taxon-name></italic> Oudemans, 1927</td></tr><tr><td rowspan="1" colspan="1">–</td><td rowspan="1" colspan="1">Pedipalp tibiotarsal claw absent; 2 pedipalp tibiotarsal spine-like tubercles absent (<xref ref-type="fig" rid="F5">Fig. 8c</xref>); genital plates with 5–9 pairs of setae; internal genital setae present</td><td rowspan="1" colspan="1"><italic><tp:taxon-name>Parabonzia</tp:taxon-name></italic> Smiley, 1975</td></tr></tbody></table></table-wrap><fig id="F5" position="float" orientation="portrait"><label>Figure 8.</label><caption><p><tp:taxon-name>Bonziinae</tp:taxon-name> key illustrations. <bold>8a</bold> Telofemoral branched seta present in <tp:taxon-name>Bonziinae</tp:taxon-name> <bold>8b</bold> <italic><tp:taxon-name>Bonzia</tp:taxon-name></italic> <bold>8c</bold> <italic><tp:taxon-name>Parabonzia</tp:taxon-name></italic>.</p></caption><graphic xmlns:xlink="http://www.w3.org/1999/xlink" xlink:href="zookeys-418-001-g005.jpg" position="float" orientation="portrait" xlink:type="simple"/></fig></tp:treatment-sec><ref-list><ref id="B214"><mixed-citation xmlns:xlink="http://www.w3.org/1999/xlink" xlink:type="simple"><person-group><name name-style="western"><surname>Oudemans</surname><given-names>AC</given-names></name></person-group> (<year>1927</year>) <article-title>Acari van het Eiland Heridia. Acarologische Aantekeningen LXXXVIII.</article-title><source>Entomologische Berichten (Amsterdam)</source><volume>7</volume>(<issue>157</issue>): <fpage>257</fpage>–<lpage>268</lpage>.</mixed-citation></ref><ref id="B238"><mixed-citation xmlns:xlink="http://www.w3.org/1999/xlink" xlink:type="simple"><person-group><name name-style="western"><surname>Smiley</surname><given-names>R</given-names></name></person-group> (<year>1975</year>) <article-title>A generic revision of the mites of the family Cunaxidae (Acarina).</article-title><source>Annals of the Entomological Society of America</source><volume>68</volume>(<issue>2</issue>): <fpage>227</fpage>–<lpage>244</lpage>.</mixed-citation></ref><ref id="B71"><mixed-citation xmlns:xlink="http://www.w3.org/1999/xlink" xlink:type="simple"><person-group><name name-style="western"><surname>Den Heyer</surname><given-names>J</given-names></name></person-group> (<year>1975</year>) <article-title>A new genus <italic>Cunabdella</italic> (Prostigmata: Acari) with a description of a new species from the Ethiopian Region.</article-title><source>Acarologia</source><volume>16</volume>(<issue>4</issue>): <fpage>664</fpage>–<lpage>670</lpage>.</mixed-citation></ref><ref id="B74"><mixed-citation xmlns:xlink="http://www.w3.org/1999/xlink" xlink:type="simple"><person-group><name name-style="western"><surname>Den Heyer</surname><given-names>J</given-names></name></person-group> (<year>1977b</year>) <article-title>Bonzinae, a new subfamily of the Cunaxidae (Prostigmata: Acari).</article-title><source>Acarologia</source><volume>19</volume>(<issue>4</issue>): <fpage>601</fpage>–<lpage>618</lpage>.</mixed-citation></ref><ref id="B239"><mixed-citation xmlns:xlink="http://www.w3.org/1999/xlink" xlink:type="simple"><person-group><name name-style="western"><surname>Smiley</surname><given-names>RL</given-names></name></person-group> (<year>1992</year>) <source>The predatory mite family Cunaxidae (Acari) of the world with a new classification.</source><publisher-name>Indira Publishing House</publisher-name>, <publisher-loc>West Bloomington, Michigan</publisher-loc>, <size units="page">356 pp</size>.</mixed-citation></ref></ref-list></tp:taxon-treatment>
