# Supplementary material for: A review of Cunaxidae (Acariformes, Trombidiformes): Histories and diagnoses of subfamilies and genera, keys to world species, and some new locality records
Source: Zookeys. 2014 Jun 20;(418):1–103. doi: 10.3897/zookeys.418.7629 (PMC4104466; doi:10.3897/zookeys.418.7629)
Supplement: XML Treatment for Bonzia [file zookeys.418.7629-treatment3.xml]

<!DOCTYPE tp:taxon-treatment
  PUBLIC "-//TaxonX//DTD Taxonomic Treatment Publishing DTD v0 20100105//EN" "tax-treatment-NSO.dtd">
<tp:taxon-treatment xmlns:tp="http://www.plazi.org/taxpub"><tp:treatment-meta><kwd-group><label>Taxon classification</label><kwd><named-content content-type="kingdom">Animalia</named-content></kwd><kwd><named-content content-type="order">Trombidiformes</named-content></kwd><kwd><named-content content-type="family">Cunaxidae</named-content></kwd></kwd-group><mixed-citation publication-type="journal"><person-group><name><surname>Skvarla</surname><given-names>Michael J.</given-names></name><name><surname>Fisher</surname><given-names>J. Ray</given-names></name><name><surname>Dowling</surname><given-names>Ashley P. G.</given-names></name></person-group><article-title>A review of Cunaxidae (Acariformes, Trombidiformes): Histories and diagnoses of subfamilies and genera, keys to world species, and some new locality records</article-title><source>Zookeys</source><day>20</day><month>6</month><year>2014</year><volume>2014</volume><issue>418</issue><fpage>1</fpage><lpage>103</lpage><pub-id pub-id-type="doi">10.3897/zookeys.418.7629</pub-id></mixed-citation></tp:treatment-meta><tp:nomenclature><tp:taxon-name>
                        <tp:taxon-name-part taxon-name-part-type="genus">Bonzia</tp:taxon-name-part>
                    </tp:taxon-name><tp:taxon-authority>Oudemans, 1927</tp:taxon-authority></tp:nomenclature><tp:treatment-sec sec-type="Historical review"><title>Historical review.</title><p><xref ref-type="bibr" rid="B214">Oudemans (1927)</xref> erected <italic><tp:taxon-name>Bonzia</tp:taxon-name></italic> for <italic><tp:taxon-name>Bonzia halacaroides</tp:taxon-name></italic>. <xref ref-type="bibr" rid="B263">Willmann (1939)</xref> described <italic><tp:taxon-name>Bonzia sphagnicola</tp:taxon-name></italic> from Germany. <xref ref-type="bibr" rid="B264">Willmann (1950)</xref> described <italic><tp:taxon-name>Bonzia rufofusca</tp:taxon-name></italic>. <italic><tp:taxon-name>Bonzia brownei</tp:taxon-name></italic> was described by <xref ref-type="bibr" rid="B251">Turk (1972)</xref>. Den Heyer (1977) provided a detailed redescription of type material of this genus. <xref ref-type="bibr" rid="B163">Kuznetzov and Livshitz (1979)</xref> reported <italic><tp:taxon-name>Bonzia</tp:taxon-name></italic> from Russia. <xref ref-type="bibr" rid="B192">Michocka (1987)</xref> reported <italic><tp:taxon-name>Bonzia halacaroides</tp:taxon-name></italic> from Poland. <xref ref-type="bibr" rid="B239">Smiley (1992)</xref> described <italic><tp:taxon-name>Bonzia woodi</tp:taxon-name></italic> and <italic><tp:taxon-name>Bonzia yunkeri</tp:taxon-name></italic> and synonymized <italic><tp:taxon-name>Bonzia rufofusca</tp:taxon-name></italic> and <italic><tp:taxon-name>Bonzia brownei</tp:taxon-name></italic> with <italic><tp:taxon-name>Bonzia halacaroides</tp:taxon-name></italic>. Skvarla et al. reported <italic><tp:taxon-name>Bonzia yunkeri</tp:taxon-name></italic> from the Ozark Mountains in Arkansas.</p></tp:treatment-sec><tp:treatment-sec sec-type="Diagnosis"><title>Diagnosis.</title><p><italic>Gnathosoma</italic>. <bold>Pedipalps</bold> 5-segmented and reach beyond the subcapitulum by at most the distal half of the tibiae. Apophyses absent. A dorsal multi-branched seta present on the telofemora. The tibiotarsi terminate in a stout claw. 2 pairs of adoral setae present or absent. <bold>Subcapitulum</bold> with 4 pairs of setae (<italic>hg<sub>1</sub></italic><sub>–</sub><italic><sub>4</sub></italic>) present. Setae <italic>hg<sub>1</sub></italic> are geniculate.</p><!--PageBreak--><p><italic>Idiosoma, dorsal</italic>. proterosoma bears a shield complemented with 2 pairs of setae (<italic>at</italic> and <italic>pt</italic>) and 2 pairs of setose sensillae (<italic>lps</italic> and <italic>mps</italic>). The dorsal hysterosoma bears a shield that may be complemented with a variable number of setae depending on the extent of the shield. Setae <italic>c<sub>1</sub></italic>–<italic>h<sub>1</sub></italic>, <italic>c<sub>2</sub></italic>, <italic>f<sub>2</sub></italic> and <italic>h<sub>2</sub></italic> present, and are smooth or spiculate. Cupule <italic>im</italic> present laterad and caudally of <italic>e<sub>1</sub></italic>. Integument that does not bear shields or plates is striated.</p><p>Coxae I–II fused and coxae III–IV fused. Genital plates bear 4 setae; 2 pairs of genital papillae visible underneath the plates. 4 pairs of setae present on the anal plates. Trichobothrium on leg tibia IV present. Ambulacral claws occur on either side of a 4-rayed empodium.</p></tp:treatment-sec><tp:treatment-sec sec-type="Key to adult female Bonzia"><title>Key to adult female <italic><tp:taxon-name>Bonzia</tp:taxon-name></italic></title><p>(modified from <xref ref-type="bibr" rid="B239">Smiley 1992</xref>)</p><table-wrap content-type="key" position="anchor" orientation="portrait"><table><tbody><tr><td rowspan="1" colspan="1">1</td><td rowspan="1" colspan="1">Tibiae IV trichobothrium setose (<xref ref-type="fig" rid="F6">Fig. 9a</xref>)</td><td rowspan="1" colspan="1">2</td></tr><tr><td rowspan="1" colspan="1">–</td><td rowspan="1" colspan="1">Tibiae IV trichobothrium smooth (<xref ref-type="fig" rid="F6">Fig. 9b</xref>)</td><td rowspan="1" colspan="1">3</td></tr><tr><td rowspan="1" colspan="1">2 (1)</td><td rowspan="1" colspan="1">Hysterosomal shield with 2 pairs of setae; Germany</td><td rowspan="1" colspan="1"><italic><tp:taxon-name>Bonzia sphagnicola</tp:taxon-name></italic> Willmann, 1939</td></tr><tr><td rowspan="1" colspan="1">–</td><td rowspan="1" colspan="1">Hysterosomal shield with 3 pairs of setae; N. America, S. America, Europe (possibly cosmopolitan)</td><td rowspan="1" colspan="1"><italic><tp:taxon-name>Bonzia halacaroides</tp:taxon-name></italic> Oudemans, 1927</td></tr><tr><td rowspan="1" colspan="1">3 (1)</td><td rowspan="1" colspan="1">Dorsal setae spiculate (<xref ref-type="fig" rid="F6">Figs 10a</xref>, <xref ref-type="fig" rid="F6">11a</xref>); New Zealand</td><td rowspan="1" colspan="1"><italic><tp:taxon-name>Bonzia woodi</tp:taxon-name></italic> Smiley, 1992</td></tr><tr><td rowspan="1" colspan="1">–</td><td rowspan="1" colspan="1">Dorsal setae smooth (<xref ref-type="fig" rid="F6">Figs 10b</xref>, <xref ref-type="fig" rid="F6">11b</xref>); USA: Virginia, Ozark Highlands</td><td rowspan="1" colspan="1"><italic><tp:taxon-name>Bonzia yunkeri</tp:taxon-name></italic> Smiley, 1992</td></tr><!--PageBreak--></tbody></table></table-wrap><fig id="F6" position="float" orientation="portrait"><label>Figures 9–11.</label><caption><p><italic><tp:taxon-name>Bonzia</tp:taxon-name></italic> key illustrations. <bold>9a</bold> Setose tibial trichobothrium <bold>9b</bold> Smooth tibial trichobothrium <bold>10a</bold> Spiculate dorsal setae <bold>10b</bold> Smooth dorsal setae <bold>11a</bold> Close up of a spiculate seta <bold>11b</bold> Close up of a smooth seta.</p></caption><graphic xmlns:xlink="http://www.w3.org/1999/xlink" xlink:href="zookeys-418-001-g006.jpg" position="float" orientation="portrait" xlink:type="simple"/></fig></tp:treatment-sec><ref-list><ref id="B214"><mixed-citation xmlns:xlink="http://www.w3.org/1999/xlink" xlink:type="simple"><person-group><name name-style="western"><surname>Oudemans</surname><given-names>AC</given-names></name></person-group> (<year>1927</year>) <article-title>Acari van het Eiland Heridia. Acarologische Aantekeningen LXXXVIII.</article-title><source>Entomologische Berichten (Amsterdam)</source><volume>7</volume>(<issue>157</issue>): <fpage>257</fpage>–<lpage>268</lpage>.</mixed-citation></ref><ref id="B263"><mixed-citation xmlns:xlink="http://www.w3.org/1999/xlink" xlink:type="simple"><person-group><name name-style="western"><surname>Willmann</surname><given-names>C</given-names></name></person-group> (<year>1939</year>) <article-title>Die Moorfauna des Glatzer Schneeberges. 3. Die milben des Schneeberg-moore. Beiträge zur Biologie des Glatzer.</article-title><source>Schneeberges, Breslau</source>, <volume>5</volume>: <fpage>427</fpage>–<lpage>458</lpage>.</mixed-citation></ref><ref id="B264"><mixed-citation xmlns:xlink="http://www.w3.org/1999/xlink" xlink:type="simple"><person-group><name name-style="western"><surname>Willmann</surname><given-names>C</given-names></name></person-group> (<year>1950</year>) <article-title>Milben aus Mineral quellen.</article-title><source>Zoologischer Anzeiger</source><volume>145</volume>(<issue>7–8</issue>): <fpage>188</fpage>–<lpage>190</lpage>.</mixed-citation></ref><ref id="B251"><mixed-citation xmlns:xlink="http://www.w3.org/1999/xlink" xlink:type="simple"><person-group><name name-style="western"><surname>Turk</surname><given-names>FA</given-names></name></person-group> (<year>1972</year>) <article-title>Biological notes on Acari recently recorded from British caves and mites with descriptions of three new species.</article-title><source>Transactions of the Cave Research Group of Great Britain</source><volume>14</volume>(<issue>4</issue>): <fpage>187</fpage>–<lpage>194</lpage>.</mixed-citation></ref><ref id="B163"><mixed-citation xmlns:xlink="http://www.w3.org/1999/xlink" xlink:type="simple"><person-group><name name-style="western"><surname>Kuznetzov</surname><given-names>NN</given-names></name><name name-style="western"><surname>Livshitz</surname><given-names>IZ</given-names></name></person-group> (<year>1979</year>) <article-title>Predatory mites of the Nikita Botanical Gardens (Acariformes: Bdellidae, Cunaxidae Camarobiidae).</article-title><source>Trudy Gosudarstvennogo Nikitskogo Botanicheskogo Sada</source><volume>79</volume>: <fpage>51</fpage>–<lpage>105</lpage>.</mixed-citation></ref><ref id="B192"><mixed-citation xmlns:xlink="http://www.w3.org/1999/xlink" xlink:type="simple"><person-group><name name-style="western"><surname>Michocka</surname><given-names>S</given-names></name></person-group> (<year>1987</year>) <article-title>Mites (Acari) of the Bdellidae and Cunaxidae families in Poland.</article-title><source>Monografie Fauny Polski</source><volume>14</volume>: <fpage>1</fpage>–<lpage>127</lpage>.</mixed-citation></ref><ref id="B239"><mixed-citation xmlns:xlink="http://www.w3.org/1999/xlink" xlink:type="simple"><person-group><name name-style="western"><surname>Smiley</surname><given-names>RL</given-names></name></person-group> (<year>1992</year>) <source>The predatory mite family Cunaxidae (Acari) of the world with a new classification.</source><publisher-name>Indira Publishing House</publisher-name>, <publisher-loc>West Bloomington, Michigan</publisher-loc>, <size units="page">356 pp</size>.</mixed-citation></ref></ref-list></tp:taxon-treatment>
