# Supplementary material for: A review of Cunaxidae (Acariformes, Trombidiformes): Histories and diagnoses of subfamilies and genera, keys to world species, and some new locality records
Source: Zookeys. 2014 Jun 20;(418):1–103. doi: 10.3897/zookeys.418.7629 (PMC4104466; doi:10.3897/zookeys.418.7629)
Supplement: XML Treatment for Parabonzia [file zookeys.418.7629-treatment4.xml]

<!DOCTYPE tp:taxon-treatment
  PUBLIC "-//TaxonX//DTD Taxonomic Treatment Publishing DTD v0 20100105//EN" "tax-treatment-NSO.dtd">
<tp:taxon-treatment xmlns:tp="http://www.plazi.org/taxpub"><tp:treatment-meta><kwd-group><label>Taxon classification</label><kwd><named-content content-type="kingdom">Animalia</named-content></kwd><kwd><named-content content-type="order">Trombidiformes</named-content></kwd><kwd><named-content content-type="family">Cunaxidae</named-content></kwd></kwd-group><mixed-citation publication-type="journal"><person-group><name><surname>Skvarla</surname><given-names>Michael J.</given-names></name><name><surname>Fisher</surname><given-names>J. Ray</given-names></name><name><surname>Dowling</surname><given-names>Ashley P. G.</given-names></name></person-group><article-title>A review of Cunaxidae (Acariformes, Trombidiformes): Histories and diagnoses of subfamilies and genera, keys to world species, and some new locality records</article-title><source>Zookeys</source><day>20</day><month>6</month><year>2014</year><volume>2014</volume><issue>418</issue><fpage>1</fpage><lpage>103</lpage><pub-id pub-id-type="doi">10.3897/zookeys.418.7629</pub-id></mixed-citation></tp:treatment-meta><tp:nomenclature><tp:taxon-name>
                        <tp:taxon-name-part taxon-name-part-type="genus">Parabonzia</tp:taxon-name-part>
                    </tp:taxon-name><tp:taxon-authority>Smiley, 1975</tp:taxon-authority></tp:nomenclature><tp:treatment-sec sec-type="Historical review"><title>Historical review.</title><p><xref ref-type="bibr" rid="B8">Atyeo (1958)</xref> described <italic><tp:taxon-name>Bonzia bdelliformis</tp:taxon-name></italic> from a tree hole in Tennessee, USA. <xref ref-type="bibr" rid="B238">Smiley (1975)</xref> erected <italic><tp:taxon-name>Parabonzia</tp:taxon-name></italic> for <italic><tp:taxon-name>Bonzia bdelliformis</tp:taxon-name></italic>. <xref ref-type="bibr" rid="B71">Den Heyer (1975)</xref> erected <italic><tp:taxon-name>Cunabdella</tp:taxon-name></italic> for <italic><tp:taxon-name>Cunabdella marthae</tp:taxon-name></italic>. <xref ref-type="bibr" rid="B74">Den Heyer (1977b)</xref> synonymized <italic><tp:taxon-name>Cunabdella</tp:taxon-name></italic> with <italic><tp:taxon-name>Parabonzia</tp:taxon-name></italic> and described <italic><tp:taxon-name>Parabonzia athiasae</tp:taxon-name></italic>. <xref ref-type="bibr" rid="B163">Kuznetzov and Livshitz (1979)</xref> reported <italic><tp:taxon-name>Parabonzia</tp:taxon-name></italic> from Russia. <xref ref-type="bibr" rid="B239">Smiley (1992)</xref> described <italic><tp:taxon-name>Parabonzia mumai</tp:taxon-name></italic> from Florida, USA. <xref ref-type="bibr" rid="B58">Corpuz-Raros (1996a)</xref> described <italic><tp:taxon-name>Parabonzia mindanensis</tp:taxon-name></italic> from the Philippines. <xref ref-type="bibr" rid="B175">Lin and Zhang (1998)</xref> described <italic><tp:taxon-name>Parabonzia trioxys</tp:taxon-name></italic>. Later they (<xref ref-type="bibr" rid="B177">Lin and Zhang 2002</xref>) described <italic><tp:taxon-name>Parabonzia zhangi</tp:taxon-name></italic>. <xref ref-type="bibr" rid="B237">Skvarla et al. (2013)</xref> reported <italic><tp:taxon-name>Parabonzia bdelliformis</tp:taxon-name></italic> from the Ozark Mountains in Arkansas.</p><!--PageBreak--></tp:treatment-sec><tp:treatment-sec sec-type="Diagnosis"><title>Diagnosis.</title><p><italic>Gnathosoma</italic>. <bold>Pedipalps</bold> 5-segmented and reach beyond the subcapitulum by at most the distal half of the tibiae. Apophyses absent. A multi-branched seta present dorsally on the telofemora. Tibiotarsi terminate in two strong setae. 2 pairs of adoral setae present or absent. <bold>Subcapitulum</bold> with up to 8 pairs of setae present.</p><p><italic>Idiosoma, dorsal</italic>. Proterosoma bears a shield complemented with 2 pairs of setae (<italic>at</italic> and <italic>pt</italic>) and 2 pairs of setose sensillae (<italic>lps</italic> and <italic>mps</italic>). Dorsal hysterosoma may bear a shield; if a shield is present it may be complemented with a variable number of setae depending on the extent of the shield. Setae <italic>c<sub>1</sub></italic>–<italic>h<sub>1</sub></italic>, <italic>c<sub>2</sub></italic>, <italic>f<sub>2</sub></italic> and <italic>h<sub>2</sub></italic> present and smooth. Cupule <italic>im</italic> is present laterad and caudally of <italic>e<sub>1</sub></italic>. Integument that does not bear shields or plates is striated.</p><p><italic>Idiosoma, ventral</italic>. <bold>Coxae</bold> I–II fused or not and coxae III–IV fused or not. Genital plates with up to 9 pairs of setae; 2 pairs of genital papillae visible underneath the plates. Up to 4 pairs of setae present on the anal plates. Up to 9 pairs of setae on the integument between coxae II and the anal plates. <bold>Legs.</bold> Trichobothrium on leg tibia IV present. The ambulacral claws occur on either side of a 4-rayed empodium.</p></tp:treatment-sec><tp:treatment-sec sec-type="Key to adult female Parabonzia"><title>Key to adult female <italic><tp:taxon-name>Parabonzia</tp:taxon-name></italic></title><table-wrap content-type="key" position="anchor" orientation="portrait"><table><tbody><tr><td rowspan="1" colspan="1">1</td><td rowspan="1" colspan="1">8–9 genital setae present</td><td rowspan="1" colspan="1">2</td></tr><tr><td rowspan="1" colspan="1">–</td><td rowspan="1" colspan="1">6–7 genital setae present</td><td rowspan="1" colspan="1">3</td></tr><tr><td rowspan="1" colspan="1">2 (1)</td><td rowspan="1" colspan="1">Pedipalpal telofemoral seta unbranched (<xref ref-type="fig" rid="F7">Fig. 12a</xref>); Philippines, Mindanao Is</td><td rowspan="1" colspan="1"><italic><tp:taxon-name>Parabonzia mindanensis</tp:taxon-name></italic> Corpuz-Raros, 1996</td></tr><tr><td rowspan="1" colspan="1">–</td><td rowspan="1" colspan="1">Pedipalpal telofemoral seta branched, with 4–5 tines (<xref ref-type="fig" rid="F7">Fig. 12b</xref>); China: Hubei Province</td><td rowspan="1" colspan="1"><italic><tp:taxon-name>Parabonzia zhangi</tp:taxon-name></italic> Lin &amp; Zhang, 2002</td></tr><tr><td rowspan="1" colspan="1">3 (1)</td><td rowspan="1" colspan="1">Hysterosomal shield with 3 pairs of setae</td><td rowspan="1" colspan="1">4</td></tr><tr><td rowspan="1" colspan="1">–</td><td rowspan="1" colspan="1">Hysterosomal shield with 4 pairs of setae</td><td rowspan="1" colspan="1">6</td></tr><tr><td rowspan="1" colspan="1">4 (3)</td><td rowspan="1" colspan="1">Pedipalpal tibiotarsal sigmoid setae lightly barbed (<xref ref-type="fig" rid="F7">Fig. 13</xref>); South Africa: West Transvaal</td><td rowspan="1" colspan="1"><italic><tp:taxon-name>Parabonzia marthae</tp:taxon-name></italic> (Den Heyer, 1975)</td></tr><tr><td rowspan="1" colspan="1">–</td><td rowspan="1" colspan="1">Pedipalpal tibiotarsal sigmoid setae smooth</td><td rowspan="1" colspan="1">5</td></tr><tr><td rowspan="1" colspan="1">5 (4)</td><td rowspan="1" colspan="1">Large spur-like process present on femora III (<xref ref-type="fig" rid="F7">Fig. 14</xref>); USA: Florida</td><td rowspan="1" colspan="1"><italic><tp:taxon-name>Parabonzia mumai</tp:taxon-name></italic> Smiley, 1992</td></tr><tr><td rowspan="1" colspan="1">–</td><td rowspan="1" colspan="1">Large spur-like process absent on femora III; Ivory Coast</td><td rowspan="1" colspan="1"><italic><tp:taxon-name>Parabonzia athiasae</tp:taxon-name></italic> Den Heyer, 1977</td></tr><tr><td rowspan="1" colspan="1">6 (3)</td><td rowspan="1" colspan="1">Coxae I–IV setal formula 7-5-6-7 sts; basifemora I–IV setal formula 4-7-3-2 sts; China: Fujian</td><td rowspan="1" colspan="1"><italic><tp:taxon-name>Parabonzia trioxys</tp:taxon-name></italic> Lin &amp; Zhang, 1998</td></tr><tr><td rowspan="1" colspan="1">–</td><td rowspan="1" colspan="1">Coxae I–IV setal formula 6-6 (sometimes 7)-7-7 sts; basifemora I–IV setal formula 5-8-3-2 sts; USA, Russia</td><td rowspan="1" colspan="1"><italic><tp:taxon-name>Parabonzia bdelliformis</tp:taxon-name></italic> (Atyeo, 1958)</td></tr></tbody></table></table-wrap><fig id="F7" position="float" orientation="portrait"><label>Figures 12–14.</label><caption><p><italic><tp:taxon-name>Parabonzia</tp:taxon-name></italic> key illustrations. <bold>12a</bold> Unbranched pedipalp telofemoral seta <bold>12b</bold> Multi-branched pedipalp telofemoral seta <bold>13</bold> Lightly barbed pedipalp tibiotarsal sigmoid seta <bold>14</bold> Spur-like process on femora III.</p></caption><graphic xmlns:xlink="http://www.w3.org/1999/xlink" xlink:href="zookeys-418-001-g007.jpg" position="float" orientation="portrait" xlink:type="simple"/></fig></tp:treatment-sec><ref-list><ref id="B8"><mixed-citation xmlns:xlink="http://www.w3.org/1999/xlink" xlink:type="simple"><person-group><name name-style="western"><surname>Atyeo</surname><given-names>WT</given-names></name></person-group> (<year>1958</year>) <article-title>The genus <italic>Bonzia</italic> in the New World.</article-title><source>Journal of the Kansas Entomological Society</source><volume>19</volume>(<issue>1</issue>): <fpage>55</fpage>–<lpage>61</lpage>.</mixed-citation></ref><ref id="B238"><mixed-citation xmlns:xlink="http://www.w3.org/1999/xlink" xlink:type="simple"><person-group><name name-style="western"><surname>Smiley</surname><given-names>R</given-names></name></person-group> (<year>1975</year>) <article-title>A generic revision of the mites of the family Cunaxidae (Acarina).</article-title><source>Annals of the Entomological Society of America</source><volume>68</volume>(<issue>2</issue>): <fpage>227</fpage>–<lpage>244</lpage>.</mixed-citation></ref><ref id="B71"><mixed-citation xmlns:xlink="http://www.w3.org/1999/xlink" xlink:type="simple"><person-group><name name-style="western"><surname>Den Heyer</surname><given-names>J</given-names></name></person-group> (<year>1975</year>) <article-title>A new genus <italic>Cunabdella</italic> (Prostigmata: Acari) with a description of a new species from the Ethiopian Region.</article-title><source>Acarologia</source><volume>16</volume>(<issue>4</issue>): <fpage>664</fpage>–<lpage>670</lpage>.</mixed-citation></ref><ref id="B74"><mixed-citation xmlns:xlink="http://www.w3.org/1999/xlink" xlink:type="simple"><person-group><name name-style="western"><surname>Den Heyer</surname><given-names>J</given-names></name></person-group> (<year>1977b</year>) <article-title>Bonzinae, a new subfamily of the Cunaxidae (Prostigmata: Acari).</article-title><source>Acarologia</source><volume>19</volume>(<issue>4</issue>): <fpage>601</fpage>–<lpage>618</lpage>.</mixed-citation></ref><ref id="B163"><mixed-citation xmlns:xlink="http://www.w3.org/1999/xlink" xlink:type="simple"><person-group><name name-style="western"><surname>Kuznetzov</surname><given-names>NN</given-names></name><name name-style="western"><surname>Livshitz</surname><given-names>IZ</given-names></name></person-group> (<year>1979</year>) <article-title>Predatory mites of the Nikita Botanical Gardens (Acariformes: Bdellidae, Cunaxidae Camarobiidae).</article-title><source>Trudy Gosudarstvennogo Nikitskogo Botanicheskogo Sada</source><volume>79</volume>: <fpage>51</fpage>–<lpage>105</lpage>.</mixed-citation></ref><ref id="B239"><mixed-citation xmlns:xlink="http://www.w3.org/1999/xlink" xlink:type="simple"><person-group><name name-style="western"><surname>Smiley</surname><given-names>RL</given-names></name></person-group> (<year>1992</year>) <source>The predatory mite family Cunaxidae (Acari) of the world with a new classification.</source><publisher-name>Indira Publishing House</publisher-name>, <publisher-loc>West Bloomington, Michigan</publisher-loc>, <size units="page">356 pp</size>.</mixed-citation></ref><ref id="B58"><mixed-citation xmlns:xlink="http://www.w3.org/1999/xlink" xlink:type="simple"><person-group><name name-style="western"><surname>Corpuz-Raros</surname><given-names>LA</given-names></name></person-group> (<year>1996a</year>) <article-title>Philippine predatory mites of the family Cunaxidae (acari). 5. Genera <italic>Neoscirula</italic> Den Heyer, <italic>Parabonzia</italic> Smiley, and <italic>Orangescirula</italic> Bu &amp; Li.</article-title><source>The Philippine Agriculturist</source><volume>79</volume>(<issue>1&amp;2</issue>): <fpage>15</fpage>–<lpage>37</lpage>.</mixed-citation></ref><ref id="B175"><mixed-citation xmlns:xlink="http://www.w3.org/1999/xlink" xlink:type="simple"><person-group><name name-style="western"><surname>Lin</surname><given-names>LZ</given-names></name><name name-style="western"><surname>Zhang</surname><given-names>YZ</given-names></name></person-group> (<year>1998</year>) <article-title>Three new species of the Bonziinae from Fujian (Acari: Cunaxidae).</article-title><source>Wuyi Science Journal</source><volume>14</volume>: <fpage>24</fpage>–<lpage>30</lpage>.</mixed-citation></ref><ref id="B177"><mixed-citation xmlns:xlink="http://www.w3.org/1999/xlink" xlink:type="simple"><person-group><name name-style="western"><surname>Lin</surname><given-names>LZ</given-names></name><name name-style="western"><surname>Zhang</surname><given-names>YZ</given-names></name></person-group> (<year>2002</year>) <article-title>Two new species of the Bonziinae from China (Acari: Cunaxidae).</article-title><source>Systematic and Applied Acarology</source><volume>7</volume>: <fpage>143</fpage>–<lpage>148</lpage>.</mixed-citation></ref><ref id="B237"><mixed-citation xmlns:xlink="http://www.w3.org/1999/xlink" xlink:type="simple"><person-group><name name-style="western"><surname>Skvarla</surname><given-names>MJ</given-names></name><name name-style="western"><surname>Fisher</surname><given-names>JR</given-names></name><name name-style="western"><surname>Dowling</surname><given-names>APG</given-names></name></person-group> (<year>2013</year>) <article-title>On some mites (Acari: Prostigmata) from the Interior Highlands: descriptions of the male, immature stages, and female reproductive system of <italic>Pseudocheylus americanus</italic> (Ewing, 1909) and some new state records for Arkansas.</article-title><source>Zootaxa</source><volume>3641</volume>(<issue>4</issue>): <fpage>401</fpage>–<lpage>419</lpage>. doi: <ext-link ext-link-type="doi" xlink:href="10.11646/zootaxa.3641.4.7" xlink:type="simple">10.11646/zootaxa.3641.4.7</ext-link></mixed-citation></ref></ref-list></tp:taxon-treatment>
