# Supplementary material for: A review of Cunaxidae (Acariformes, Trombidiformes): Histories and diagnoses of subfamilies and genera, keys to world species, and some new locality records
Source: Zookeys. 2014 Jun 20;(418):1–103. doi: 10.3897/zookeys.418.7629 (PMC4104466; doi:10.3897/zookeys.418.7629)
Supplement: XML Treatment for Cunaxoidinae [file zookeys.418.7629-treatment5.xml]

<!DOCTYPE tp:taxon-treatment
  PUBLIC "-//TaxonX//DTD Taxonomic Treatment Publishing DTD v0 20100105//EN" "tax-treatment-NSO.dtd">
<tp:taxon-treatment xmlns:tp="http://www.plazi.org/taxpub"><tp:treatment-meta><kwd-group><label>Taxon classification</label><kwd><named-content content-type="kingdom">Animalia</named-content></kwd><kwd><named-content content-type="order">Trombidiformes</named-content></kwd><kwd><named-content content-type="family">Cunaxidae</named-content></kwd></kwd-group><mixed-citation publication-type="journal"><person-group><name><surname>Skvarla</surname><given-names>Michael J.</given-names></name><name><surname>Fisher</surname><given-names>J. Ray</given-names></name><name><surname>Dowling</surname><given-names>Ashley P. G.</given-names></name></person-group><article-title>A review of Cunaxidae (Acariformes, Trombidiformes): Histories and diagnoses of subfamilies and genera, keys to world species, and some new locality records</article-title><source>Zookeys</source><day>20</day><month>6</month><year>2014</year><volume>2014</volume><issue>418</issue><fpage>1</fpage><lpage>103</lpage><pub-id pub-id-type="doi">10.3897/zookeys.418.7629</pub-id></mixed-citation></tp:treatment-meta><tp:nomenclature><tp:taxon-name>
                        <tp:taxon-name-part taxon-name-part-type="subfamily">Cunaxoidinae</tp:taxon-name-part>
                    </tp:taxon-name><tp:taxon-authority>Den Heyer, 1978</tp:taxon-authority></tp:nomenclature><tp:treatment-sec sec-type="Historical review"><title>Historical review.</title><p><xref ref-type="bibr" rid="B159">Koch (1838)</xref> established <!--PageBreak--><italic><tp:taxon-name>Eupalus</tp:taxon-name></italic> and described the first mite belonging to <tp:taxon-name>Cunaxoidinae</tp:taxon-name>, <italic><tp:taxon-name>Eupalus croceus</tp:taxon-name></italic>. <xref ref-type="bibr" rid="B11">Baker and Hoffmann (1948)</xref> proposed <italic><tp:taxon-name>Cunaxoides</tp:taxon-name></italic> to replace <italic><tp:taxon-name>Eupalus</tp:taxon-name></italic> Koch as the name was preoccupied (a fact that acarologists had missed for 100 years) by <italic><tp:taxon-name>Eupalus</tp:taxon-name></italic> Gistl; they also redescribed and reillustrated a number of known species. <xref ref-type="bibr" rid="B218">Radford (1950)</xref> proposed <italic><tp:taxon-name>Haleupalus</tp:taxon-name></italic> to replace <italic><tp:taxon-name>Eupalus</tp:taxon-name></italic>, though this name is invalid because it is predated by <italic><tp:taxon-name>Cunaxoides</tp:taxon-name></italic>. <xref ref-type="bibr" rid="B238">Smiley (1975)</xref> erected <italic><tp:taxon-name>Neocunaxoides</tp:taxon-name></italic> and reviewed <italic><tp:taxon-name>Cunaxoides</tp:taxon-name></italic>. Both genera were assigned to the newly established <tp:taxon-name>Cunaxoidinae</tp:taxon-name> by <xref ref-type="bibr" rid="B78">Den Heyer (1978c)</xref>. <italic><tp:taxon-name>Pulaeus</tp:taxon-name></italic> was established by <xref ref-type="bibr" rid="B80">Den Heyer (1979b)</xref>; the name is an anagram and nod to <italic><tp:taxon-name>Eupalus</tp:taxon-name></italic>. <xref ref-type="bibr" rid="B81">Den Heyer (1979c)</xref> erected <italic><tp:taxon-name>Scutopalus</tp:taxon-name></italic> for those cunaxoidines with well-demarcated dorsal and ventral plates. <xref ref-type="bibr" rid="B239">Smiley (1992)</xref> synonymized <italic><tp:taxon-name>Scutopalus</tp:taxon-name></italic> with <italic><tp:taxon-name>Neocunaxoides</tp:taxon-name></italic> and <italic><tp:taxon-name>Haleupalus</tp:taxon-name></italic> with <italic><tp:taxon-name>Cunaxoides</tp:taxon-name></italic>; he also erected <italic><tp:taxon-name>Denheyernaxoides</tp:taxon-name></italic> and <italic><tp:taxon-name>Paracunaxoides</tp:taxon-name></italic> as monotypic genera in two new subfamilies, <tp:taxon-name>Denheyernaxoidinae</tp:taxon-name> and <tp:taxon-name>Paracunaxoidinae</tp:taxon-name> respectively. Castro and <xref ref-type="bibr" rid="B92">Den Heyer (2009)</xref> split a new genus, <italic><tp:taxon-name>Lupaeus</tp:taxon-name></italic>, from <italic><tp:taxon-name>Pulaeus</tp:taxon-name></italic> based on the number of setae on basifemora IV (1 and 2, respectively) and the number of pointed processes on the pedipalpal tibiotarsi (2 and 1, respectively). <xref ref-type="bibr" rid="B100">Den Heyer and Castro (2009)</xref> split <italic><tp:taxon-name>Bunaxella</tp:taxon-name></italic>, <italic><tp:taxon-name>Dunaxeus</tp:taxon-name></italic>, <italic><tp:taxon-name>Funaxopsis</tp:taxon-name></italic>, and <italic><tp:taxon-name>Qunaxella</tp:taxon-name></italic> from <italic><tp:taxon-name>Cunaxoides</tp:taxon-name></italic>; they also moved <italic><tp:taxon-name>Denheyernaxoides</tp:taxon-name></italic> and <italic><tp:taxon-name>Paracunaxoides</tp:taxon-name></italic> to <tp:taxon-name>Cunaxoidinae</tp:taxon-name>, thus disregarding <tp:taxon-name>Denheyernaxoidinae</tp:taxon-name> and <tp:taxon-name>Paracunaxoidinae</tp:taxon-name> as valid subfamilies.</p></tp:treatment-sec><tp:treatment-sec sec-type="Diagnosis"><title>Diagnosis.</title><!--PageBreak--><p><italic>Gnathosoma</italic>. <bold>Pedipalps</bold> 3-segmented: a trochanter which lacks setae, fused femurogenu (femur + genu) which is complemented with 5 or 6 setae, and tibiotarsus (tibia + tarsus) which is complemented with 5 or 6 setae. Tibiotarsi may be complemented with a bladder- or bulb-like apophysis. Pedipalps do not reach beyond the subcapitulum by more than the distal half of the tibiotarsi. <bold>Chelicera</bold> with or without seta near the cheliceral digit. <bold>Subcapitulum</bold> with 4 pairs of setae (<italic>hg<sub>1</sub></italic><sub>–</sub><italic><sub>4</sub></italic>) are present; setae <italic>hg<sub>4</sub></italic> is often the longest. 2 pairs of adoral setae are present or absent.</p><p><italic>Idiosoma, dorsal</italic>. Female with proterosomal shield (absent in <italic><tp:taxon-name>Cunaxoides ulcerosus</tp:taxon-name></italic>) which is complemented with two pairs of setae (<italic>lps</italic> and <italic>mps</italic>) and two pairs of setose sensillae (<italic>at</italic> and <italic>pt</italic>) and may bear a hysterosomal plate complemented with a varying number of setae; when present the dorsal hysterosomal plate may be fused with the proterosomal shield. Dorsal plates well demarcated or not. Dorsal setae <italic>c<sub>1</sub></italic>–<italic>h<sub>1</sub></italic> are present; <italic>c<sub>2</sub></italic>, <italic>f<sub>2</sub></italic> and <italic>h<sub>2</sub></italic> may also be present. If <italic>f<sub>2</sub></italic> is present, <italic>f<sub>1</sub></italic> and <italic>f<sub>2</sub></italic> may be located together on a small platelet. Setae not on larger plates may be born on small platelets barely larger than the setal socket. Cupule <italic>im</italic> present laterad and posterior of <italic>e<sub>1</sub></italic>. Integument that is not covered in shields or plates is striated</p><p><italic>Idiosoma, ventral</italic>. <bold>Coxae</bold> of female vary in size, from being restricted to the trochantral bases to being extensive and nearly forming a holoventral shield. Coxae may or may not be well demarcated. Coxae I–II fused (usually) or not, coxae III–IV fused (usually) or not. Coxae I–II may coalesce medially to form a sternal shield. The genital plates each bear 4 setae (<italic>g<sub>1</sub></italic><sub>–</sub><italic><sub>4</sub></italic>); 2 pairs of genital papillae visible underneath the plates. The anal plates bear one pair of setae (<italic>ps<sub>1</sub></italic>); one pair of setae is present ventrally on the integument near the anal plates (either <italic>ps<sub>2</sub></italic> or <italic>pa</italic>). Cupule <italic>ih</italic> is present ventrally laterad the integumental setae associated with the anal plates. The integument that is not covered in shields or plates is striated. <bold>Legs.</bold> Tarsi never constricted apically so as to end in lobes. Trichobothrium on leg tibia IV present. Ambulacral claws are rippled and occur on either side of a 4-rayed empodium.</p></tp:treatment-sec><tp:treatment-sec sec-type="Key to adult female Cunaxoidinae"><title>Key to adult female <tp:taxon-name>Cunaxoidinae</tp:taxon-name></title><p>(modified from <xref ref-type="bibr" rid="B100">Den Heyer and Castro 2009</xref>)</p><table-wrap content-type="key" position="anchor" orientation="portrait"><table><tbody><tr><td rowspan="1" colspan="1">1</td><td rowspan="1" colspan="1">Pedipalpal tibiotarsi with 3 sts, 1 spls; New Zealand</td><td rowspan="1" colspan="1"><italic><tp:taxon-name>Paracunaxoides</tp:taxon-name></italic> Smiley, 1992</td></tr><tr><td rowspan="1" colspan="1">–</td><td rowspan="1" colspan="1">Pedipalpal tibiotarsi with 5 or 6 sts, 0 spls</td><td rowspan="1" colspan="1">2</td></tr><tr><td rowspan="1" colspan="1">2 (1)</td><td rowspan="1" colspan="1">Pedipalpal femurogenu with 5 setae; long setae ending in terminal bulb-like knob (very small) on tarsi III and IV present; telofemoral setal formula not 5-5-4-3; usually 6 setae on pedipalp tibiotarsus <tp:taxon-name>Cunaxoidini</tp:taxon-name></td><td rowspan="1" colspan="1">3</td></tr><tr><td rowspan="1" colspan="1">–</td><td rowspan="1" colspan="1">Pedipalpal femurogenu with 6 setae; long setae ending in terminal bulb-like knob (very small) on tarsi III and IV absent; telofemoral setal formula 5-5-4-3; usually 5 setae on pedipalp tibiotarsus <tp:taxon-name>Pulaeini</tp:taxon-name></td><td rowspan="1" colspan="1">9</td></tr><tr><td rowspan="1" colspan="1">3 (2)</td><td rowspan="1" colspan="1">Femora I and II divided; setae <italic>f<sub>2</sub></italic> absent; trichobothrium on tibiae IV present or absent</td><td rowspan="1" colspan="1">4</td></tr><tr><td rowspan="1" colspan="1">–</td><td rowspan="1" colspan="1">Femora I and II not divided; setae <italic>f<sub>2</sub></italic> present; trichobothrium on tibiae IV absent</td><td rowspan="1" colspan="1"><italic><tp:taxon-name>Denheyernaxoides</tp:taxon-name></italic> Smiley, 1992</td></tr><tr><td rowspan="1" colspan="1">4 (3)</td><td rowspan="1" colspan="1">Dorsum with ill-defined weakly sclerotized dorsal plates (<xref ref-type="fig" rid="F8">Fig. 15a</xref>); subterminal pointed process on pedipalp tibiotarsal claw present (<xref ref-type="fig" rid="F8">Fig. 16a</xref>); small teeth (=serrated edge) on pedipalp tibiotarsal claw present (<xref ref-type="fig" rid="F8">Fig. 16a</xref>); cheliceral setae absent</td><td rowspan="1" colspan="1">5</td></tr><tr><td rowspan="1" colspan="1"><!--PageBreak-->–</td><td rowspan="1" colspan="1">Dorsum with well-defined and sclerotized dorsal plates (<xref ref-type="fig" rid="F8">Fig. 15b</xref>); subterminal pointed process on pedipalp tibiotarsal claw absent (<xref ref-type="fig" rid="F8">Fig. 16b</xref>); small teeth on pedipalp tibiotarsal claw absent (<xref ref-type="fig" rid="F8">Fig. 16b</xref>); cheliceral setae present</td><td rowspan="1" colspan="1"><italic><tp:taxon-name>Scutopalus</tp:taxon-name></italic> Den Heyer, 1979</td></tr><tr><td rowspan="1" colspan="1">5 (4)</td><td rowspan="1" colspan="1">Trichobothrium on tibiae IV present; famulus present, on distal portion of tarsus I</td><td rowspan="1" colspan="1"><italic><tp:taxon-name>Cunaxoides</tp:taxon-name></italic></td></tr><tr><td rowspan="1" colspan="1">–</td><td rowspan="1" colspan="1">Trichobothrium on tibiae IV absent; famulus present or absent</td><td rowspan="1" colspan="1">6</td></tr><tr><td rowspan="1" colspan="1">6 (5)</td><td rowspan="1" colspan="1">Tibiae III with 1 bsl, 3–5 sts; tibiae IV with 2 or 4 sts</td><td rowspan="1" colspan="1">7</td></tr><tr><td rowspan="1" colspan="1">–</td><td rowspan="1" colspan="1">Tibiae III with 1 lts, 4 sts; tibiae IV with 1 lsts, 4 sts</td><td rowspan="1" colspan="1"><italic><tp:taxon-name>Dunaxeus</tp:taxon-name></italic> Den Heyer &amp; Castro, 2009</td></tr><tr><td rowspan="1" colspan="1">7 (6)</td><td rowspan="1" colspan="1">Tibiae III with 1 bsl, 3–5 sts; tibiae IV with 1 lts, 2 sts</td><td rowspan="1" colspan="1"><italic><tp:taxon-name>Funaxopsis</tp:taxon-name></italic> Den Heyer &amp; Castro, 2009</td></tr><tr><td rowspan="1" colspan="1">–</td><td rowspan="1" colspan="1">Tibiae III with 1 bsl, 5 sts; tibiae IV setal formula not as above</td><td rowspan="1" colspan="1">8</td></tr><tr><td rowspan="1" colspan="1">8 (7)</td><td rowspan="1" colspan="1">Tibiae IV with 1 lsts, 4 sts; famulus present</td><td rowspan="1" colspan="1"><italic><tp:taxon-name>Qunaxella</tp:taxon-name></italic> Den Heyer &amp; Castro, 2009</td></tr><tr><td rowspan="1" colspan="1">–</td><td rowspan="1" colspan="1">Tibiae IV with 4 sts; famulus absent</td><td rowspan="1" colspan="1"><italic><tp:taxon-name>Bunaxella</tp:taxon-name></italic> Den Heyer &amp; Castro, 2009</td></tr><tr><td rowspan="1" colspan="1">9 (2)</td><td rowspan="1" colspan="1">Setae <italic>f<sub>2</sub></italic> present; basifemora I–IV setal formula 4-6-3-1 or 4-6-3-2</td><td rowspan="1" colspan="1">10</td></tr><tr><td rowspan="1" colspan="1">–</td><td rowspan="1" colspan="1">Setae <italic>f<sub>2</sub></italic> absent; basifemora I–IV setal formula 3-5-2-0 (rarely with 3-5-2-1)</td><td rowspan="1" colspan="1"><italic><tp:taxon-name>Neocunaxoides</tp:taxon-name></italic> Smiley, 1975</td></tr><tr><td rowspan="1" colspan="1">10 (9)</td><td rowspan="1" colspan="1">Basifemora I–IV setal formula 4-6-3-2; pedipalp tibiotarsus with one pointed process (ventral) (<xref ref-type="fig" rid="F8">Fig. 17a</xref>); famulus on proximal half of tarsus I; tibiae I–II with non-striated blunt solenidia</td><td rowspan="1" colspan="1"><italic><tp:taxon-name>Pulaeus</tp:taxon-name></italic> Den Heyer, 1979</td></tr><tr><td rowspan="1" colspan="1">–</td><td rowspan="1" colspan="1">Basifemora I–IV setal formula 4-6-3-1; pedipalp tibiotarsus with two pointed processes (1 ventral, 1 median) (<xref ref-type="fig" rid="F8">Fig. 17b</xref>); famulus on distal half (subapical) of tarsus I; tibiae I–II with transversely striated blunt solenidia</td><td rowspan="1" colspan="1"><italic><tp:taxon-name>Lupaeus</tp:taxon-name></italic> Castro &amp; Den Heyer, 2009</td></tr></tbody></table></table-wrap><fig id="F8" position="float" orientation="portrait"><label>Figures 15–17.</label><caption><p><tp:taxon-name>Cunaxoidinae</tp:taxon-name> key illustrations. Setae are removed from figures <bold>16–17</bold> for clarity <bold>15a</bold> Idiosoma with poorly demarcated dorsal plates <bold>15b</bold> Idiosoma with well demarcated dorsal plates <bold>16a</bold> Pedipalp tibiotarsus with subapical process and small teeth present <bold>16b</bold> Pedipalp tibiotarsus with subapical process and small teeth absent <bold>17a</bold> Pedipalp tibiotarsus with a single pointed process <bold>17b</bold> Pedipalp tibiotarsus with two pointed processes.</p></caption><graphic xmlns:xlink="http://www.w3.org/1999/xlink" xlink:href="zookeys-418-001-g008.jpg" position="float" orientation="portrait" xlink:type="simple"/></fig></tp:treatment-sec><ref-list><ref id="B159"><mixed-citation xmlns:xlink="http://www.w3.org/1999/xlink" xlink:type="simple"><person-group><name name-style="western"><surname>Koch</surname><given-names>CL</given-names></name></person-group> (<year>1838</year>) <source>Deutschlands Crustaceen, Myriapoden und Arachniden (D.C.M.A.)</source>, <lpage>20.21</lpage>, <lpage>20.22</lpage>,  <lpage>20.23</lpage> and <lpage>20.24</lpage>.</mixed-citation></ref><ref id="B11"><mixed-citation xmlns:xlink="http://www.w3.org/1999/xlink" xlink:type="simple"><person-group><name name-style="western"><surname>Baker</surname><given-names>EW</given-names></name><name name-style="western"><surname>Hoffmann</surname><given-names>A</given-names></name></person-group> (<year>1948</year>) <article-title>Acaros de la familia Cunaxidae.</article-title><source>Anales de la Escuela Nacional de Ciencias Biologicas Mexico</source><volume>5</volume>(<issue>3–4</issue>): <fpage>229</fpage>–<lpage>273</lpage>.</mixed-citation></ref><ref id="B218"><mixed-citation xmlns:xlink="http://www.w3.org/1999/xlink" xlink:type="simple"><person-group><name name-style="western"><surname>Radford</surname><given-names>CD</given-names></name></person-group> (<year>1950</year>) <article-title>Systematic checklist of mite genera and type species. Union internationale des sciences biologiques. Série C.</article-title><source>(Section d'entomoligie)</source><volume>1</volume>: <fpage>1</fpage>–<lpage>232</lpage>.</mixed-citation></ref><ref id="B238"><mixed-citation xmlns:xlink="http://www.w3.org/1999/xlink" xlink:type="simple"><person-group><name name-style="western"><surname>Smiley</surname><given-names>R</given-names></name></person-group> (<year>1975</year>) <article-title>A generic revision of the mites of the family Cunaxidae (Acarina).</article-title><source>Annals of the Entomological Society of America</source><volume>68</volume>(<issue>2</issue>): <fpage>227</fpage>–<lpage>244</lpage>.</mixed-citation></ref><ref id="B78"><mixed-citation xmlns:xlink="http://www.w3.org/1999/xlink" xlink:type="simple"><person-group><name name-style="western"><surname>Den Heyer</surname><given-names>J</given-names></name></person-group> (<year>1978c</year>) <article-title>A new cunaxid subfamily and the neotype designation of <italic>Cunaxoides croceus</italic> (Koch, 1838) (Prostigmata:Acari).</article-title><source>Acarologia</source><volume>20</volume>(<issue>3</issue>): <fpage>338</fpage>–<lpage>193</lpage>.</mixed-citation></ref><ref id="B80"><mixed-citation xmlns:xlink="http://www.w3.org/1999/xlink" xlink:type="simple"><person-group><name name-style="western"><surname>Den Heyer</surname><given-names>J</given-names></name></person-group> (<year>1979b</year>) <article-title><italic>Pulaeus</italic>, a new cunaxid genus (Prostigmata: Acari).</article-title><source>Acarologia</source><volume>21</volume>(<issue>1</issue>): <fpage>18</fpage>–<lpage>31</lpage>.</mixed-citation></ref><ref id="B81"><mixed-citation xmlns:xlink="http://www.w3.org/1999/xlink" xlink:type="simple"><person-group><name name-style="western"><surname>Den Heyer</surname><given-names>J</given-names></name></person-group> (<year>1979c</year>) <article-title><italic>Scutopalus</italic>, a new cunaxid genus from the Ethiopian Region (Prostigmata: Acari).</article-title><source>Acarologia</source><volume>21</volume>: <fpage>187</fpage>–<lpage>193</lpage>.</mixed-citation></ref><ref id="B239"><mixed-citation xmlns:xlink="http://www.w3.org/1999/xlink" xlink:type="simple"><person-group><name name-style="western"><surname>Smiley</surname><given-names>RL</given-names></name></person-group> (<year>1992</year>) <source>The predatory mite family Cunaxidae (Acari) of the world with a new classification.</source><publisher-name>Indira Publishing House</publisher-name>, <publisher-loc>West Bloomington, Michigan</publisher-loc>, <size units="page">356 pp</size>.</mixed-citation></ref><ref id="B92"><mixed-citation xmlns:xlink="http://www.w3.org/1999/xlink" xlink:type="simple"><person-group><name name-style="western"><surname>Den Heyer</surname><given-names>J</given-names></name></person-group> (<year>2009</year>) <chapter-title>Order Prostigmata, family Cunaxidae</chapter-title>. In: <person-group><name name-style="western"><surname>Van Harten</surname><given-names>A</given-names></name></person-group> (<role>Ed</role>) <source>Arthropod fauna of the UAE</source>, <volume>Vol. 2</volume>, <fpage>17</fpage>–<lpage>25</lpage>.</mixed-citation></ref><ref id="B100"><mixed-citation xmlns:xlink="http://www.w3.org/1999/xlink" xlink:type="simple"><person-group><name name-style="western"><surname>Den Heyer</surname><given-names>J</given-names></name><name name-style="western"><surname>Castro</surname><given-names>TMMG</given-names></name></person-group> (<year>2009</year>) <article-title>Four new cunaxoidine genera (Acari: Prostigmata: Cunaxidae) and the description of two new Neotropical species.</article-title><source>Zootaxa</source><volume>2140</volume>: <fpage>1</fpage>–<lpage>15</lpage>.</mixed-citation></ref></ref-list></tp:taxon-treatment>
