# Supplementary material for: A review of Cunaxidae (Acariformes, Trombidiformes): Histories and diagnoses of subfamilies and genera, keys to world species, and some new locality records
Source: Zookeys. 2014 Jun 20;(418):1–103. doi: 10.3897/zookeys.418.7629 (PMC4104466; doi:10.3897/zookeys.418.7629)
Supplement: XML Treatment for Cunaxoides [file zookeys.418.7629-treatment7.xml]

<!DOCTYPE tp:taxon-treatment
  PUBLIC "-//TaxonX//DTD Taxonomic Treatment Publishing DTD v0 20100105//EN" "tax-treatment-NSO.dtd">
<tp:taxon-treatment xmlns:tp="http://www.plazi.org/taxpub"><tp:treatment-meta><kwd-group><label>Taxon classification</label><kwd><named-content content-type="kingdom">Animalia</named-content></kwd><kwd><named-content content-type="order">Trombidiformes</named-content></kwd><kwd><named-content content-type="family">Cunaxidae</named-content></kwd></kwd-group><mixed-citation publication-type="journal"><person-group><name><surname>Skvarla</surname><given-names>Michael J.</given-names></name><name><surname>Fisher</surname><given-names>J. Ray</given-names></name><name><surname>Dowling</surname><given-names>Ashley P. G.</given-names></name></person-group><article-title>A review of Cunaxidae (Acariformes, Trombidiformes): Histories and diagnoses of subfamilies and genera, keys to world species, and some new locality records</article-title><source>Zookeys</source><day>20</day><month>6</month><year>2014</year><volume>2014</volume><issue>418</issue><fpage>1</fpage><lpage>103</lpage><pub-id pub-id-type="doi">10.3897/zookeys.418.7629</pub-id></mixed-citation></tp:treatment-meta><tp:nomenclature><tp:taxon-name>
                        <tp:taxon-name-part taxon-name-part-type="genus">Cunaxoides</tp:taxon-name-part>
                    </tp:taxon-name><tp:taxon-authority>Baker &amp; Hoffmann, 1948</tp:taxon-authority></tp:nomenclature><tp:treatment-sec sec-type="Historical review"><title>Historical review.</title><p><xref ref-type="bibr" rid="B159">Koch (1838)</xref> described the first two <italic><tp:taxon-name>Cunaxoides</tp:taxon-name></italic> as <italic><tp:taxon-name>Eupalus croceus</tp:taxon-name></italic> and <italic><tp:taxon-name>Eupalus minutissimus</tp:taxon-name></italic>. <xref ref-type="bibr" rid="B160">Koch (1841)</xref> described <italic><tp:taxon-name>Eupalus vitellinus</tp:taxon-name></italic>. <xref ref-type="bibr" rid="B248">Trägårdh (1910)</xref> described <italic><tp:taxon-name>Eupalus minima</tp:taxon-name></italic>. <xref ref-type="bibr" rid="B115">Ewing (1917)</xref> described <italic><tp:taxon-name>Eupalus parvus</tp:taxon-name></italic> and its feeding on oyster-shell scale in the USA. <xref ref-type="bibr" rid="B246">Thor and Willmann (1941)</xref> redescribed and figured <italic><tp:taxon-name>Eupalus croceus</tp:taxon-name></italic>, <italic><tp:taxon-name>Eupalus minutissimus</tp:taxon-name></italic>,﻿ and <italic><tp:taxon-name>Eupalus vitellinus</tp:taxon-name></italic>. <xref ref-type="bibr" rid="B207">Nesbitt (1946)</xref> described <italic><tp:taxon-name>Eupalus biscutum</tp:taxon-name></italic>. <xref ref-type="bibr" rid="B127">Garman (1948)</xref> reported <italic><tp:taxon-name>Eupalus biscutum</tp:taxon-name></italic> from apple trees in Connecticut. <xref ref-type="bibr" rid="B11">Baker and Hoffmann (1948)</xref> recognized that the name <italic><tp:taxon-name>Eupalus</tp:taxon-name></italic> was preoccupied and erected <italic><tp:taxon-name>Cunaxoides</tp:taxon-name></italic> to replace it; they transferred all known <italic><tp:taxon-name>Eupalus</tp:taxon-name></italic> to the new genus and figured each species. <italic><tp:taxon-name>Haleupalus oliveri</tp:taxon-name></italic> was described by <xref ref-type="bibr" rid="B223">Schruft (1971)</xref>. <xref ref-type="bibr" rid="B238">Smiley (1975)</xref> synonymized <italic><tp:taxon-name>Cunaxoides vitellinus</tp:taxon-name></italic> with <italic><tp:taxon-name>Cunaxoides croceus</tp:taxon-name></italic> and provided a translation of <xref ref-type="bibr" rid="B246">Thor and Willmann’s (1941)</xref> description of <italic><tp:taxon-name>Cunaxoides croceus</tp:taxon-name></italic>. <xref ref-type="bibr" rid="B78">Den Heyer (1978c)</xref> placed <italic><tp:taxon-name>Cunaxoides</tp:taxon-name></italic> as the type genus in the newly erected <tp:taxon-name>Cunaxoidinae</tp:taxon-name>; he also redescribed the genus and redescribed and designated a neotype for <italic><tp:taxon-name>Cunaxoides croceus</tp:taxon-name></italic>. <xref ref-type="bibr" rid="B163">Kuznetzov and Livshitz (1979)</xref> described <italic><tp:taxon-name>Cunaxoides ulcerosus</tp:taxon-name></italic>, <italic><tp:taxon-name>Cunaxoides longistriatus</tp:taxon-name></italic>, <italic><tp:taxon-name>Cunaxoides fidus</tp:taxon-name></italic> and <italic><tp:taxon-name>Cunaxoides desertus</tp:taxon-name></italic> and reported and figured <italic><tp:taxon-name>Cunaxoides biscutum</tp:taxon-name></italic>, and <italic><tp:taxon-name>Cunaxoides parvus</tp:taxon-name></italic> from Russia. <xref ref-type="bibr" rid="B138">Gupta and Ghosh (1980)</xref> described <italic><tp:taxon-name>Cunaxoides nicobarensis</tp:taxon-name></italic>. <italic><tp:taxon-name>Cunaxoides kielczewskii</tp:taxon-name></italic> was described by <xref ref-type="bibr" rid="B191">Michocka (1982)</xref>. <xref ref-type="bibr" rid="B239">Smiley (1992)</xref> synonymized <italic><tp:taxon-name>Haleupalus oliveri</tp:taxon-name></italic> with <italic><tp:taxon-name>Cunaxoides biscutum</tp:taxon-name></italic>, effectively synonymizing <italic><tp:taxon-name>Haleupalus</tp:taxon-name></italic> with <italic><tp:taxon-name>Cunaxoides</tp:taxon-name></italic>. <xref ref-type="bibr" rid="B144">Hu (1997)</xref> reported <italic><tp:taxon-name>Cunaxoides croceus</tp:taxon-name></italic> and <italic><tp:taxon-name>Cunaxoides ulcerosus</tp:taxon-name></italic> from China. <xref ref-type="bibr" rid="B234">Sionti and Papadoulis (2003)</xref> described <italic><tp:taxon-name>Cunaxoides paracroceus</tp:taxon-name></italic> from Greece. <xref ref-type="bibr" rid="B17">Bashir and Afzal (2004a)</xref> described <italic><tp:taxon-name>Cunaxoides trisetosis</tp:taxon-name></italic>. <xref ref-type="bibr" rid="B29">Bashir et al. (2007)</xref> described <italic><tp:taxon-name>Cunaxoides sargodhaensis</tp:taxon-name></italic> from Pakistan. <xref ref-type="bibr" rid="B22">Bashir and Afzal (2009)</xref> described <italic><tp:taxon-name>Cunaxoides daskaensis</tp:taxon-name></italic>, <italic><tp:taxon-name>Cunaxoides negans</tp:taxon-name></italic>, and <italic><tp:taxon-name>Cunaxoides sialkotensis</tp:taxon-name></italic> <xref ref-type="bibr" rid="B106">Den Heyer et al. (2013)</xref> described <italic><tp:taxon-name>Cunaxoides decastroae</tp:taxon-name></italic> and <italic><tp:taxon-name>Cunaxoides lootsi</tp:taxon-name></italic>.</p></tp:treatment-sec><tp:treatment-sec sec-type="Diagnosis"><title>Diagnosis.</title><p><italic>Gnathosoma</italic>. <bold>Pedipalps</bold> 3-segmented. Femurogenua at least twice as long as wide and complemented with 5 setae. Tibiotarsi at least twice as long as wide and usually complemented with 6 setae. A small apophysis present basally and a pointed process present near the terminal tip; a ridge present between the apophysis and pointed process. <bold>Subcapitulum</bold> with 6 pairs of setae (<italic>hg<sub>1</sub></italic><sub>–</sub><italic><sub>4</sub></italic> and 2 pairs of adoral setae) are present; setae <italic>hg<sub>4</sub></italic> longest. <bold>Chelicera</bold> without seta.</p><!--PageBreak--><p><italic>Idiosoma, dorsal</italic>. Proterosoma bears an ill-defined and weakly sclerotized shield which is complemented with 2 pairs of setae (<italic>lps</italic> and <italic>mps</italic>) and 2 pairs of setose sensillae (<italic>at</italic> and <italic>pt</italic>). The dorsal hysterosoma may or may not bear a plate; if a plate is present it is ill-defined and weakly sclerotized, may be complemented with a variable number of setae, and may or may not be fused with the proterosomal shield. Setae <italic>c<sub>1</sub></italic>–<italic>h<sub>1</sub></italic>, <italic>c<sub>2</sub></italic>, and <italic>h<sub>2</sub></italic> are present. Cupule <italic>im</italic> present laterad and posterior of <italic>e<sub>1</sub></italic>. Integument that is not covered in shields or plates is striated.</p><p><italic>Idiosoma, ventral</italic>. <bold>Coxae</bold> weakly sclerotized and ill-defined; they can be recognized by possessing somewhat denser striations than the surrounding integument. Coxae I–II may be fused and may coalesce medially to form a sternal shield. Coxae III–IV may be fused. Each coxa is complemented with 2-4 setae. Genital plates each bear 4 setae (<italic>g<sub>1</sub></italic><sub>–</sub><italic><sub>4</sub></italic>); 2 pairs of genital papillae visible underneath the plates. Anal plates bear one pair of setae; one pair of setae present ventrally on the integument near the anal plates. Up to 7 pairs of setae present on the integument between the coxal and genital plates. Cupule <italic>ih</italic> present ventrally laterad the integumental setae associated with the anal plates. Integument that is not covered in shields or plates is striated. <bold>Legs.</bold> Tarsi never constricted apically so as to end in lobes. Trichobothrium present on leg tibia IV. Ambulacral claws are rippled and occur on either side of a 4-rayed empodium.</p></tp:treatment-sec><tp:treatment-sec sec-type="Key to adult female Cunaxoides"><title>Key to adult female <italic><tp:taxon-name>Cunaxoides</tp:taxon-name></italic></title><p>The following species have not been included because the original descriptions and subsequent papers describing them (<xref ref-type="bibr" rid="B246">Thor and Willmann 1941</xref>; <xref ref-type="bibr" rid="B11">Baker and Hoffmann 1948</xref>) are not in English; known illustrations do not contain enough detail; and the types were not examined: <italic><tp:taxon-name>Cunaxoides minima</tp:taxon-name></italic> (Trägårdh, 1910), <italic><tp:taxon-name>Cunaxoides minutissimus</tp:taxon-name></italic> (Koch, 1938), <italic><tp:taxon-name>Cunaxoides vitellinus</tp:taxon-name></italic> (Koch, 1941).</p><table-wrap content-type="key" position="anchor" orientation="portrait"><table><tbody><tr><td rowspan="1" colspan="1">1</td><td rowspan="1" colspan="1">Dorsal hysterosomal median plate present (may be fused with proterosomal shield or only suggested by cuticular pattern) (<xref ref-type="fig" rid="F9">Figs 18a–c</xref>, <xref ref-type="fig" rid="F9">19a–d</xref>, <xref ref-type="fig" rid="F9">20</xref>)</td><td rowspan="1" colspan="1">2</td></tr><tr><td rowspan="1" colspan="1">–</td><td rowspan="1" colspan="1">Dorsal hysterosomal median plate absent (<xref ref-type="fig" rid="F9">Figs 21a, b</xref>, <xref ref-type="fig" rid="F9">22</xref>)</td><td rowspan="1" colspan="1">9</td></tr><tr><td rowspan="1" colspan="1">2 (1)</td><td rowspan="1" colspan="1">Hysterosomal median plate obvious, sclerotized (<xref ref-type="fig" rid="F9">Figs 18a–d</xref>, <xref ref-type="fig" rid="F9">19a–c</xref>)</td><td rowspan="1" colspan="1">3</td></tr><tr><td rowspan="1" colspan="1">–</td><td rowspan="1" colspan="1">Hysterosomal median plate not be obvious or sclerotized, may only be suggested by cuticular pattern (<xref ref-type="fig" rid="F9">Fig. 20</xref>)</td><td rowspan="1" colspan="1">8</td></tr><tr><td rowspan="1" colspan="1">3 (2)</td><td rowspan="1" colspan="1">Hysterosomal median plate not complemented with setae; USA</td><td rowspan="1" colspan="1"><italic><tp:taxon-name>Cunaxoides parvus</tp:taxon-name></italic> (Ewing, 1917)</td></tr><tr><td rowspan="1" colspan="1">–</td><td rowspan="1" colspan="1">Hysterosomal median plate complemented with setae</td><td rowspan="1" colspan="1">4</td></tr><tr><td rowspan="1" colspan="1">4 (3)</td><td rowspan="1" colspan="1">Hysterosomal median plate and proterosomal shield separate (<xref ref-type="fig" rid="F9">Figs 18a–c</xref>)</td><td rowspan="1" colspan="1">5</td></tr><tr><td rowspan="1" colspan="1">–</td><td rowspan="1" colspan="1">Hysterosomal median plate and proterosomal shield fused (<xref ref-type="fig" rid="F9">Figs 19a–d</xref>)</td><td rowspan="1" colspan="1">6</td></tr><tr><td rowspan="1" colspan="1">5 (4)</td><td rowspan="1" colspan="1">Hysterosomal median plate complemented with <italic>c<sub>1</sub></italic>, <italic>d<sub>1</sub></italic> (<xref ref-type="fig" rid="F9">Fig. 18a</xref>); Canada, USA</td><td rowspan="1" colspan="1"><italic><tp:taxon-name>Cunaxoides biscutum</tp:taxon-name></italic> (Nesbitt, 1946)</td></tr><tr><td rowspan="1" colspan="1">–</td><td rowspan="1" colspan="1">Hysterosomal median plate complemented with <italic>c<sub>1</sub></italic>, <italic>d<sub>1</sub></italic>, <italic>c<sub>2</sub></italic> (<xref ref-type="fig" rid="F9">Fig. 18b</xref>); Russia</td><td rowspan="1" colspan="1"><italic><tp:taxon-name>Cunaxoides fidus</tp:taxon-name></italic> Kuznetzov &amp; Livshitz, 1979</td></tr><tr><td rowspan="1" colspan="1">–</td><td rowspan="1" colspan="1">Hysterosomal median plate complemented with <italic>c<sub>1</sub></italic>–<italic>e<sub>1</sub></italic>, <italic>c<sub>2</sub></italic> (<xref ref-type="fig" rid="F9">Fig. 18c</xref>); Russia</td><td rowspan="1" colspan="1"><italic><tp:taxon-name>Cunaxoides longistriatus</tp:taxon-name></italic> Kuznetzov &amp; Livshitz (1979</td></tr><tr><td rowspan="1" colspan="1">6 (4)</td><td rowspan="1" colspan="1">Hysterosomal shield complemented with setae <italic>c<sub>1</sub></italic>, <italic>d<sub>1</sub></italic>, <italic>c<sub>2</sub></italic>; (<xref ref-type="fig" rid="F9">Figs 19a, b</xref>)</td><td rowspan="1" colspan="1">7</td></tr><tr><td rowspan="1" colspan="1"><!--PageBreak-->–</td><td rowspan="1" colspan="1">Hysterosomal shield complemented with setae <italic>c<sub>1</sub>- e<sub>1</sub></italic>, <italic>c<sub>2</sub></italic>; (<xref ref-type="fig" rid="F9">Figs 19c</xref>)</td><td rowspan="1" colspan="1"><italic><tp:taxon-name>Cunaxoides decastroae</tp:taxon-name></italic> Den Heyer, 2013</td></tr><tr><td rowspan="1" colspan="1">7 (6)</td><td rowspan="1" colspan="1">Genua IV with 1 asl, 5 sts; striae between <italic>sci</italic> and <italic>c<sub>1</sub></italic> U-shaped (<xref ref-type="fig" rid="F9">Fig. 19a</xref>); Greece</td><td rowspan="1" colspan="1"><italic><tp:taxon-name>Cunaxoides paracroceus</tp:taxon-name></italic> Sionti &amp; Papadoulis, 2013</td></tr><tr><td rowspan="1" colspan="1">–</td><td rowspan="1" colspan="1">Genua IV with 2 asl, 5 sts; striae between <italic>sci</italic> and <italic>c<sub>1</sub></italic>  parallel (<xref ref-type="fig" rid="F9">Fig. 19b</xref>); Europe</td><td rowspan="1" colspan="1"><italic><tp:taxon-name>Cunaxoides croceus</tp:taxon-name></italic> (Koch, 1838)</td></tr><tr><td rowspan="1" colspan="1">8 (2)</td><td rowspan="1" colspan="1">Dorsal striae form one “shield-like” area, similar to fused proterosomal and hysterosomal shield (<xref ref-type="fig" rid="F9">Fig. 23a</xref>); Poland</td><td rowspan="1" colspan="1"><italic><tp:taxon-name>Cunaxoides kielczewskii</tp:taxon-name></italic> Gupta &amp; Ghosh, 1980</td></tr><tr><td rowspan="1" colspan="1">–</td><td rowspan="1" colspan="1">Dorsal striae form two “shield-like” areas, similar to separate proterosomal and hysterosomal shields (<xref ref-type="fig" rid="F9">Fig. 23b</xref>); Iran</td><td rowspan="1" colspan="1"><italic><tp:taxon-name>Cunaxoides lootsi</tp:taxon-name></italic> Den Heyer, 2013</td></tr><tr><td rowspan="1" colspan="1">9 (1)</td><td rowspan="1" colspan="1">Proterosomal shield present (<xref ref-type="fig" rid="F9">Figs 21a, b</xref>)</td><td rowspan="1" colspan="1">10</td></tr><tr><td rowspan="1" colspan="1">–</td><td rowspan="1" colspan="1">Proterosomal shield absent (<xref ref-type="fig" rid="F9">Fig. 22</xref>); Russia</td><td rowspan="1" colspan="1"><italic><tp:taxon-name>Cunaxoides ulcerosus</tp:taxon-name></italic> Kuznetzov &amp; Livshitz (1979)</td></tr><tr><td rowspan="1" colspan="1">10 (9)</td><td rowspan="1" colspan="1">Dorsal shield reticulated (<xref ref-type="fig" rid="F9">Fig. 21a</xref>); Russia</td><td rowspan="1" colspan="1"><italic><tp:taxon-name>Cunaxoides desertus</tp:taxon-name></italic> Kuznetzov &amp; Livshitz (1979)</td></tr><tr><td rowspan="1" colspan="1">–</td><td rowspan="1" colspan="1">Dorsal shield striated (<xref ref-type="fig" rid="F9">Fig. 21b</xref>)</td><td rowspan="1" colspan="1">11</td></tr><tr><td rowspan="1" colspan="1">11 (10)</td><td rowspan="1" colspan="1">Telofemora I–III setal formula 4-3-3; India</td><td rowspan="1" colspan="1"><italic><tp:taxon-name>Cunaxoides nicobarensis</tp:taxon-name></italic> Gupta &amp; Ghosh, 1980</td></tr><tr><td rowspan="1" colspan="1">–</td><td rowspan="1" colspan="1">Telofemora I–III setal formula 5-5-4 or 5-5-6</td><td rowspan="1" colspan="1">12</td></tr><tr><td rowspan="1" colspan="1">12 (11)</td><td rowspan="1" colspan="1">Telofemur III with 3 sts; Pakistan</td><td rowspan="1" colspan="1"><italic><tp:taxon-name>Cunaxoides sialkotensis</tp:taxon-name></italic> Bashir &amp; Afzal, 2009</td></tr><tr><td rowspan="1" colspan="1">–</td><td rowspan="1" colspan="1">Telofemur III with 4 sts</td><td rowspan="1" colspan="1">13</td></tr><tr><td rowspan="1" colspan="1">–</td><td rowspan="1" colspan="1">Telofemur III with 6 sts; Pakistan</td><td rowspan="1" colspan="1"><italic><tp:taxon-name>Cunaxoides negans</tp:taxon-name></italic> Bashir &amp; Afzal, 2009</td></tr><tr><td rowspan="1" colspan="1">13 (12)</td><td rowspan="1" colspan="1">Basifemur I with 1 sts</td><td rowspan="1" colspan="1">14</td></tr><tr><td rowspan="1" colspan="1">–</td><td rowspan="1" colspan="1">Basifemur I with 2 sts; Pakistan</td><td rowspan="1" colspan="1"><italic><tp:taxon-name>Cunaxoides daskaensis</tp:taxon-name></italic> Bashir &amp; Afzal, 2009</td></tr><tr><td rowspan="1" colspan="1">14 (13)</td><td rowspan="1" colspan="1">Basifemora II–IV setal formula 1-1-0; Pakistan</td><td rowspan="1" colspan="1"><italic><tp:taxon-name>Cunaxoides trisetosis</tp:taxon-name></italic> Bashir &amp; Afzal, 2004</td></tr><tr><td rowspan="1" colspan="1">–</td><td rowspan="1" colspan="1">Basifemora II–IV setal formula 4-2-0; Pakistan</td><td rowspan="1" colspan="1"><italic><tp:taxon-name>Cunaxoides sargodhaensis</tp:taxon-name></italic> Bashir, Afzal &amp; Raza, 2007</td></tr></tbody></table></table-wrap><fig id="F9" position="float" orientation="portrait"><label>Figures 18–23.</label><caption><p><italic><tp:taxon-name>Cunaxoides</tp:taxon-name></italic> key illustrations. See key for explanations.</p></caption><graphic xmlns:xlink="http://www.w3.org/1999/xlink" xlink:href="zookeys-418-001-g009.jpg" position="float" orientation="portrait" xlink:type="simple"/></fig></tp:treatment-sec><ref-list><ref id="B159"><mixed-citation xmlns:xlink="http://www.w3.org/1999/xlink" xlink:type="simple"><person-group><name name-style="western"><surname>Koch</surname><given-names>CL</given-names></name></person-group> (<year>1838</year>) <source>Deutschlands Crustaceen, Myriapoden und Arachniden (D.C.M.A.)</source>, <lpage>20.21</lpage>, <lpage>20.22</lpage>,  <lpage>20.23</lpage> and <lpage>20.24</lpage>.</mixed-citation></ref><ref id="B160"><mixed-citation xmlns:xlink="http://www.w3.org/1999/xlink" xlink:type="simple"><person-group><name name-style="western"><surname>Koch</surname><given-names>CL</given-names></name></person-group> (<year>1841</year>) <source>Deutschlands Crustaceen, Myriapoden und Arachniden (D.C.M.A.)</source>, <lpage>37.23</lpage>.</mixed-citation></ref><ref id="B248"><mixed-citation xmlns:xlink="http://www.w3.org/1999/xlink" xlink:type="simple"><person-group><name name-style="western"><surname>Trägårdh</surname><given-names>I</given-names></name></person-group> (<year>1910</year>) <article-title>Acariden aus dem Sarekgebirge.</article-title><source>Naturwissenschaftliche untersuchungen des Sarekgebirges in Schwedisch-Lappland</source><volume>4</volume>: <fpage>1</fpage>–<lpage>207</lpage>.</mixed-citation></ref><ref id="B115"><mixed-citation xmlns:xlink="http://www.w3.org/1999/xlink" xlink:type="simple"><person-group><name name-style="western"><surname>Ewing</surname><given-names>HE</given-names></name></person-group> (<year>1917</year>) <article-title>New Acarina. Part II. Descriptions of new species and varieties from Iowa, Missouri, Illinois, Indiana, and Ohio.</article-title><source>Bulletin of the American Museum of Natural History</source><volume>37</volume>(<issue>2</issue>): <fpage>149</fpage>–<lpage>172</lpage>.</mixed-citation></ref><ref id="B246"><mixed-citation xmlns:xlink="http://www.w3.org/1999/xlink" xlink:type="simple"><person-group><name name-style="western"><surname>Thor</surname><given-names>S</given-names></name><name name-style="western"><surname>Willmann</surname><given-names>C</given-names></name></person-group> (<year>1941</year>) <article-title>Eupodidae, Penthalodidae, Penthaleidae, Rhagidiidae, Pachygnathidae, Cunaxidae.</article-title> In: <person-group><name name-style="western"><surname>Thor</surname><given-names>S</given-names></name><name name-style="western"><surname>Willmann</surname><given-names>C</given-names></name></person-group> (<role>Eds</role>) <source>Das Tierreich, Eine Zusammenstellung und Kennzeichung der rezenten Tierformen</source>. <issue>Lieferung 71a</issue>. <publisher-name>Walter De Gruyter and Co</publisher-name>, <publisher-loc>Leipzig</publisher-loc>, <fpage>164</fpage>–<lpage>175</lpage>.</mixed-citation></ref><ref id="B207"><mixed-citation xmlns:xlink="http://www.w3.org/1999/xlink" xlink:type="simple"><person-group><name name-style="western"><surname>Nesbitt</surname><given-names>HHJ</given-names></name></person-group> (<year>1946</year>) <article-title>Three new mites from Nova Scotian apple trees.</article-title><source>Canadian Entomologist</source><volume>78</volume>: <fpage>15</fpage>–<lpage>22</lpage>. doi: <ext-link ext-link-type="doi" xlink:href="10.4039/Ent7815-1" xlink:type="simple">10.4039/Ent7815-1</ext-link></mixed-citation></ref><ref id="B127"><mixed-citation xmlns:xlink="http://www.w3.org/1999/xlink" xlink:type="simple"><person-group><name name-style="western"><surname>Garman</surname><given-names>P</given-names></name></person-group> (<year>1948</year>) <source>Mite species from apple trees in Connecticut.</source><publisher-name>Connecticut Agricultural Experiment Station</publisher-name>, <publisher-loc>New Haven, Bulletin 520</publisher-loc>, <size units="page">27 pp</size>.</mixed-citation></ref><ref id="B11"><mixed-citation xmlns:xlink="http://www.w3.org/1999/xlink" xlink:type="simple"><person-group><name name-style="western"><surname>Baker</surname><given-names>EW</given-names></name><name name-style="western"><surname>Hoffmann</surname><given-names>A</given-names></name></person-group> (<year>1948</year>) <article-title>Acaros de la familia Cunaxidae.</article-title><source>Anales de la Escuela Nacional de Ciencias Biologicas Mexico</source><volume>5</volume>(<issue>3–4</issue>): <fpage>229</fpage>–<lpage>273</lpage>.</mixed-citation></ref><ref id="B223"><mixed-citation xmlns:xlink="http://www.w3.org/1999/xlink" xlink:type="simple"><person-group><name name-style="western"><surname>Schruft</surname><given-names>G</given-names></name></person-group> (<year>1971</year>) <article-title><italic>Haleupalus oliveri</italic> nov.spec., eine Dornpalpenmilbe an Reben (<italic>Vitis</italic> spec.) (Acari; Cunaxidae).</article-title><source>Deutsche entomologische Zeitschrift</source><volume>18</volume>: <fpage>377</fpage>–<lpage>382</lpage>.</mixed-citation></ref><ref id="B238"><mixed-citation xmlns:xlink="http://www.w3.org/1999/xlink" xlink:type="simple"><person-group><name name-style="western"><surname>Smiley</surname><given-names>R</given-names></name></person-group> (<year>1975</year>) <article-title>A generic revision of the mites of the family Cunaxidae (Acarina).</article-title><source>Annals of the Entomological Society of America</source><volume>68</volume>(<issue>2</issue>): <fpage>227</fpage>–<lpage>244</lpage>.</mixed-citation></ref><ref id="B78"><mixed-citation xmlns:xlink="http://www.w3.org/1999/xlink" xlink:type="simple"><person-group><name name-style="western"><surname>Den Heyer</surname><given-names>J</given-names></name></person-group> (<year>1978c</year>) <article-title>A new cunaxid subfamily and the neotype designation of <italic>Cunaxoides croceus</italic> (Koch, 1838) (Prostigmata:Acari).</article-title><source>Acarologia</source><volume>20</volume>(<issue>3</issue>): <fpage>338</fpage>–<lpage>193</lpage>.</mixed-citation></ref><ref id="B163"><mixed-citation xmlns:xlink="http://www.w3.org/1999/xlink" xlink:type="simple"><person-group><name name-style="western"><surname>Kuznetzov</surname><given-names>NN</given-names></name><name name-style="western"><surname>Livshitz</surname><given-names>IZ</given-names></name></person-group> (<year>1979</year>) <article-title>Predatory mites of the Nikita Botanical Gardens (Acariformes: Bdellidae, Cunaxidae Camarobiidae).</article-title><source>Trudy Gosudarstvennogo Nikitskogo Botanicheskogo Sada</source><volume>79</volume>: <fpage>51</fpage>–<lpage>105</lpage>.</mixed-citation></ref><ref id="B138"><mixed-citation xmlns:xlink="http://www.w3.org/1999/xlink" xlink:type="simple"><person-group><name name-style="western"><surname>Gupta</surname><given-names>SK</given-names></name><name name-style="western"><surname>Ghosh</surname><given-names>SK</given-names></name></person-group> (<year>1980</year>) <article-title>Some prostigmatid mites (Acarina) from Andaman and Nicobar Islands.</article-title><source>Records of the Zoological Survey of India</source><volume>77</volume>: <fpage>189</fpage>–<lpage>213</lpage>.</mixed-citation></ref><ref id="B191"><mixed-citation xmlns:xlink="http://www.w3.org/1999/xlink" xlink:type="simple"><person-group><name name-style="western"><surname>Michocka</surname><given-names>S</given-names></name></person-group> (<year>1982</year>) <article-title>Two new species of the family Cunaxidae (Acari: Prostigmata) from Poland.</article-title><source>Acarologia</source><volume>23</volume>(<issue>4</issue>): <fpage>327</fpage>–<lpage>332</lpage>.</mixed-citation></ref><ref id="B239"><mixed-citation xmlns:xlink="http://www.w3.org/1999/xlink" xlink:type="simple"><person-group><name name-style="western"><surname>Smiley</surname><given-names>RL</given-names></name></person-group> (<year>1992</year>) <source>The predatory mite family Cunaxidae (Acari) of the world with a new classification.</source><publisher-name>Indira Publishing House</publisher-name>, <publisher-loc>West Bloomington, Michigan</publisher-loc>, <size units="page">356 pp</size>.</mixed-citation></ref><ref id="B144"><mixed-citation xmlns:xlink="http://www.w3.org/1999/xlink" xlink:type="simple"><person-group><name name-style="western"><surname>Hu</surname><given-names>SJ</given-names></name></person-group> (<year>1997</year>) <article-title>Cunaxid mites recorded in China.</article-title><source>Journal of Ninbo Teachers College</source><volume>15</volume>(<issue>1</issue>): <fpage>56</fpage>–<lpage>59</lpage>.</mixed-citation></ref><ref id="B234"><mixed-citation xmlns:xlink="http://www.w3.org/1999/xlink" xlink:type="simple"><person-group><name name-style="western"><surname>Sionti</surname><given-names>PG</given-names></name><name name-style="western"><surname>Papadoulis</surname><given-names>GT</given-names></name></person-group> (<year>2003</year>) <article-title>Cunaxid mites of Greece (Acari: Cunaxidae).</article-title><source>International Journal of Acarology</source><volume>29</volume>(<issue>4</issue>): <fpage>315</fpage>–<lpage>325</lpage>. doi: <ext-link ext-link-type="doi" xlink:href="10.1080/01647950308684347" xlink:type="simple">10.1080/01647950308684347</ext-link></mixed-citation></ref><ref id="B17"><mixed-citation xmlns:xlink="http://www.w3.org/1999/xlink" xlink:type="simple"><person-group><name name-style="western"><surname>Bashir</surname><given-names>MH</given-names></name><name name-style="western"><surname>Afzal</surname><given-names>M</given-names></name></person-group> (<year>2004a</year>) <article-title>New record of the genus <italic>Cunaxoides</italic> Baker and Hoffmann (Acari: Cunaxidae) from Pakistan.</article-title><source>Pakistan Entomologist</source><volume>26</volume>(<issue>2</issue>): <fpage>25</fpage>–<lpage>27</lpage>.</mixed-citation></ref><ref id="B29"><mixed-citation xmlns:xlink="http://www.w3.org/1999/xlink" xlink:type="simple"><person-group><name name-style="western"><surname>Bashir</surname><given-names>MH</given-names></name><name name-style="western"><surname>Afzal</surname><given-names>M</given-names></name><name name-style="western"><surname>Baker</surname><given-names>A</given-names></name><name name-style="western"><surname>Raza</surname><given-names>M</given-names></name></person-group> (<year>2007</year>) <article-title>Record of a new species <italic>Cunaxoides sargodhaensis</italic> from leaf debris.</article-title><source>Pakistan Entomologist</source><volume>29</volume>(<issue>1</issue>): <fpage>43</fpage>–<lpage>48</lpage>.</mixed-citation></ref><ref id="B22"><mixed-citation xmlns:xlink="http://www.w3.org/1999/xlink" xlink:type="simple"><person-group><name name-style="western"><surname>Bashir</surname><given-names>MH</given-names></name><name name-style="western"><surname>Afzal</surname><given-names>M</given-names></name></person-group> (<year>2009</year>) <source>Mite fauna of family Cunaxidae (Acari) form Punjab, Pakistan</source>. <publisher-name>VDM Verlag Dr. Müller Aktiengesellschaft &amp; Co.</publisher-name>, <publisher-loc>Saarbrücken, Germany</publisher-loc>, <size units="page">322 pp</size>.</mixed-citation></ref><ref id="B106"><mixed-citation xmlns:xlink="http://www.w3.org/1999/xlink" xlink:type="simple"><person-group><name name-style="western"><surname>Den Heyer</surname><given-names>J</given-names></name><name name-style="western"><surname>Ueckermann</surname><given-names>EA</given-names></name><name name-style="western"><surname>Khanjani</surname><given-names>M</given-names></name></person-group> (<year>2013</year>) <article-title>Iranian Cunaxidae (Acari: Prostigmata: Bdelloidea). Part III. Subfamily Cunaxoidinae.</article-title><source>Journal of Natural History</source><volume>47</volume>(<issue>31–32</issue>): <fpage>2049</fpage>–<lpage>2070</lpage>.</mixed-citation></ref></ref-list></tp:taxon-treatment>
