# Supplementary material for: A review of Cunaxidae (Acariformes, Trombidiformes): Histories and diagnoses of subfamilies and genera, keys to world species, and some new locality records
Source: Zookeys. 2014 Jun 20;(418):1–103. doi: 10.3897/zookeys.418.7629 (PMC4104466; doi:10.3897/zookeys.418.7629)
Supplement: XML Treatment for Denheyernaxoides [file zookeys.418.7629-treatment8.xml]

<!DOCTYPE tp:taxon-treatment
  PUBLIC "-//TaxonX//DTD Taxonomic Treatment Publishing DTD v0 20100105//EN" "tax-treatment-NSO.dtd">
<tp:taxon-treatment xmlns:tp="http://www.plazi.org/taxpub"><tp:treatment-meta><kwd-group><label>Taxon classification</label><kwd><named-content content-type="kingdom">Animalia</named-content></kwd><kwd><named-content content-type="order">Trombidiformes</named-content></kwd><kwd><named-content content-type="family">Cunaxidae</named-content></kwd></kwd-group><mixed-citation publication-type="journal"><person-group><name><surname>Skvarla</surname><given-names>Michael J.</given-names></name><name><surname>Fisher</surname><given-names>J. Ray</given-names></name><name><surname>Dowling</surname><given-names>Ashley P. G.</given-names></name></person-group><article-title>A review of Cunaxidae (Acariformes, Trombidiformes): Histories and diagnoses of subfamilies and genera, keys to world species, and some new locality records</article-title><source>Zookeys</source><day>20</day><month>6</month><year>2014</year><volume>2014</volume><issue>418</issue><fpage>1</fpage><lpage>103</lpage><pub-id pub-id-type="doi">10.3897/zookeys.418.7629</pub-id></mixed-citation></tp:treatment-meta><tp:nomenclature><tp:taxon-name>
                        <tp:taxon-name-part taxon-name-part-type="genus">Denheyernaxoides</tp:taxon-name-part>
                    </tp:taxon-name><tp:taxon-authority>Smiley, 1992</tp:taxon-authority></tp:nomenclature><tp:treatment-sec sec-type="Historical review"><title>Historical review.</title><p>Canestrini (1885) described <italic><tp:taxon-name>Eupalus brevirostris</tp:taxon-name></italic>. <xref ref-type="bibr" rid="B36">Berlese (1894</xref>, <xref ref-type="bibr" rid="B37">1897</xref>) redescribed <italic><tp:taxon-name>Eupalus brevirostris</tp:taxon-name></italic> and provided illustrations of the dorsal idiosoma, chelicera, and palp. <xref ref-type="bibr" rid="B11">Baker and Hoffmann (1948)</xref> proposed <italic><tp:taxon-name>Cunaxoides</tp:taxon-name></italic> as <italic>nomen novum</italic> as <italic><tp:taxon-name>Eupalus</tp:taxon-name></italic> was preoccupied. <xref ref-type="bibr" rid="B239">Smiley (1992)</xref> erected <tp:taxon-name>Denheyernaxoidinae</tp:taxon-name> and <italic><tp:taxon-name>Denheyernaxoides</tp:taxon-name></italic> for <italic><tp:taxon-name>Denheyernaxoides martini</tp:taxon-name></italic>. <xref ref-type="bibr" rid="B174">Lin (2001)</xref> moved transferred <italic><tp:taxon-name>Cunaxoides brevirostris</tp:taxon-name></italic> to <italic><tp:taxon-name>Denheyernaxoides</tp:taxon-name></italic> and redescribed the species based on specimens from China. <xref ref-type="bibr" rid="B92">Den Heyer (2009)</xref> considered <tp:taxon-name>Denheyernaxoidinae</tp:taxon-name> as a junior synonym of <tp:taxon-name>Cunaxoidinae</tp:taxon-name>. <xref ref-type="bibr" rid="B100">Den Heyer and Castro (2009)</xref> considered <italic><tp:taxon-name>Denheyernaxoides</tp:taxon-name></italic> to belong to <tp:taxon-name>Cunaxoidini</tp:taxon-name>. Sergeyenko (2011) reported <italic><tp:taxon-name>Denheyernaxoides brevirostris</tp:taxon-name></italic> from Ukraine and erected <tp:taxon-name>Denheyernaxoidini</tp:taxon-name> for the genus.</p><!--PageBreak--></tp:treatment-sec><tp:treatment-sec sec-type="Diagnosis"><title>Diagnosis.</title><p><italic>Gnathosoma</italic>. <bold>Pedipalps</bold> 3-segmented. Femurogenua at least twice as long as wide, complemented with 5 setae. Tibiotarsi at least twice as long as wide, usually complemented with 6 setae. A small apophysis occurs basally and a pointed process occurs near the terminal tip; a ridge runs between the apophysis and pointed process. <bold>Subcapitulum</bold> with 4 pairs of setae (<italic>hg<sub>1</sub></italic><sub>–</sub><italic><sub>4</sub></italic>); setae <italic>hg<sub>4</sub></italic> often the longest. Adoral setae absent. <bold>Chelicera</bold> without seta.</p><!--PageBreak--><p><italic>Idiosoma, dorsal</italic>. Proterosoma lacks a shield, complemented with 2 pairs of setae (<italic>lps</italic> and <italic>mps</italic>) and 2 pairs of setose sensillae (<italic>at</italic> and <italic>pt</italic>). Dorsal hysterosoma lacks a plate. Setae <italic>c<sub>1</sub></italic>–<italic>h<sub>1</sub></italic>, <italic>c<sub>2</sub></italic>, and <italic>f<sub>2</sub></italic>, <italic>h<sub>2</sub></italic> present. Cupule <italic>im</italic> present laterad and posterior of <italic>e<sub>1</sub></italic>. Integument not covered in shields or plates is striated.</p><p><italic>Idiosoma, ventral</italic>. <bold>Coxae</bold> I–II connected by small apodemes. Coxae III–IV fused. Each coxa complemented with 2–4 setae. Genital plates each bear 4 setae (<italic>g<sub>1</sub></italic><sub>–</sub><italic><sub>4</sub></italic>); 2 pairs of genital papillae visible underneath the plates. Anal plates bear 1 pair of setae; 1 pair of setae present ventrally on the integument near the anal plates. 5 pairs of setae present on the integument between the coxal and genital plates. Cupule <italic>ih</italic> present ventrally laterad the integumental setae associated with the anal plates. Integument not covered in shields or plates is striated. <bold>Legs.</bold> Femora I and II not divided. Trichobothrium on tibia IV absent. Tarsi never constricted apically so as to end in lobes. Ambulacral claws on either side of a 4-rayed empodium present.</p></tp:treatment-sec><tp:treatment-sec sec-type="Key to adult female Denheyernaxoides"><title>Key to adult female <italic><tp:taxon-name>Denheyernaxoides</tp:taxon-name></italic></title><table-wrap content-type="key" position="anchor" orientation="portrait"><table><tbody><tr><td rowspan="1" colspan="1">1</td><td rowspan="1" colspan="1">Coxa I with 1 sts; trochanters I–IV setal count 1-1-1-1; femora I-II setal count 2–2; gnathosoma with deep indention posterioventrally</td><td rowspan="1" colspan="1"><italic><tp:taxon-name>Denheyernaxoides martini</tp:taxon-name></italic> Smiley, 1992</td></tr><tr><td rowspan="1" colspan="1">–</td><td rowspan="1" colspan="1">Coxa I with 3 sts; trochanters I–IV setal count 0-0-1-0; femora I-II setal count 4–5; gnathosoma with slight indention posterioventrally</td><td rowspan="1" colspan="1"><italic><tp:taxon-name>Denheyernaxoides brevirostris</tp:taxon-name></italic> (Canestrini 1885)</td></tr></tbody></table></table-wrap></tp:treatment-sec><ref-list><ref id="B36"><mixed-citation xmlns:xlink="http://www.w3.org/1999/xlink" xlink:type="simple"><person-group><name name-style="western"><surname>Berlese</surname><given-names>A</given-names></name></person-group> (<year>1894</year>) <article-title>Acari, Myriapoda et (Pseudo) Scorpiones hucusque in Italia Tratr.</article-title><source>Salmin</source><volume>71</volume>: <lpage>5</lpage>.</mixed-citation></ref><ref id="B37"><mixed-citation xmlns:xlink="http://www.w3.org/1999/xlink" xlink:type="simple"><person-group><name name-style="western"><surname>Berlese</surname><given-names>A</given-names></name></person-group> (<year>1897</year>) <article-title>Gill Acari Agrarii.</article-title><source>Revista patologia vegetale</source>: <fpage>138</fpage>–<lpage>139</lpage>.</mixed-citation></ref><ref id="B11"><mixed-citation xmlns:xlink="http://www.w3.org/1999/xlink" xlink:type="simple"><person-group><name name-style="western"><surname>Baker</surname><given-names>EW</given-names></name><name name-style="western"><surname>Hoffmann</surname><given-names>A</given-names></name></person-group> (<year>1948</year>) <article-title>Acaros de la familia Cunaxidae.</article-title><source>Anales de la Escuela Nacional de Ciencias Biologicas Mexico</source><volume>5</volume>(<issue>3–4</issue>): <fpage>229</fpage>–<lpage>273</lpage>.</mixed-citation></ref><ref id="B239"><mixed-citation xmlns:xlink="http://www.w3.org/1999/xlink" xlink:type="simple"><person-group><name name-style="western"><surname>Smiley</surname><given-names>RL</given-names></name></person-group> (<year>1992</year>) <source>The predatory mite family Cunaxidae (Acari) of the world with a new classification.</source><publisher-name>Indira Publishing House</publisher-name>, <publisher-loc>West Bloomington, Michigan</publisher-loc>, <size units="page">356 pp</size>.</mixed-citation></ref><ref id="B174"><mixed-citation xmlns:xlink="http://www.w3.org/1999/xlink" xlink:type="simple"><person-group><name name-style="western"><surname>Lin</surname><given-names>J</given-names></name></person-group> (<year>2001</year>) <article-title>New record and new combination of the genus <italic>Denheyernaxoides</italic> from Fujian, China (Acari: Cunaxidae).</article-title><source>Wuyi Science Journal</source><volume>17</volume>: <fpage>1</fpage>–<lpage>5</lpage>.</mixed-citation></ref><ref id="B92"><mixed-citation xmlns:xlink="http://www.w3.org/1999/xlink" xlink:type="simple"><person-group><name name-style="western"><surname>Den Heyer</surname><given-names>J</given-names></name></person-group> (<year>2009</year>) <chapter-title>Order Prostigmata, family Cunaxidae</chapter-title>. In: <person-group><name name-style="western"><surname>Van Harten</surname><given-names>A</given-names></name></person-group> (<role>Ed</role>) <source>Arthropod fauna of the UAE</source>, <volume>Vol. 2</volume>, <fpage>17</fpage>–<lpage>25</lpage>.</mixed-citation></ref><ref id="B100"><mixed-citation xmlns:xlink="http://www.w3.org/1999/xlink" xlink:type="simple"><person-group><name name-style="western"><surname>Den Heyer</surname><given-names>J</given-names></name><name name-style="western"><surname>Castro</surname><given-names>TMMG</given-names></name></person-group> (<year>2009</year>) <article-title>Four new cunaxoidine genera (Acari: Prostigmata: Cunaxidae) and the description of two new Neotropical species.</article-title><source>Zootaxa</source><volume>2140</volume>: <fpage>1</fpage>–<lpage>15</lpage>.</mixed-citation></ref></ref-list></tp:taxon-treatment>
