# Supplementary material for: A review of Cunaxidae (Acariformes, Trombidiformes): Histories and diagnoses of subfamilies and genera, keys to world species, and some new locality records
Source: Zookeys. 2014 Jun 20;(418):1–103. doi: 10.3897/zookeys.418.7629 (PMC4104466; doi:10.3897/zookeys.418.7629)
Supplement: XML Treatment for Dunaxeus [file zookeys.418.7629-treatment9.xml]

<!DOCTYPE tp:taxon-treatment
  PUBLIC "-//TaxonX//DTD Taxonomic Treatment Publishing DTD v0 20100105//EN" "tax-treatment-NSO.dtd">
<tp:taxon-treatment xmlns:tp="http://www.plazi.org/taxpub"><tp:treatment-meta><kwd-group><label>Taxon classification</label><kwd><named-content content-type="kingdom">Animalia</named-content></kwd><kwd><named-content content-type="order">Trombidiformes</named-content></kwd><kwd><named-content content-type="family">Cunaxidae</named-content></kwd></kwd-group><mixed-citation publication-type="journal"><person-group><name><surname>Skvarla</surname><given-names>Michael J.</given-names></name><name><surname>Fisher</surname><given-names>J. Ray</given-names></name><name><surname>Dowling</surname><given-names>Ashley P. G.</given-names></name></person-group><article-title>A review of Cunaxidae (Acariformes, Trombidiformes): Histories and diagnoses of subfamilies and genera, keys to world species, and some new locality records</article-title><source>Zookeys</source><day>20</day><month>6</month><year>2014</year><volume>2014</volume><issue>418</issue><fpage>1</fpage><lpage>103</lpage><pub-id pub-id-type="doi">10.3897/zookeys.418.7629</pub-id></mixed-citation></tp:treatment-meta><tp:nomenclature><tp:taxon-name>
                        <tp:taxon-name-part taxon-name-part-type="genus">Dunaxeus</tp:taxon-name-part>
                    </tp:taxon-name><tp:taxon-authority>Den Heyer &amp; Castro, 2009</tp:taxon-authority></tp:nomenclature><tp:treatment-sec sec-type="Historical review"><title>Historical review.</title><p><xref ref-type="bibr" rid="B89">Den Heyer (1981b)</xref> described <italic><tp:taxon-name>Cunaxoides capensis</tp:taxon-name></italic> and <italic><tp:taxon-name>Cunaxoides elongatus</tp:taxon-name></italic>. <xref ref-type="bibr" rid="B100">Den Heyer and Castro (2009)</xref> erected <italic><tp:taxon-name>Dunaxeus</tp:taxon-name></italic>, transferred <italic><tp:taxon-name>Dunaxeus capensis</tp:taxon-name></italic> and <italic><tp:taxon-name>Dunaxeus elongatus</tp:taxon-name></italic> to the genus, and described <italic><tp:taxon-name>Dunaxeus duosetosus</tp:taxon-name></italic>.</p></tp:treatment-sec><tp:treatment-sec sec-type="Diagnosis"><title>Diagnosis.</title><p><italic>Gnathosoma</italic>. <bold>Pedipalps</bold> 3-segmented. Femurogenua at least twice as long as wide, complemented with 5 setae. Tibiotarsi at least twice as long as wide, usually complemented with 6 setae. A small apophysis occurs basally and a pointed process occurs near the terminal tip; a ridge runs between the apophysis and pointed process. <bold>Subcapitulum</bold> with 4 pairs of setae (<italic>hg<sub>1</sub></italic><sub>–</sub><italic><sub>4</sub></italic> and 2 pairs of adoral setae); setae <italic>hg<sub>4</sub></italic> is often the longest. <bold>Chelicera</bold> without seta.</p><p><italic>Idiosoma, dorsal</italic>. Proterosoma bears an ill-defined and weakly sclerotized shield which is complemented with 2 pairs of setae (<italic>lps</italic> and <italic>mps</italic>) and 2 pairs of setose sensillae (<italic>at</italic> and <italic>pt</italic>). Dorsal hysterosoma may or may not bear a plate; if a plate is present it is ill-defined and weakly sclerotized, may be complemented with a variable number of setae, and may or may not be fused with the proterosomal shield. Setae <italic>c<sub>1</sub></italic>–<italic>h<sub>1</sub></italic>, <italic>c<sub>2</sub></italic>, and <italic>h<sub>2</sub></italic> are present. Cupule <italic>im</italic> is present laterad and posterior of <italic>e<sub>1</sub></italic>. The integument that is not covered in shields or plates is striated.</p><!--PageBreak--><p><italic>Idiosoma, ventral</italic>. <bold>Coxae</bold> weakly sclerotized and ill-defined; they can be recognized by possessing somewhat denser striations than the surrounding integument. Coxae I–II may be fused and may coalesce medially to form a sternal shield. Coxae III–IV fused. Each coxa complemented with 2–4 setae. Genital plates each bear 4 setae (<italic>g<sub>1</sub></italic><sub>–</sub><italic><sub>4</sub></italic>); 2 pairs of genital papillae visible underneath plates. Anal plates bear 1 pair of setae; 1 pair of setae present ventrally on the integument near the anal plates. Up to 7 pairs of setae present on the integument between the coxal and genital plates. Cupule <italic>ih</italic> present ventrally laterad the integumental setae associated with the anal plates. Integument not covered in shields or plates is striated. <bold>Legs.</bold> Tarsi never constricted apically so as to end in lobes. Tibia III complemented with 5 sts (4 short, 1 long). Tibia IV complemented with 5 sts (4 short, 1 long), and lacks a trichobothrium. Ambulacral claws on either side of a 4-rayed empodium present.</p></tp:treatment-sec><tp:treatment-sec sec-type="Key to adult female Dunaxeus"><title>Key to adult female <italic><tp:taxon-name>Dunaxeus</tp:taxon-name></italic></title><table-wrap content-type="key" position="anchor" orientation="portrait"><table><tbody><tr><td rowspan="1" colspan="1">1</td><td rowspan="1" colspan="1">Basifemora IV with 1 sts</td><td rowspan="1" colspan="1"><italic><tp:taxon-name>Dunaxeus elongatus</tp:taxon-name></italic> (Den Heyer, 1981)</td></tr><tr><td rowspan="1" colspan="1">–</td><td rowspan="1" colspan="1">Basifemora IV with 2 sts</td><td rowspan="1" colspan="1">2</td></tr><tr><td rowspan="1" colspan="1">2 (1)</td><td rowspan="1" colspan="1">Famulus on tarsus I present</td><td rowspan="1" colspan="1"><italic><tp:taxon-name>Dunaxeus capensis</tp:taxon-name></italic> (Den Heyer, 1981)</td></tr><tr><td rowspan="1" colspan="1">–</td><td rowspan="1" colspan="1">Famulus on tarsus I absent</td><td rowspan="1" colspan="1"><italic><tp:taxon-name>Dunaxeus duosetosus</tp:taxon-name></italic> Den Heyer &amp; Castro, 2009</td></tr></tbody></table></table-wrap></tp:treatment-sec><ref-list><ref id="B89"><mixed-citation xmlns:xlink="http://www.w3.org/1999/xlink" xlink:type="simple"><person-group><name name-style="western"><surname>Den Heyer</surname><given-names>J</given-names></name></person-group> (<year>1981b</year>) <article-title>New Afrotropical speices of <italic>Cunaxoides</italic> (Actinedida: Acarida).</article-title><source><italic>Phytophylactica</italic>,</source><volume>13</volume>: <fpage>63</fpage>–<lpage>85</lpage>.</mixed-citation></ref><ref id="B100"><mixed-citation xmlns:xlink="http://www.w3.org/1999/xlink" xlink:type="simple"><person-group><name name-style="western"><surname>Den Heyer</surname><given-names>J</given-names></name><name name-style="western"><surname>Castro</surname><given-names>TMMG</given-names></name></person-group> (<year>2009</year>) <article-title>Four new cunaxoidine genera (Acari: Prostigmata: Cunaxidae) and the description of two new Neotropical species.</article-title><source>Zootaxa</source><volume>2140</volume>: <fpage>1</fpage>–<lpage>15</lpage>.</mixed-citation></ref></ref-list></tp:taxon-treatment>
