# Supplementary material for: A review of Cunaxidae (Acariformes, Trombidiformes): Histories and diagnoses of subfamilies and genera, keys to world species, and some new locality records
Source: Zookeys. 2014 Jun 20;(418):1–103. doi: 10.3897/zookeys.418.7629 (PMC4104466; doi:10.3897/zookeys.418.7629)
Supplement: XML Treatment for Lupaeus [file zookeys.418.7629-treatment11.xml]

<!DOCTYPE tp:taxon-treatment
  PUBLIC "-//TaxonX//DTD Taxonomic Treatment Publishing DTD v0 20100105//EN" "tax-treatment-NSO.dtd">
<tp:taxon-treatment xmlns:tp="http://www.plazi.org/taxpub"><tp:treatment-meta><kwd-group><label>Taxon classification</label><kwd><named-content content-type="kingdom">Animalia</named-content></kwd><kwd><named-content content-type="order">Trombidiformes</named-content></kwd><kwd><named-content content-type="family">Cunaxidae</named-content></kwd></kwd-group><mixed-citation publication-type="journal"><person-group><name><surname>Skvarla</surname><given-names>Michael J.</given-names></name><name><surname>Fisher</surname><given-names>J. Ray</given-names></name><name><surname>Dowling</surname><given-names>Ashley P. G.</given-names></name></person-group><article-title>A review of Cunaxidae (Acariformes, Trombidiformes): Histories and diagnoses of subfamilies and genera, keys to world species, and some new locality records</article-title><source>Zookeys</source><day>20</day><month>6</month><year>2014</year><volume>2014</volume><issue>418</issue><fpage>1</fpage><lpage>103</lpage><pub-id pub-id-type="doi">10.3897/zookeys.418.7629</pub-id></mixed-citation></tp:treatment-meta><tp:nomenclature><tp:taxon-name>
                        <tp:taxon-name-part taxon-name-part-type="genus">Lupaeus</tp:taxon-name-part>
                    </tp:taxon-name><tp:taxon-authority>Castro &amp; Den Heyer, 2009</tp:taxon-authority></tp:nomenclature><tp:treatment-sec sec-type="Historical review"><title>Historical review.</title><p><xref ref-type="bibr" rid="B40">Berlese (1916)</xref> described <italic><tp:taxon-name>Eupalus subterraneus</tp:taxon-name></italic>. <xref ref-type="bibr" rid="B246">Thor and Willmann (1941)</xref> redescribed <italic><tp:taxon-name>Eupalus subterraneus</tp:taxon-name></italic>. <xref ref-type="bibr" rid="B11">Baker and Hoffmann (1948)</xref> erected <italic><tp:taxon-name>Cunaxoides</tp:taxon-name></italic> in place of <italic><tp:taxon-name>Eupalus</tp:taxon-name></italic> as <italic><tp:taxon-name>Eupalus</tp:taxon-name></italic> was preoccupied; they also described <italic><tp:taxon-name>Cunaxoides minutus</tp:taxon-name></italic> and redescribed and illustrated <italic><tp:taxon-name>Cunaxoides subterraneus</tp:taxon-name></italic>. <xref ref-type="bibr" rid="B80">Den Heyer (1979b)</xref> erected <italic><tp:taxon-name>Pulaeus</tp:taxon-name></italic>, moving those species with <italic>f<sub>2</sub></italic> present and setae present on basifemora IV to the new genus from <italic><tp:taxon-name>Cunaxoides</tp:taxon-name></italic>; he also described <italic><tp:taxon-name>Pulaeus martini</tp:taxon-name></italic> and <italic><tp:taxon-name>Pulaeus clarae</tp:taxon-name></italic> and placed <italic><tp:taxon-name>Pulaeus</tp:taxon-name></italic> into the subfamily <tp:taxon-name>Cunaxoidinae</tp:taxon-name>. <italic><tp:taxon-name>Pulaeus platygnathus</tp:taxon-name></italic> was described by <xref ref-type="bibr" rid="B44">Bu and Li (1991)</xref>. <xref ref-type="bibr" rid="B59">Corpuz-Raros (1996b)</xref> described <italic><tp:taxon-name>Pulaeus dentatus</tp:taxon-name></italic>, <italic><tp:taxon-name>Pulaeus lenis</tp:taxon-name></italic>, <italic><tp:taxon-name>Pulaeus longisetus</tp:taxon-name></italic>, <italic><tp:taxon-name>Pulaeus villacarlosae</tp:taxon-name></italic>, and <italic><tp:taxon-name>Pulaeus filipinus</tp:taxon-name></italic> from the Philippines. <xref ref-type="bibr" rid="B144">Hu (1997)</xref> reported <italic><tp:taxon-name>Pulaeus platygnathus</tp:taxon-name></italic> from China. <xref ref-type="bibr" rid="B176">Lin and Zhang (2000)</xref> reported <italic><tp:taxon-name>Pulaeus platygnathus</tp:taxon-name></italic> from China. Lin and Zhang (2003) reported <italic><tp:taxon-name>Pulaeus minutus</tp:taxon-name></italic> from China. <xref ref-type="bibr" rid="B63">Corpuz-Raros (2007)</xref> described <italic><tp:taxon-name>Pulaeus polilloensis</tp:taxon-name></italic> and <italic><tp:taxon-name>Pulaeus philippinensis</tp:taxon-name></italic> from the Philippines. Castro and <xref ref-type="bibr" rid="B92">Den Heyer (2009)</xref> erected <italic><tp:taxon-name>Lupaeus</tp:taxon-name></italic> and moved into it those species of <italic><tp:taxon-name>Pulaeus</tp:taxon-name></italic> that possess two pointed processes on the pedipalp tibiotarsus and 1 simple seta on basifemora IV; they also described <italic><tp:taxon-name>Lupaeus lectus</tp:taxon-name></italic> and <italic><tp:taxon-name>Lupaeus lobidorsalis</tp:taxon-name></italic> and provided a key to the Brazilian and South African species. <xref ref-type="bibr" rid="B231">Sergeyenko (2011b)</xref> described <italic><tp:taxon-name>Lupaeus valentinae</tp:taxon-name></italic>. <xref ref-type="bibr" rid="B106">Den Heyer et al. (2013)</xref> described <italic><tp:taxon-name>Lupaeus iranensis</tp:taxon-name></italic> and <italic><tp:taxon-name>Lupaeus sativae</tp:taxon-name></italic>.</p></tp:treatment-sec><tp:treatment-sec sec-type="Diagnosis"><title>Diagnosis.</title><p><italic>Gnathosoma</italic>. <bold>Pedipalps</bold> 3-segmented. Femurogenua at least twice as long as wide, complemented with 6 setae. Tibiotarsi at least twice as long as wide, usually complemented with 6 setae; they possess 2 or 3 pointed processes and may possess a bladder- or knob-like apophysis (<xref ref-type="fig" rid="F10">Fig. 24a</xref>). <bold>Subcapitulum</bold> with 6 pairs of setae (<italic>hg<sub>1</sub></italic><sub>–</sub><italic><sub>4</sub></italic> and 2 pairs of adoral setae); setae <italic>hg<sub>4</sub></italic> often the longest. <bold>Chelicera</bold> with seta present.</p><fig id="F10" position="float" orientation="portrait"><label>Figures 24–27.</label><caption><p><italic><tp:taxon-name>Lupaeus</tp:taxon-name></italic> illustrations. <bold>24a</bold> Pedipalp tibiotarsus <bold>24b</bold> Genital setae not in a row, <italic>g<sub>3</sub></italic> out of line <bold>25–27</bold> <italic><tp:taxon-name>Lupaeus</tp:taxon-name></italic> key illustrations. Setae and cupules removed from figures <bold>25a, b</bold> to increase clairity <bold>25a</bold> <italic><tp:taxon-name>Lupaeus longisetus</tp:taxon-name></italic>, dorsal <bold>25b</bold> <italic><tp:taxon-name>Lupaeus polilloensis</tp:taxon-name></italic>, dorsal <bold>26a</bold> Ventral, small platelet present <bold>26b</bold> Ventral, small platelet absent <bold>27a</bold> Setae <italic>f<sub>1</sub></italic>, <italic>f<sub>2</sub></italic> born on small platelets <bold>27b</bold> Setae <italic>f<sub>1</sub></italic>, <italic>f<sub>2</sub></italic> born on integument.</p></caption><graphic xmlns:xlink="http://www.w3.org/1999/xlink" xlink:href="zookeys-418-001-g010.jpg" position="float" orientation="portrait" xlink:type="simple"/></fig><p><italic>Idiosoma, dorsal</italic>. Proterosoma bears a well-sclerotized shield complemented with 2 pairs of setae (<italic>lps</italic> and <italic>mps</italic>) and 2 pairs of setose sensillae (<italic>at</italic> and <italic>pt</italic>). Dorsal hysterosoma bears a sclerotized plate that is variable in size and fused with the proterosomal shield; it may be complemented with a variable number of setae depending on the size of the plate. Setae <italic>c<sub>1</sub></italic>–<italic>h<sub>1</sub></italic>, <italic>c<sub>2</sub></italic>, <italic>f<sub>2</sub></italic>, and <italic>h<sub>2</sub></italic> present. Cupule <italic>im</italic> present laterad and posterior of <italic>e<sub>1</sub></italic>. Integument not covered in shields or plates is striated.</p><!--PageBreak--><p><italic>Idiosoma, ventral</italic>. <bold>Coxae</bold> sclerotized and well-defined. Coxae I–II may be fused and may coalesce medially to form a sternal shield. Coxae III–IV may be fused. Each coxa complemented with 2–4 setae. Genital plates each bear 4 setae (<italic>g<sub>1</sub></italic><sub>–</sub><italic><sub>4</sub></italic>). Setae <italic>g<sub>1,2,4</sub></italic> usually occur in a straight line near the midline and setae <italic>g<sub>3</sub></italic> occur near the edge of the genital plates (<xref ref-type="fig" rid="F10">Fig. 24b</xref>). 2 pairs of genital papillae visible underneath the plates. Anal plates bear 1 pair of setae; 1 pair of setae present ventrally on the integument near the anal plates. Cupule <italic>ih</italic> present ventrally laterad; the integumental setae associated with the anal plates. Integument not covered in shields or plates striated. <bold>Legs.</bold> Tarsi never constricted apically so as to end in lobes. Trichobothrium on leg tibia IV present. Basifemora setal formula 4-6-3-1. Depression of the famulus occurs on distal half of tarsus I. Tibiae I–II possess striated blunt solenidia. Ambulacral claws rippled and occur on either side of a 4-rayed empodium.</p></tp:treatment-sec><tp:treatment-sec sec-type="Key to adult female Lupaeus"><title>Key to adult female <italic><tp:taxon-name>Lupaeus</tp:taxon-name></italic></title><p><italic><tp:taxon-name>Lupaeus longisetus</tp:taxon-name></italic> is known only from the male and is not included in the key. It can be recognized by the following characters: small platelet between the edges of a divided sternal shield absent, basifemora I with 3 sts, and setae <italic>e<sub>1</sub></italic> elongate and barbed (<xref ref-type="fig" rid="F10">Fig. 25a</xref>).</p><p><italic><tp:taxon-name>Lupaeus polilloensis</tp:taxon-name></italic> is only known from the male and is not included in the key. It can be recoginized by the following characters: small platelet between the edges of a divided sternal shield absent; basifemora I–II setal formula 4-6; platelets complemented with setae <italic>f<sub>1</sub></italic>, <italic>f<sub>2</sub></italic> with fused medially into one plate; and the dorsal shield densely granulate (<xref ref-type="fig" rid="F10">Fig. 25b</xref>).</p><p>As suggested by <xref ref-type="bibr" rid="B94">Den Heyer (2011b)</xref> the following species are moved to <italic><tp:taxon-name>Lupaeus</tp:taxon-name></italic> from <italic><tp:taxon-name>Pulaeus</tp:taxon-name></italic>: <italic><tp:taxon-name>Lupaeus minutus</tp:taxon-name></italic> (Baker and Hoffmann) and <italic><tp:taxon-name>Lupaeus subterraneus</tp:taxon-name></italic> (Berlese).</p><table-wrap content-type="key" position="anchor" orientation="portrait"><table><tbody><tr><td rowspan="1" colspan="1">1</td><td rowspan="1" colspan="1">Small platelet ventromedially between edges of divided sternal plate present (<xref ref-type="fig" rid="F10">Fig. 26a</xref>); South Africa, Brazil</td><td rowspan="1" colspan="1"><italic><tp:taxon-name>Lupaeus martini</tp:taxon-name></italic> (Den Heyer, 1979)</td></tr><tr><td rowspan="1" colspan="1">–</td><td rowspan="1" colspan="1">Small platelet ventromedially between edges of divided sternal plate absent (<xref ref-type="fig" rid="F10">Fig. 26b</xref>)</td><td rowspan="1" colspan="1">2</td></tr><tr><td rowspan="1" colspan="1">2 (1)</td><td rowspan="1" colspan="1">Basifemora I with 4 sts</td><td rowspan="1" colspan="1">3</td></tr><tr><td rowspan="1" colspan="1">–</td><td rowspan="1" colspan="1">Basifemora I with 5 sts; Philippines</td><td rowspan="1" colspan="1"><italic><tp:taxon-name>Lupaeus filipinus</tp:taxon-name></italic> (Corpuz-Raros, 1996)</td></tr><tr><td rowspan="1" colspan="1">3 (2)</td><td rowspan="1" colspan="1">Basifemora II with 4 sts; USA</td><td rowspan="1" colspan="1"><italic><tp:taxon-name>Lupaeus minutus</tp:taxon-name></italic> (Baker &amp; Hoffmann, 1948)</td></tr><tr><td rowspan="1" colspan="1">–</td><td rowspan="1" colspan="1">Basifemora II with 5 sts</td><td rowspan="1" colspan="1">4</td></tr><tr><td rowspan="1" colspan="1">–</td><td rowspan="1" colspan="1">Basifemora II with 6 sts</td><td rowspan="1" colspan="1">7</td></tr><tr><td rowspan="1" colspan="1">4 (3)</td><td rowspan="1" colspan="1">Setae <italic>f<sub>1</sub></italic> shorter than <italic>c<sub>1</sub></italic>; Philippines</td><td rowspan="1" colspan="1"><italic><tp:taxon-name>Lupaeus lenis</tp:taxon-name></italic> (Corpuz-Raros, 1996)</td></tr><tr><td rowspan="1" colspan="1">–</td><td rowspan="1" colspan="1">Setae <italic>f<sub>1</sub></italic> the same length as <italic>c<sub>1</sub></italic></td><td rowspan="1" colspan="1"><italic><tp:taxon-name>Lupaeus lectus</tp:taxon-name></italic> Castro &amp; Den Heyer, 2009</td></tr><tr><td rowspan="1" colspan="1">–</td><td rowspan="1" colspan="1">Setae <italic>f<sub>1</sub></italic> longer than <italic>c<sub>1</sub></italic>, usually by at least 1.5 times</td><td rowspan="1" colspan="1">5</td></tr><tr><td rowspan="1" colspan="1">5 (4)</td><td rowspan="1" colspan="1">Genua I with 9 total simple setae and solenidia; Philippines</td><td rowspan="1" colspan="1"><italic><tp:taxon-name>Lupaeus dentatus</tp:taxon-name></italic> (Corpuz-Raros, 1996)</td></tr><tr><td rowspan="1" colspan="1">–</td><td rowspan="1" colspan="1">Genua I with 7 total simple setae and solenidia</td><td rowspan="1" colspan="1">6</td></tr><tr><td rowspan="1" colspan="1"><!--PageBreak-->6 (5)</td><td rowspan="1" colspan="1">Setae <italic>c<sub>1</sub></italic>–<italic>e<sub>1</sub></italic> equal in length; Brazil</td><td rowspan="1" colspan="1"><italic><tp:taxon-name>Lupaeus lobidorsalis</tp:taxon-name></italic> Castro &amp; Den Heyer, 2009</td></tr><tr><td rowspan="1" colspan="1">–</td><td rowspan="1" colspan="1">Setae <italic>e<sub>1</sub></italic> one-fourth longer than <italic>c<sub>1</sub></italic>, <italic>d<sub>1</sub></italic>; Italy, USA</td><td rowspan="1" colspan="1"><italic><tp:taxon-name>Lupaeus subterraneus</tp:taxon-name></italic> (Berlese, 1916)</td></tr><tr><td rowspan="1" colspan="1">7 (3)</td><td rowspan="1" colspan="1">Setae <italic>f<sub>1</sub></italic>, <italic>f<sub>2</sub></italic> on platelets, which may be separate or fused medially (<xref ref-type="fig" rid="F10">Fig. 27a</xref>)</td><td rowspan="1" colspan="1">8</td></tr><tr><td rowspan="1" colspan="1">–</td><td rowspan="1" colspan="1">Setae <italic>f<sub>1</sub></italic>, <italic>f<sub>2</sub></italic> on integeument (<xref ref-type="fig" rid="F10">Fig. 27b</xref>)</td><td rowspan="1" colspan="1">11</td></tr><tr><td rowspan="1" colspan="1">8 (7)</td><td rowspan="1" colspan="1">Tibia II with 1 s, 5 sts</td><td rowspan="1" colspan="1">9</td></tr><tr><td rowspan="1" colspan="1">–</td><td rowspan="1" colspan="1">Tibia II with 2 s (1 asl, 1 bsl), 5 sts; Ukraine</td><td rowspan="1" colspan="1"><italic><tp:taxon-name>Lupaeus valentinae</tp:taxon-name></italic> Sergeyenko, 2011</td></tr><tr><td rowspan="1" colspan="1">9 (8)</td><td rowspan="1" colspan="1">Pedipalp tibiotarsus with 4 sts; Philippines</td><td rowspan="1" colspan="1"><italic><tp:taxon-name>Lupaeus villacarlosae</tp:taxon-name></italic> (Corpuz-Raros, 1996)</td></tr><tr><td rowspan="1" colspan="1">–</td><td rowspan="1" colspan="1">Pedipalp tibiotarsus with 5 sts</td><td rowspan="1" colspan="1">10</td></tr><tr><td rowspan="1" colspan="1">10 (9)</td><td rowspan="1" colspan="1">Tarsus I with 3 asl, 2 terminal solenidion, 1 fam, 20 or 21 sts; tarsus IV with 14 sts</td><td rowspan="1" colspan="1"><italic><tp:taxon-name>Lupaeus iranensis</tp:taxon-name></italic> Den Heyer, 2013</td></tr><tr><td rowspan="1" colspan="1">–</td><td rowspan="1" colspan="1">Tarsus I with 3 asl, 1 dorsodistal solenidion, 1 terminal solenidion, 1 fam, 22 sts; tarsus IV with 16 sts</td><td rowspan="1" colspan="1"><italic><tp:taxon-name>Lupaeus sativae</tp:taxon-name></italic> Den Heyer, 2013</td></tr><tr><td rowspan="1" colspan="1">11 (7)</td><td rowspan="1" colspan="1">Cheliceral seta not as long as width of cheliceral digit; China</td><td rowspan="1" colspan="1"><italic><tp:taxon-name>Lupaeus platygnathus</tp:taxon-name></italic> (Bu &amp; Li, 1991)</td></tr><tr><td rowspan="1" colspan="1">–</td><td rowspan="1" colspan="1">Cheliceral seta longer than width of cheliceral digit; South Africa, Brazil</td><td rowspan="1" colspan="1"><italic><tp:taxon-name>Lupaeus clarae</tp:taxon-name></italic> (Den Heyer, 1979)</td></tr><!--PageBreak--></tbody></table></table-wrap></tp:treatment-sec><ref-list><ref id="B40"><mixed-citation xmlns:xlink="http://www.w3.org/1999/xlink" xlink:type="simple"><person-group><name name-style="western"><surname>Berlese</surname><given-names>A</given-names></name></person-group> (<year>1916</year>) <article-title>Centuria secunda di Acari nuovi.</article-title><source>Redia</source><volume>12</volume>(<issue>1</issue>): <fpage>125</fpage>–<lpage>177</lpage>.</mixed-citation></ref><ref id="B246"><mixed-citation xmlns:xlink="http://www.w3.org/1999/xlink" xlink:type="simple"><person-group><name name-style="western"><surname>Thor</surname><given-names>S</given-names></name><name name-style="western"><surname>Willmann</surname><given-names>C</given-names></name></person-group> (<year>1941</year>) <article-title>Eupodidae, Penthalodidae, Penthaleidae, Rhagidiidae, Pachygnathidae, Cunaxidae.</article-title> In: <person-group><name name-style="western"><surname>Thor</surname><given-names>S</given-names></name><name name-style="western"><surname>Willmann</surname><given-names>C</given-names></name></person-group> (<role>Eds</role>) <source>Das Tierreich, Eine Zusammenstellung und Kennzeichung der rezenten Tierformen</source>. <issue>Lieferung 71a</issue>. <publisher-name>Walter De Gruyter and Co</publisher-name>, <publisher-loc>Leipzig</publisher-loc>, <fpage>164</fpage>–<lpage>175</lpage>.</mixed-citation></ref><ref id="B11"><mixed-citation xmlns:xlink="http://www.w3.org/1999/xlink" xlink:type="simple"><person-group><name name-style="western"><surname>Baker</surname><given-names>EW</given-names></name><name name-style="western"><surname>Hoffmann</surname><given-names>A</given-names></name></person-group> (<year>1948</year>) <article-title>Acaros de la familia Cunaxidae.</article-title><source>Anales de la Escuela Nacional de Ciencias Biologicas Mexico</source><volume>5</volume>(<issue>3–4</issue>): <fpage>229</fpage>–<lpage>273</lpage>.</mixed-citation></ref><ref id="B80"><mixed-citation xmlns:xlink="http://www.w3.org/1999/xlink" xlink:type="simple"><person-group><name name-style="western"><surname>Den Heyer</surname><given-names>J</given-names></name></person-group> (<year>1979b</year>) <article-title><italic>Pulaeus</italic>, a new cunaxid genus (Prostigmata: Acari).</article-title><source>Acarologia</source><volume>21</volume>(<issue>1</issue>): <fpage>18</fpage>–<lpage>31</lpage>.</mixed-citation></ref><ref id="B44"><mixed-citation xmlns:xlink="http://www.w3.org/1999/xlink" xlink:type="simple"><person-group><name name-style="western"><surname>Bu</surname><given-names>G</given-names></name><name name-style="western"><surname>Li</surname><given-names>L</given-names></name></person-group> (<year>1991</year>) <article-title>A new species of the genus <italic>Pulaeus</italic> from China (Acari: Cunaxidae).</article-title><source>Acta Zootaxonomica Sinica</source><volume>16</volume>(<issue>1</issue>): <fpage>70</fpage>–<lpage>73</lpage>.</mixed-citation></ref><ref id="B59"><mixed-citation xmlns:xlink="http://www.w3.org/1999/xlink" xlink:type="simple"><person-group><name name-style="western"><surname>Corpuz-Raros</surname><given-names>LA</given-names></name></person-group> (<year>1996b</year>) <article-title>Philippine predatory mites of the family Cunaxidae (Acari). Genus <italic>Pulaeus</italic> Den Heyer with records of two species from Central Kalimantan, Borneo and Java, Indonesia.</article-title><source>Philippine Entomologist</source><volume>10</volume>(<issue>2</issue>): <fpage>119</fpage>–<lpage>138</lpage>.</mixed-citation></ref><ref id="B144"><mixed-citation xmlns:xlink="http://www.w3.org/1999/xlink" xlink:type="simple"><person-group><name name-style="western"><surname>Hu</surname><given-names>SJ</given-names></name></person-group> (<year>1997</year>) <article-title>Cunaxid mites recorded in China.</article-title><source>Journal of Ninbo Teachers College</source><volume>15</volume>(<issue>1</issue>): <fpage>56</fpage>–<lpage>59</lpage>.</mixed-citation></ref><ref id="B176"><mixed-citation xmlns:xlink="http://www.w3.org/1999/xlink" xlink:type="simple"><person-group><name name-style="western"><surname>Lin</surname><given-names>LZ</given-names></name><name name-style="western"><surname>Zhang</surname><given-names>YZ</given-names></name></person-group> (<year>2000</year>) <chapter-title>Bdelloidea, 9</chapter-title>. In: <person-group><name name-style="western"><surname>Huang</surname><given-names>BK</given-names></name></person-group> (<role>Ed</role>) <source>Fauna of Insects in Fuijan Province of China</source>. <publisher-name>Fujian Sciences and Technology Press</publisher-name>, <publisher-loc>Fuzhou</publisher-loc>, <fpage>109</fpage>–<lpage>121</lpage>.</mixed-citation></ref><ref id="B63"><mixed-citation xmlns:xlink="http://www.w3.org/1999/xlink" xlink:type="simple"><person-group><name name-style="western"><surname>Corpuz-Raros</surname><given-names>LA</given-names></name></person-group> (<year>2007</year>) <article-title>Additional species of Bonziinae and Cunaxoidinae and description of the male of <italic>Coleoscirus horidula</italic> (Tseng) (Coleoscirinae) from the Philippines (Cunaxidae, Acari).</article-title><source>Asia Life Science</source><volume>16</volume>(<issue>2</issue>): <fpage>153</fpage>–<lpage>173</lpage>.</mixed-citation></ref><ref id="B92"><mixed-citation xmlns:xlink="http://www.w3.org/1999/xlink" xlink:type="simple"><person-group><name name-style="western"><surname>Den Heyer</surname><given-names>J</given-names></name></person-group> (<year>2009</year>) <chapter-title>Order Prostigmata, family Cunaxidae</chapter-title>. In: <person-group><name name-style="western"><surname>Van Harten</surname><given-names>A</given-names></name></person-group> (<role>Ed</role>) <source>Arthropod fauna of the UAE</source>, <volume>Vol. 2</volume>, <fpage>17</fpage>–<lpage>25</lpage>.</mixed-citation></ref><ref id="B231"><mixed-citation xmlns:xlink="http://www.w3.org/1999/xlink" xlink:type="simple"><person-group><name name-style="western"><surname>Sergeyenko</surname><given-names>AL</given-names></name></person-group> (<year>2011b</year>) <article-title>Mites of the genera <italic>Pulaeus</italic> and <italic>Lupaeus</italic> (Acari: Prostigmata: Cunaxidae) of Crimea, Ukraine. <italic>Zootaxa</italic> 2088: 54–68.Shakhsi Zare F, Arbabi M, Kmali H, Ghasemzadeh M (2012) Study on faunestic, distribution and host range of Tetranychoidea (Arachnida: Acari) on fruit trees in Mashhad region, Iran.</article-title><source>Journal of Entomological Research</source><volume>4</volume>(<issue>3</issue>): <fpage>239</fpage>–<lpage>248</lpage></mixed-citation></ref><ref id="B106"><mixed-citation xmlns:xlink="http://www.w3.org/1999/xlink" xlink:type="simple"><person-group><name name-style="western"><surname>Den Heyer</surname><given-names>J</given-names></name><name name-style="western"><surname>Ueckermann</surname><given-names>EA</given-names></name><name name-style="western"><surname>Khanjani</surname><given-names>M</given-names></name></person-group> (<year>2013</year>) <article-title>Iranian Cunaxidae (Acari: Prostigmata: Bdelloidea). Part III. Subfamily Cunaxoidinae.</article-title><source>Journal of Natural History</source><volume>47</volume>(<issue>31–32</issue>): <fpage>2049</fpage>–<lpage>2070</lpage>.</mixed-citation></ref><ref id="B94"><mixed-citation xmlns:xlink="http://www.w3.org/1999/xlink" xlink:type="simple"><person-group><name name-style="western"><surname>Den Heyer</surname><given-names>J</given-names></name></person-group> (<year>2011b</year>) <article-title>BdelloideaBase: Bdellid &amp; Cunaxid Databases (version Sep 2011).</article-title> In: <person-group><name name-style="western"><surname>Roskov</surname><given-names>Y</given-names></name><name name-style="western"><surname>Kunze</surname><given-names>T</given-names></name><name name-style="western"><surname>Paglinawan</surname><given-names>L</given-names></name><name name-style="western"><surname>Orrell</surname><given-names>T</given-names></name><name name-style="western"><surname>Nicolson</surname><given-names>D</given-names></name><name name-style="western"><surname>Culham</surname><given-names>A</given-names></name><name name-style="western"><surname>Bailly</surname><given-names>N</given-names></name><name name-style="western"><surname>Kirk</surname><given-names>P</given-names></name><name name-style="western"><surname>Bourgoin</surname><given-names>T</given-names></name><name name-style="western"><surname>Baillargeon</surname><given-names>G</given-names></name><name name-style="western"><surname>Hernandez</surname><given-names>F</given-names></name><name name-style="western"><surname>De Wever</surname><given-names>A</given-names></name></person-group> (<role>Eds</role>) <issue-title>Species 2000 &amp; ITIS Catalogue of Life, 2013 Annual Checklist</issue-title>. DVD; <source>Species 2000</source>: <publisher-name>Reading</publisher-name>, <publisher-loc>UK</publisher-loc>. doi: <ext-link ext-link-type="doi" xlink:href="10.1080/01647954.2010.495953" xlink:type="simple">10.1080/01647954.2010.495953</ext-link></mixed-citation></ref></ref-list></tp:taxon-treatment>
