# Supplementary material for: A review of Cunaxidae (Acariformes, Trombidiformes): Histories and diagnoses of subfamilies and genera, keys to world species, and some new locality records
Source: Zookeys. 2014 Jun 20;(418):1–103. doi: 10.3897/zookeys.418.7629 (PMC4104466; doi:10.3897/zookeys.418.7629)
Supplement: XML Treatment for Neocunaxoides [file zookeys.418.7629-treatment12.xml]

<!DOCTYPE tp:taxon-treatment
  PUBLIC "-//TaxonX//DTD Taxonomic Treatment Publishing DTD v0 20100105//EN" "tax-treatment-NSO.dtd">
<tp:taxon-treatment xmlns:tp="http://www.plazi.org/taxpub"><tp:treatment-meta><kwd-group><label>Taxon classification</label><kwd><named-content content-type="kingdom">Animalia</named-content></kwd><kwd><named-content content-type="order">Trombidiformes</named-content></kwd><kwd><named-content content-type="family">Cunaxidae</named-content></kwd></kwd-group><mixed-citation publication-type="journal"><person-group><name><surname>Skvarla</surname><given-names>Michael J.</given-names></name><name><surname>Fisher</surname><given-names>J. Ray</given-names></name><name><surname>Dowling</surname><given-names>Ashley P. G.</given-names></name></person-group><article-title>A review of Cunaxidae (Acariformes, Trombidiformes): Histories and diagnoses of subfamilies and genera, keys to world species, and some new locality records</article-title><source>Zookeys</source><day>20</day><month>6</month><year>2014</year><volume>2014</volume><issue>418</issue><fpage>1</fpage><lpage>103</lpage><pub-id pub-id-type="doi">10.3897/zookeys.418.7629</pub-id></mixed-citation></tp:treatment-meta><tp:nomenclature><tp:taxon-name>
                        <tp:taxon-name-part taxon-name-part-type="genus">Neocunaxoides</tp:taxon-name-part>
                    </tp:taxon-name><tp:taxon-authority>Smiley, 1975</tp:taxon-authority></tp:nomenclature><tp:treatment-sec sec-type="Historical review"><title>Historical review.</title><p><xref ref-type="bibr" rid="B11">Baker and Hoffmann (1948)</xref> described <italic><tp:taxon-name>Cunaxoides andrei</tp:taxon-name></italic>. <xref ref-type="bibr" rid="B238">Smiley (1975)</xref> erected <italic><tp:taxon-name>Neocunaxoides</tp:taxon-name></italic> and moved <italic><tp:taxon-name>Neocunaxoides andrei</tp:taxon-name></italic> to the genus. <xref ref-type="bibr" rid="B136">Gupta and Chattopadhyay (1978)</xref> described <italic><tp:taxon-name>Neocunaxoides biswasi</tp:taxon-name></italic> from bird nests in Bengal, India. <xref ref-type="bibr" rid="B78">Den Heyer (1978c)</xref> placed <italic><tp:taxon-name>Neocunaxoides</tp:taxon-name></italic> in the subfamily <tp:taxon-name>Cunaxoidinae</tp:taxon-name>. <xref ref-type="bibr" rid="B163">Kuznetzov and Livshitz (1979)</xref> reported <italic><tp:taxon-name>Cunaxoides andrei</tp:taxon-name></italic> from Russia, having either disagreed with or been unaware of <xref ref-type="bibr" rid="B238">Smiley’s 1975</xref> publication. <xref ref-type="bibr" rid="B85">Den Heyer (1980a)</xref> described <italic><tp:taxon-name>Neocunaxoides lajumensis</tp:taxon-name></italic>, <italic><tp:taxon-name>Neocunaxoides rykei</tp:taxon-name></italic>, and <italic><tp:taxon-name>Neocunaxoides zuluensis</tp:taxon-name></italic> from South Africa. <xref ref-type="bibr" rid="B250">Tseng (1980)</xref> reported and figured <italic><tp:taxon-name>Neocunaxoides andrei</tp:taxon-name></italic> and <italic><tp:taxon-name>Neocunaxoides whartoni</tp:taxon-name></italic> from Taiwan. <xref ref-type="bibr" rid="B192">Michocka (1987)</xref> reported <italic><tp:taxon-name>Neocunaxoides andrei</tp:taxon-name></italic> from Poland. <xref ref-type="bibr" rid="B146">Inayatullah and Shahid (1989)</xref> described <italic><tp:taxon-name>Neocunaxoides dilato</tp:taxon-name></italic> and <italic><tp:taxon-name>Neocunaxoides kalamiensis</tp:taxon-name></italic>. <italic><tp:taxon-name>Neocunaxoides cerasoides</tp:taxon-name></italic> was described by <xref ref-type="bibr" rid="B134">Gupta (1991)</xref>. <xref ref-type="bibr" rid="B239">Smiley (1992)</xref> synonymized <italic><tp:taxon-name>Scutopalus</tp:taxon-name></italic> with <italic><tp:taxon-name>Neocunaxoides</tp:taxon-name></italic> and moved <italic><tp:taxon-name>Cunaxoides trepidus</tp:taxon-name></italic> to <italic><tp:taxon-name>Neocunaxoides</tp:taxon-name></italic>. <xref ref-type="bibr" rid="B60">Corpuz-Raros (1996c)</xref> described <italic><tp:taxon-name>Neocunaxoides grandis</tp:taxon-name></italic> and <italic><tp:taxon-name>Neocunaxoides mahabaeus</tp:taxon-name></italic>. <xref ref-type="bibr" rid="B144">Hu (1997)</xref> reported <italic><tp:taxon-name>Neocunaxoides andrei</tp:taxon-name></italic> from China. <xref ref-type="bibr" rid="B179">Lin, Zhang, and Ji (2001)</xref> described <italic><tp:taxon-name>Neocunaxoides boltoides</tp:taxon-name></italic> and <italic><tp:taxon-name>Neocunaxoides fani</tp:taxon-name></italic> and later (<xref ref-type="bibr" rid="B180">2003</xref>) described <italic><tp:taxon-name>Neocunaxoides ovatus</tp:taxon-name></italic>. <xref ref-type="bibr" rid="B119">Fawzy (2007)</xref> described <italic><tp:taxon-name>Neocunaxoides metwallyi</tp:taxon-name></italic>. <xref ref-type="bibr" rid="B67">Corpuz-Raros and Gruèzo (2007)</xref> described <italic><tp:taxon-name>Neocunaxoides ornatus</tp:taxon-name></italic>. Castro and <xref ref-type="bibr" rid="B92">Den Heyer (2009)</xref> moved <italic><tp:taxon-name>Pulaeus trepidus</tp:taxon-name></italic> (=<italic><tp:taxon-name>Neocunaxoides trepidus</tp:taxon-name></italic>) to <italic><tp:taxon-name>Scutopalus</tp:taxon-name></italic>.</p></tp:treatment-sec><tp:treatment-sec sec-type="Diagnosis"><title>Diagnosis.</title><p><italic>Gnathosoma</italic>. <bold>Pedipalps</bold> 3-segmented. Femurogenua at least twice as long as wide, complemented with 6 setae. Tibiotarsi at least twice as long as wide and usually complemented with 6 setae. Tibiotarsi possess two or three knob-like apophyses, a single spur, or sometimes a flange-like seta. <bold>Subcapitulum</bold> with 6 pairs of setae (<italic>hg<sub>1</sub></italic><sub>–</sub><italic><sub>4</sub></italic> and 2 pairs of adoral setae); setae <italic>hg<sub>4</sub></italic> often the longest. <bold>Chelicera</bold> with seta present.</p><p><italic>Idiosoma, dorsal</italic>. Proterosoma bears a well-sclerotized shield which is complemented with 2 pairs of setae (<italic>lps</italic> and <italic>mps</italic>) and 2 pairs of setose sensillae (<italic>at</italic> and <italic>pt</italic>). Dorsal hysterosoma bears a sclerotized plate which is variable in size and fused with the proterosomal shield; it may be complemented with a variable number of setae depending on the size of the plate. Setae <italic>c<sub>1</sub></italic>–<italic>h<sub>1</sub></italic>, <italic>c<sub>2</sub></italic>, and <italic>h<sub>2</sub></italic> present. Setae <italic>f<sub>2</sub></italic> absent. Cupule <italic>im</italic> present laterad and posterior of <italic>e<sub>1</sub></italic>. The integument not covered in shields or plates is striated.</p><p><italic>Idiosoma, ventral</italic>. <bold>Coxae</bold> sclerotized and well-defined. Coxae I–II may be fused and may coalesce medially for form a sternal shield. Coxae III–IV may be fused. Each coxa complemented with 2–4 setae. Genital plates each bear 4 setae (<italic>g<sub>1</sub></italic><sub>–</sub><italic><sub>4</sub></italic>), which are usually in a straight now; 2 pairs of genital papillae visible underneath the plates. Anal plates bear one pair of setae; one pair of setae is present ventrally on the integument near the anal plates. Cupule <italic>ih</italic> present ventrally laterad the integumental setae associated with the anal plates. Integument not covered in shields or plates is striated. <bold>Legs.</bold> Tarsi never constricted apically so as to end in lobes. Trichobothrium on leg tibia IV present. Basifemora setal formula 3-5-2-0. Ambulacral claws rippled and occur on either side of a 4-rayed empodium.</p></tp:treatment-sec><tp:treatment-sec sec-type="Key to adult female Neocunaxoides"><title>Key to adult female <italic><tp:taxon-name>Neocunaxoides</tp:taxon-name></italic></title><!--PageBreak--><p><italic><tp:taxon-name>Cunaxoides philippinensis</tp:taxon-name></italic> (Corpuz-Raros, 2007) is regarded as belonging to <italic><tp:taxon-name>Neocunaxoides</tp:taxon-name></italic> because it has 6 seatae on the femurogenu and lacks setae <italic>f<sub>2</sub></italic>. <italic><tp:taxon-name>Neocunaxoides makapalus</tp:taxon-name></italic>, <italic><tp:taxon-name>Neocunaxoides philippinensis</tp:taxon-name></italic> (Corpuz-Raros, 1996c), <italic><tp:taxon-name>Neocunaxoides unguianalis</tp:taxon-name></italic>, and <italic><tp:taxon-name>Neocunaxoides rugosus</tp:taxon-name></italic> are regarded as belonging to <italic><tp:taxon-name>Scutopalus</tp:taxon-name></italic> as they possess 5 sts on pedipalp femurogenu and extensive dorsal shields. They have therefore not been included in the following key.</p><!--PageBreak--><p><italic><tp:taxon-name>Neocunaxoides biramus</tp:taxon-name></italic> is not included in the key because it is only known from the male. It can be distinguished from all other <italic><tp:taxon-name>Neocunaxoides</tp:taxon-name></italic>, and indeed all described cunaxids, by the presence of a branched <italic>sci</italic> and 4 teeth on the lateral lips of the hypostome.</p><p><italic><tp:taxon-name>Neocunaxoides metwallyi</tp:taxon-name></italic> is not included in the key as, despite the best efforts of the authors and the University of Arkansas Interlibrary Loan Department, the description could not be obtained.</p><p>We agree with and follow Castro and <xref ref-type="bibr" rid="B92">Den Heyer (2009)</xref> and <xref ref-type="bibr" rid="B100">Den Heyer and Castro (2009)</xref> in regarding <italic><tp:taxon-name>Scutopalus</tp:taxon-name></italic> as a valid and separate genus.</p><table-wrap content-type="key" position="anchor" orientation="portrait"><table><tbody><tr><td rowspan="1" colspan="1">1</td><td rowspan="1" colspan="1">Coxae I–II fused medially to form sternal shield (<xref ref-type="fig" rid="F11">Figs 28a–d</xref>)</td><td rowspan="1" colspan="1">2</td></tr><tr><td rowspan="1" colspan="1">–</td><td rowspan="1" colspan="1">Coxae I–II not fused medially (may be connected anteromedially) (<xref ref-type="fig" rid="F11">Figs 29a–d</xref>)</td><td rowspan="1" colspan="1">6</td></tr><tr><td rowspan="1" colspan="1">2 (1)</td><td rowspan="1" colspan="1">Posterior edge of coxae IV extending beyond anterior edge of genital plates (<xref ref-type="fig" rid="F11">Figs 28a, b</xref>)</td><td rowspan="1" colspan="1">3</td></tr><tr><td rowspan="1" colspan="1">–</td><td rowspan="1" colspan="1">Posterior edge of coxae IV not extending beyond anterior edge of genital plates (<xref ref-type="fig" rid="F11">Figs 28c, d</xref>)</td><td rowspan="1" colspan="1">5</td></tr><tr><td rowspan="1" colspan="1">3 (2)</td><td rowspan="1" colspan="1">Small platelet anteriomedially of genital plates present (<xref ref-type="fig" rid="F11">Fig. 28a</xref>)</td><td rowspan="1" colspan="1"><italic><tp:taxon-name>Neocunaxoides fani</tp:taxon-name></italic> Lin, Zhang &amp; Ji, 2001</td></tr><tr><td rowspan="1" colspan="1">–</td><td rowspan="1" colspan="1">Small platelet anteriomedially of genital plates absent (<xref ref-type="fig" rid="F11">Fig. 28b</xref>)</td><td rowspan="1" colspan="1">4</td></tr><tr><td rowspan="1" colspan="1">4 (3)</td><td rowspan="1" colspan="1">Solid or broken band of papillae on ventral subcapitulum present (<xref ref-type="fig" rid="F11">Fig. 30a</xref>); subcapitulum longer, length: width 1.75:1</td><td rowspan="1" colspan="1"><italic><tp:taxon-name>Neocunaxoides zuluensis</tp:taxon-name></italic> Den Heyer, 1980</td></tr><tr><td rowspan="1" colspan="1">–</td><td rowspan="1" colspan="1">Solid or broken band of papillae on ventral subcapitulum absent (<xref ref-type="fig" rid="F11">Fig. 30b</xref>); subcapitulum shorter, length: width 1.25:1</td><td rowspan="1" colspan="1"><italic><tp:taxon-name>Neocunaxoides lajumensis</tp:taxon-name></italic> Den Heyer, 1980</td></tr><tr><td rowspan="1" colspan="1">5 (2)</td><td rowspan="1" colspan="1">Hysterosomal plate present, fused with proterosomal shield, and bearing <italic>c<sub>1</sub></italic>–<italic>e<sub>1</sub></italic>, <italic>c<sub>2</sub></italic>; small platelet anteriomedially of genital plates present (<xref ref-type="fig" rid="F11">Fig. 28c</xref>)</td><td rowspan="1" colspan="1"><italic><tp:taxon-name>Neocunaxoides boltoides</tp:taxon-name></italic> Lin, Zhang &amp; Ji, 2001</td></tr><tr><td rowspan="1" colspan="1">–</td><td rowspan="1" colspan="1">Hysterosomal plate absent; small platelet anteriomedially of genital plates absent (<xref ref-type="fig" rid="F11">Fig. 28d</xref>)</td><td rowspan="1" colspan="1"><italic><tp:taxon-name>Neocunaxoides philippinensis</tp:taxon-name></italic> (Corpuz-Raros, 2007)</td></tr><tr><td rowspan="1" colspan="1">6 (1)</td><td rowspan="1" colspan="1">Median platelet between coxae II present (<xref ref-type="fig" rid="F11">Figs 29a–c</xref>)</td><td rowspan="1" colspan="1">7</td></tr><tr><td rowspan="1" colspan="1">–</td><td rowspan="1" colspan="1">Median platelet between coxae II absent (<xref ref-type="fig" rid="F11">Fig. 29d</xref>)</td><td rowspan="1" colspan="1">13</td></tr><tr><td rowspan="1" colspan="1">7 (6)</td><td rowspan="1" colspan="1">Basifemora V with 1 sts</td><td rowspan="1" colspan="1">8</td></tr><tr><td rowspan="1" colspan="1">–</td><td rowspan="1" colspan="1">Basifemora V with 0 sts</td><td rowspan="1" colspan="1">11</td></tr><tr><td rowspan="1" colspan="1">8 (7)</td><td rowspan="1" colspan="1">Basifemora I with 2 sts</td><td rowspan="1" colspan="1"><italic><tp:taxon-name>Neocunaxoides biswasi</tp:taxon-name></italic> Gupta &amp; Chattopadhyay, 1978</td></tr><tr><td rowspan="1" colspan="1">–</td><td rowspan="1" colspan="1">Basifemora I with 3 sts</td><td rowspan="1" colspan="1">9</td></tr><tr><td rowspan="1" colspan="1">9 (8)</td><td rowspan="1" colspan="1">All setae on pedipalp of normal length, none extremely long</td><td rowspan="1" colspan="1">10</td></tr><tr><td rowspan="1" colspan="1">–</td><td rowspan="1" colspan="1">2 setae on pedipalp femurogenu extremely long, nearly as long as segment; 1 distal pedipalp tibiotarsal setalong, longer than segment (<xref ref-type="fig" rid="F11">Fig. 31</xref>)</td><td rowspan="1" colspan="1"><italic><tp:taxon-name>Neocunaxoides mahabaeus</tp:taxon-name></italic> Corpuz-Raros, 1996</td></tr><tr><td rowspan="1" colspan="1">10 (9)</td><td rowspan="1" colspan="1">Basal subcapitular polygonal pattern elongate (<xref ref-type="fig" rid="F11">Fig. 32a</xref>); foveolae on dorsal shield present (<xref ref-type="fig" rid="F11">Fig. 33a</xref>)</td><td rowspan="1" colspan="1"><italic><tp:taxon-name>Neocunaxoides ornatus</tp:taxon-name></italic> Corpuz-Raros &amp; Gruèzo, 2007</td></tr><tr><td rowspan="1" colspan="1">–</td><td rowspan="1" colspan="1">Basal subcapitular polygonal pattern not elongate (<xref ref-type="fig" rid="F11">Fig. 32b</xref>); foveolae on dorsal shield absent (<xref ref-type="fig" rid="F11">Fig. 33b</xref>)</td><td rowspan="1" colspan="1"><italic><tp:taxon-name>Neocunaxoides grandis</tp:taxon-name></italic> Corpuz-Raros, 1996</td></tr><tr><td rowspan="1" colspan="1"><!--PageBreak-->11 (7)</td><td rowspan="1" colspan="1">Small platelet anteriomedially of genital plates present (<xref ref-type="fig" rid="F11">Fig. 29a</xref>)</td><td rowspan="1" colspan="1"><italic><tp:taxon-name>Neocunaxoides ovatus</tp:taxon-name></italic> Lin, Zhang &amp; Ji, 2003</td></tr><tr><td rowspan="1" colspan="1">–</td><td rowspan="1" colspan="1">Small platelet anteriomedially of genital plates absent (<xref ref-type="fig" rid="F11">Fig. 29b, c</xref>)</td><td rowspan="1" colspan="1">12</td></tr><tr><td rowspan="1" colspan="1">12 (11)</td><td rowspan="1" colspan="1">Coxae I connected anteromedially (<xref ref-type="fig" rid="F11">Fig. 29b</xref>); mushroom-shaped seta on pedipalp tibiotarsi absent</td><td rowspan="1" colspan="1"><italic><tp:taxon-name>Neocunaxoides rykei</tp:taxon-name></italic> Den Heyer, 1980</td></tr><tr><td rowspan="1" colspan="1">–</td><td rowspan="1" colspan="1">Coxae I not connected anteromedially (<xref ref-type="fig" rid="F11">Fig. 29c</xref>); mushroom-shaped seta on pedipalp tibiotarsi present (<xref ref-type="fig" rid="F11">Fig. 34</xref>)</td><td rowspan="1" colspan="1"><italic><tp:taxon-name>Neocunaxoides andrei</tp:taxon-name></italic> (Baker &amp; Hoffmann, 1948)</td></tr><tr><td rowspan="1" colspan="1">13 (6)</td><td rowspan="1" colspan="1">Femora I (basifemora I + telofemora I) with 6 setae</td><td rowspan="1" colspan="1"><italic><tp:taxon-name>Neocunaxoides cerasoides</tp:taxon-name></italic> Inayatullah &amp; Shahid, 1989</td></tr><tr><td rowspan="1" colspan="1">–</td><td rowspan="1" colspan="1">Femora I (basifemora I + telofemora I) with 9 setae</td><td rowspan="1" colspan="1">15</td></tr><tr><td rowspan="1" colspan="1">14 (13)</td><td rowspan="1" colspan="1">Coxae I-IV setal formula 2-3-3-1; combined femora (basifemora + telofemora) II-IV setal formula 11-7-5</td><td rowspan="1" colspan="1"><italic><tp:taxon-name>Neocunaxoides dilato</tp:taxon-name></italic> Inayatullah &amp; Shahid, 1989</td></tr><tr><td rowspan="1" colspan="1">–</td><td rowspan="1" colspan="1">Coxae I-IV setal formula 2-2-3-2; combined femora (basifemora + telofemora) II-IV setal formula 10-7-4</td><td rowspan="1" colspan="1"><italic><tp:taxon-name>Neocunaxoides kalamiensis</tp:taxon-name></italic> Inayatullah &amp; Shahid, 1989</td></tr></tbody></table></table-wrap><fig id="F11" position="float" orientation="portrait"><label>Figures 28–34.</label><caption><p><italic><tp:taxon-name>Neocunaxoides</tp:taxon-name></italic> key illustrations. See key for explanations of figures.</p></caption><graphic xmlns:xlink="http://www.w3.org/1999/xlink" xlink:href="zookeys-418-001-g011.jpg" position="float" orientation="portrait" xlink:type="simple"/></fig></tp:treatment-sec><ref-list><ref id="B11"><mixed-citation xmlns:xlink="http://www.w3.org/1999/xlink" xlink:type="simple"><person-group><name name-style="western"><surname>Baker</surname><given-names>EW</given-names></name><name name-style="western"><surname>Hoffmann</surname><given-names>A</given-names></name></person-group> (<year>1948</year>) <article-title>Acaros de la familia Cunaxidae.</article-title><source>Anales de la Escuela Nacional de Ciencias Biologicas Mexico</source><volume>5</volume>(<issue>3–4</issue>): <fpage>229</fpage>–<lpage>273</lpage>.</mixed-citation></ref><ref id="B238"><mixed-citation xmlns:xlink="http://www.w3.org/1999/xlink" xlink:type="simple"><person-group><name name-style="western"><surname>Smiley</surname><given-names>R</given-names></name></person-group> (<year>1975</year>) <article-title>A generic revision of the mites of the family Cunaxidae (Acarina).</article-title><source>Annals of the Entomological Society of America</source><volume>68</volume>(<issue>2</issue>): <fpage>227</fpage>–<lpage>244</lpage>.</mixed-citation></ref><ref id="B136"><mixed-citation xmlns:xlink="http://www.w3.org/1999/xlink" xlink:type="simple"><person-group><name name-style="western"><surname>Gupta</surname><given-names>SK</given-names></name><name name-style="western"><surname>Chattopadhyay</surname><given-names>S</given-names></name></person-group> (<year>1978</year>) <article-title>Studies on Acari associated with bird nests in Bengal, India.</article-title><source>International Journal of Acarology</source><volume>2</volume>: <fpage>77</fpage>–<lpage>86</lpage>.</mixed-citation></ref><ref id="B78"><mixed-citation xmlns:xlink="http://www.w3.org/1999/xlink" xlink:type="simple"><person-group><name name-style="western"><surname>Den Heyer</surname><given-names>J</given-names></name></person-group> (<year>1978c</year>) <article-title>A new cunaxid subfamily and the neotype designation of <italic>Cunaxoides croceus</italic> (Koch, 1838) (Prostigmata:Acari).</article-title><source>Acarologia</source><volume>20</volume>(<issue>3</issue>): <fpage>338</fpage>–<lpage>193</lpage>.</mixed-citation></ref><ref id="B163"><mixed-citation xmlns:xlink="http://www.w3.org/1999/xlink" xlink:type="simple"><person-group><name name-style="western"><surname>Kuznetzov</surname><given-names>NN</given-names></name><name name-style="western"><surname>Livshitz</surname><given-names>IZ</given-names></name></person-group> (<year>1979</year>) <article-title>Predatory mites of the Nikita Botanical Gardens (Acariformes: Bdellidae, Cunaxidae Camarobiidae).</article-title><source>Trudy Gosudarstvennogo Nikitskogo Botanicheskogo Sada</source><volume>79</volume>: <fpage>51</fpage>–<lpage>105</lpage>.</mixed-citation></ref><ref id="B85"><mixed-citation xmlns:xlink="http://www.w3.org/1999/xlink" xlink:type="simple"><person-group><name name-style="western"><surname>Den Heyer</surname><given-names>J</given-names></name></person-group> (<year>1980a</year>) <article-title>Three new Afrotropical species of <italic>Neocunaxoides</italic> Smiley (Actinedida: Acarida).</article-title><source>Phytophylactica</source><volume>12</volume>: <fpage>129</fpage>–<lpage>146</lpage>.</mixed-citation></ref><ref id="B250"><mixed-citation xmlns:xlink="http://www.w3.org/1999/xlink" xlink:type="simple"><person-group><name name-style="western"><surname>Tseng</surname><given-names>YH</given-names></name></person-group> (<year>1980</year>) <article-title>Taxonomical study of the mite family Cunaxidae from Taiwan (Acarina: Tromoidiformes).</article-title><source>Quarterly Journal of the Taiwan Museum</source><volume>33</volume>(<issue>3-4</issue>): <fpage>253</fpage>–<lpage>277</lpage>.</mixed-citation></ref><ref id="B192"><mixed-citation xmlns:xlink="http://www.w3.org/1999/xlink" xlink:type="simple"><person-group><name name-style="western"><surname>Michocka</surname><given-names>S</given-names></name></person-group> (<year>1987</year>) <article-title>Mites (Acari) of the Bdellidae and Cunaxidae families in Poland.</article-title><source>Monografie Fauny Polski</source><volume>14</volume>: <fpage>1</fpage>–<lpage>127</lpage>.</mixed-citation></ref><ref id="B146"><mixed-citation xmlns:xlink="http://www.w3.org/1999/xlink" xlink:type="simple"><person-group><name name-style="western"><surname>Inayatullah</surname></name><name name-style="western"><surname>Shahid</surname><given-names>M</given-names></name></person-group> (<year>1989</year>) <article-title>Two new predatory mites of genus <italic>Neocunaxoides</italic> Smiley (Acarina: Cunaxidae) from Pakistan.</article-title><source>Pakistan Journal of Zoology</source><volume>21</volume>(<issue>3</issue>): <fpage>221</fpage>–<lpage>228</lpage>.</mixed-citation></ref><ref id="B134"><mixed-citation xmlns:xlink="http://www.w3.org/1999/xlink" xlink:type="simple"><person-group><name name-style="western"><surname>Gupta</surname><given-names>SK</given-names></name></person-group> (<year>1991</year>) <article-title>Studies on the predatory prostigmatid mites of Northeast with descriptions of new species and new records from India.</article-title><source>Records of the Zoological Survey of India</source><volume>88</volume>(<issue>1–4</issue>): <fpage>207</fpage>–<lpage>239</lpage>.</mixed-citation></ref><ref id="B239"><mixed-citation xmlns:xlink="http://www.w3.org/1999/xlink" xlink:type="simple"><person-group><name name-style="western"><surname>Smiley</surname><given-names>RL</given-names></name></person-group> (<year>1992</year>) <source>The predatory mite family Cunaxidae (Acari) of the world with a new classification.</source><publisher-name>Indira Publishing House</publisher-name>, <publisher-loc>West Bloomington, Michigan</publisher-loc>, <size units="page">356 pp</size>.</mixed-citation></ref><ref id="B60"><mixed-citation xmlns:xlink="http://www.w3.org/1999/xlink" xlink:type="simple"><person-group><name name-style="western"><surname>Corpuz-Raros</surname><given-names>LA</given-names></name></person-group> (<year>1996c</year>) <article-title>Philippine predatory mites of the family Cunaxidae (Acari). 6. Genus <italic>Neocunaxoides</italic> Smiley with a new species record from Central Kalimantan, Borneo, Indonesia.</article-title><source>Asia Life Sciences</source><volume>5</volume>(<issue>2</issue>): <fpage>125</fpage>–<lpage>140</lpage>.</mixed-citation></ref><ref id="B144"><mixed-citation xmlns:xlink="http://www.w3.org/1999/xlink" xlink:type="simple"><person-group><name name-style="western"><surname>Hu</surname><given-names>SJ</given-names></name></person-group> (<year>1997</year>) <article-title>Cunaxid mites recorded in China.</article-title><source>Journal of Ninbo Teachers College</source><volume>15</volume>(<issue>1</issue>): <fpage>56</fpage>–<lpage>59</lpage>.</mixed-citation></ref><ref id="B179"><mixed-citation xmlns:xlink="http://www.w3.org/1999/xlink" xlink:type="simple"><person-group><name name-style="western"><surname>Lin</surname><given-names>JZ</given-names></name><name name-style="western"><surname>Zhang</surname><given-names>YZ</given-names></name><name name-style="western"><surname>Ji</surname><given-names>J</given-names></name></person-group> (<year>2001</year>) <article-title>Three new species of Cunaxidae from Fujian, China.</article-title><source>Systematic and Applied Acarology</source><volume>6</volume>: <fpage>145</fpage>–<lpage>153</lpage>.</mixed-citation></ref><ref id="B180"><mixed-citation xmlns:xlink="http://www.w3.org/1999/xlink" xlink:type="simple"><person-group><name name-style="western"><surname>Lin</surname><given-names>JZ</given-names></name><name name-style="western"><surname>Zhang</surname><given-names>YZ</given-names></name><name name-style="western"><surname>Ji</surname><given-names>J</given-names></name></person-group> (<year>2003</year>) <article-title>A new species of <italic>Neocunaxoides</italic> from Fujian, China (Acari: Cunaxidae).</article-title><source>Systematic and Applied Acarology</source><volume>8</volume>: <fpage>101</fpage>–<lpage>106</lpage>.</mixed-citation></ref><ref id="B119"><mixed-citation xmlns:xlink="http://www.w3.org/1999/xlink" xlink:type="simple"><person-group><name name-style="western"><surname>Fawzy</surname><given-names>MMH</given-names></name></person-group> (<year>2007</year>) <article-title>Two new species of cunaxid mites on cotton and castor plants from Egypt (Actinedida: Cunaxidae).</article-title><source>Egyptian Journal of Agricultural Research</source><volume>85</volume>(<issue>6</issue>): <fpage>2065</fpage>–<lpage>?</lpage></mixed-citation></ref><ref id="B67"><mixed-citation xmlns:xlink="http://www.w3.org/1999/xlink" xlink:type="simple"><person-group><name name-style="western"><surname>Corpuz-Raros</surname><given-names>LA</given-names></name><name name-style="western"><surname>Gruezo</surname><given-names>WS</given-names></name></person-group> (<year>2007</year>) <article-title>Two new species of predatory mites of the family Cunaxidae (Acari) from Java, Indonesia.</article-title><source>Asia Life Sciences</source><volume>16</volume>(<issue>2</issue>): <fpage>175</fpage>–<lpage>181</lpage>.</mixed-citation></ref><ref id="B92"><mixed-citation xmlns:xlink="http://www.w3.org/1999/xlink" xlink:type="simple"><person-group><name name-style="western"><surname>Den Heyer</surname><given-names>J</given-names></name></person-group> (<year>2009</year>) <chapter-title>Order Prostigmata, family Cunaxidae</chapter-title>. In: <person-group><name name-style="western"><surname>Van Harten</surname><given-names>A</given-names></name></person-group> (<role>Ed</role>) <source>Arthropod fauna of the UAE</source>, <volume>Vol. 2</volume>, <fpage>17</fpage>–<lpage>25</lpage>.</mixed-citation></ref><ref id="B100"><mixed-citation xmlns:xlink="http://www.w3.org/1999/xlink" xlink:type="simple"><person-group><name name-style="western"><surname>Den Heyer</surname><given-names>J</given-names></name><name name-style="western"><surname>Castro</surname><given-names>TMMG</given-names></name></person-group> (<year>2009</year>) <article-title>Four new cunaxoidine genera (Acari: Prostigmata: Cunaxidae) and the description of two new Neotropical species.</article-title><source>Zootaxa</source><volume>2140</volume>: <fpage>1</fpage>–<lpage>15</lpage>.</mixed-citation></ref></ref-list></tp:taxon-treatment>
