# Supplementary material for: A review of Cunaxidae (Acariformes, Trombidiformes): Histories and diagnoses of subfamilies and genera, keys to world species, and some new locality records
Source: Zookeys. 2014 Jun 20;(418):1–103. doi: 10.3897/zookeys.418.7629 (PMC4104466; doi:10.3897/zookeys.418.7629)
Supplement: XML Treatment for Pulaeus [file zookeys.418.7629-treatment14.xml]

<!DOCTYPE tp:taxon-treatment
  PUBLIC "-//TaxonX//DTD Taxonomic Treatment Publishing DTD v0 20100105//EN" "tax-treatment-NSO.dtd">
<tp:taxon-treatment xmlns:tp="http://www.plazi.org/taxpub"><tp:treatment-meta><kwd-group><label>Taxon classification</label><kwd><named-content content-type="kingdom">Animalia</named-content></kwd><kwd><named-content content-type="order">Trombidiformes</named-content></kwd><kwd><named-content content-type="family">Cunaxidae</named-content></kwd></kwd-group><mixed-citation publication-type="journal"><person-group><name><surname>Skvarla</surname><given-names>Michael J.</given-names></name><name><surname>Fisher</surname><given-names>J. Ray</given-names></name><name><surname>Dowling</surname><given-names>Ashley P. G.</given-names></name></person-group><article-title>A review of Cunaxidae (Acariformes, Trombidiformes): Histories and diagnoses of subfamilies and genera, keys to world species, and some new locality records</article-title><source>Zookeys</source><day>20</day><month>6</month><year>2014</year><volume>2014</volume><issue>418</issue><fpage>1</fpage><lpage>103</lpage><pub-id pub-id-type="doi">10.3897/zookeys.418.7629</pub-id></mixed-citation></tp:treatment-meta><tp:nomenclature><tp:taxon-name>
                        <tp:taxon-name-part taxon-name-part-type="genus">Pulaeus</tp:taxon-name-part>
                    </tp:taxon-name><tp:taxon-authority>Den Heyer, 1978</tp:taxon-authority></tp:nomenclature><tp:treatment-sec sec-type="Historical review"><title>Historical review.</title><p><xref ref-type="bibr" rid="B113">Ewing (1909)</xref> described the first species of <!--PageBreak--><italic><tp:taxon-name>Pulaeus</tp:taxon-name></italic> as <italic><tp:taxon-name>Eupalus pectinatus</tp:taxon-name></italic>. <xref ref-type="bibr" rid="B40">Berlese (1916)</xref> described <italic><tp:taxon-name>Eupalus sternalis</tp:taxon-name></italic>. <xref ref-type="bibr" rid="B11">Baker and Hoffmann (1948)</xref> proposed <italic><tp:taxon-name>Cunaxoides</tp:taxon-name></italic> to replace <italic><tp:taxon-name>Eupalus</tp:taxon-name></italic> as the name was preoccupied; described <italic><tp:taxon-name>Cunaxoides patzcuarensis</tp:taxon-name></italic>, <italic><tp:taxon-name>Cunaxoides whartoni</tp:taxon-name></italic>, and <italic><tp:taxon-name>Cunaxoides americanus</tp:taxon-name></italic>; and synonymized <italic><tp:taxon-name>Cunaxoides sternalis</tp:taxon-name></italic> with <italic><tp:taxon-name>Cunaxoides pectinatus</tp:taxon-name></italic>. They also redescribed and illustrated <italic><tp:taxon-name>Cunaxoides pectinatus</tp:taxon-name></italic>. <xref ref-type="bibr" rid="B205">Muma (1960)</xref> described <italic><tp:taxon-name>Cunaxoides pectinellus</tp:taxon-name></italic>. <xref ref-type="bibr" rid="B232">Shiba (1978)</xref> described <italic><tp:taxon-name>Cunaxoides neopectinatus</tp:taxon-name></italic>, <italic><tp:taxon-name>Cunaxoides parapatzuarensis</tp:taxon-name></italic>, and <italic><tp:taxon-name>Cunaxoides pseudominutus</tp:taxon-name></italic>. <xref ref-type="bibr" rid="B53">Chaudhri, Akbar, and Rasool (1979)</xref> described <italic><tp:taxon-name>Neocunaxoides krama</tp:taxon-name></italic>. <xref ref-type="bibr" rid="B163">Kuznetzov and Livshitz (1979)</xref> reported <italic><tp:taxon-name>Cunaxoides pectinatus</tp:taxon-name></italic> and <italic><tp:taxon-name>Cunaxoides americanus</tp:taxon-name></italic> from Russia. <xref ref-type="bibr" rid="B80">Den Heyer (1979b)</xref> erected <italic><tp:taxon-name>Pulaeus</tp:taxon-name></italic> and moved the previously mentioned species into the new genus; he also redescribed <italic><tp:taxon-name>Pulaeus pectinatus</tp:taxon-name></italic> and described <italic><tp:taxon-name>Pulaeus glebulentus</tp:taxon-name></italic>. <italic><tp:taxon-name>Neocunaxoides cinctus</tp:taxon-name></italic> was described by <xref ref-type="bibr" rid="B52">Chaudhri (1980)</xref>. <xref ref-type="bibr" rid="B90">Den Heyer (1981c)</xref> confirmed the synonymy of <italic><tp:taxon-name>Pulaeus sternalis</tp:taxon-name></italic> with <italic><tp:taxon-name>Pulaeus pectinatus</tp:taxon-name></italic>, and synonymized <italic><tp:taxon-name>Cunaxoides pectinellus</tp:taxon-name></italic> with <italic><tp:taxon-name>Pulaeus pectinatus</tp:taxon-name></italic>; he also described <italic><tp:taxon-name>Pulaeus franciscae</tp:taxon-name></italic> and placed <italic><tp:taxon-name>Pulaeus</tp:taxon-name></italic> within <tp:taxon-name>Cunaxoidinae</tp:taxon-name>, tribe <tp:taxon-name>Pulaeini</tp:taxon-name>. <xref ref-type="bibr" rid="B110">El-Bishlawy and Rakha (1983)</xref> described <italic><tp:taxon-name>Pulaeus zaherii</tp:taxon-name></italic> from Egypt. <xref ref-type="bibr" rid="B169">Liang (1983)</xref> reported <italic><tp:taxon-name>Pulaeus pseudominutus</tp:taxon-name></italic> from China. <italic><tp:taxon-name>Pulaeus musci</tp:taxon-name></italic> was described by <xref ref-type="bibr" rid="B171">Liang (1985)</xref>. <xref ref-type="bibr" rid="B267">Zaher and El-Bishlawy (1986)</xref> described <italic><tp:taxon-name>Pulaeus niloticus</tp:taxon-name></italic>. <xref ref-type="bibr" rid="B42">Bu and Li (1987b)</xref> described <italic><tp:taxon-name>Pulaeus longignathos</tp:taxon-name></italic> and <italic><tp:taxon-name>Pulaeus chongqingensis</tp:taxon-name></italic>. <xref ref-type="bibr" rid="B197">Muhammad and Chaudhri (1990)</xref> described <italic><tp:taxon-name>Pulaeus desitis</tp:taxon-name></italic>, <italic><tp:taxon-name>Pulaeus ferventis</tp:taxon-name></italic>, <italic><tp:taxon-name>Pulaeus osculum</tp:taxon-name></italic>, and <italic><tp:taxon-name>Pulaeus verno</tp:taxon-name></italic> from Pakistan. <italic><tp:taxon-name>Pulaeus ardeola</tp:taxon-name></italic> was described by <xref ref-type="bibr" rid="B14">Barilo (1991)</xref>. <xref ref-type="bibr" rid="B198">Muhammad and Chaudhri (1991a)</xref> described <italic><tp:taxon-name>Pulaeus camar</tp:taxon-name></italic>, <italic><tp:taxon-name>Pulaeus erinaceus</tp:taxon-name></italic>, <italic><tp:taxon-name>Pulaeus galumma</tp:taxon-name></italic>, <italic><tp:taxon-name>Pulaeus haurio</tp:taxon-name></italic>, <italic><tp:taxon-name>Pulaeus silicula</tp:taxon-name></italic>, and <italic><tp:taxon-name>Pulaeus stultus</tp:taxon-name></italic> from Pakistan. <xref ref-type="bibr" rid="B239">Smiley (1992)</xref> synonymized <italic><tp:taxon-name>Pulaeus niloticus</tp:taxon-name></italic> with <italic><tp:taxon-name>Pulaeus subterraneus</tp:taxon-name></italic> and provided a key to known world species; he also transferred <italic><tp:taxon-name>Cunaxoides neopectinatus</tp:taxon-name></italic> to <italic><tp:taxon-name>Neocunaxoides</tp:taxon-name></italic>. <xref ref-type="bibr" rid="B168">Li et al. (1992)</xref> recorded <italic><tp:taxon-name>Pulaeus glebulentus</tp:taxon-name></italic> from Chongqing, China. <xref ref-type="bibr" rid="B59">Corpuz-Raros (1996b)</xref> described two species, <italic><tp:taxon-name>Pulaeus payatopalpus</tp:taxon-name></italic> and <italic><tp:taxon-name>Pulaeus rimandoi</tp:taxon-name></italic>, from the Philippines. <xref ref-type="bibr" rid="B176">Lin and Zhang (2000)</xref> reported <italic><tp:taxon-name>Neocunaxoides neopectinatus</tp:taxon-name></italic>,﻿ <italic><tp:taxon-name>Pulaeus longignathos</tp:taxon-name></italic>, <italic><tp:taxon-name>Pulaeus musci</tp:taxon-name></italic>, and <italic><tp:taxon-name>Pulaeus pseudominutus</tp:taxon-name></italic> from China. <xref ref-type="bibr" rid="B180">Lin et al. (2003)</xref> reported <italic><tp:taxon-name>Pulaeus minutus</tp:taxon-name></italic> from China. <xref ref-type="bibr" rid="B23">Bashir, Afzal, and Akbar (2005)</xref> described <italic><tp:taxon-name>Pulaeus punctatus</tp:taxon-name></italic>. <xref ref-type="bibr" rid="B21">Bashir and Afzal (2006b)</xref> described <italic><tp:taxon-name>Pulaeus anjumi</tp:taxon-name></italic>. <xref ref-type="bibr" rid="B63">Corpuz-Raros (2007)</xref> also described <italic><tp:taxon-name>Pulaeus cebuensis</tp:taxon-name></italic>, <italic><tp:taxon-name>Pulaeus palawanensis</tp:taxon-name></italic>, and <italic><tp:taxon-name>Pulaeus samarensis</tp:taxon-name></italic>. Castro and <xref ref-type="bibr" rid="B92">Den Heyer (2009)</xref> split <italic><tp:taxon-name>Lupaeus</tp:taxon-name></italic> from <italic><tp:taxon-name>Pulaeus</tp:taxon-name></italic> and described two new species: <italic><tp:taxon-name>Pulaeus myrtaceus</tp:taxon-name></italic> and <italic><tp:taxon-name>Pulaeus quadrisolenidius</tp:taxon-name></italic>; they also synonymized <italic><tp:taxon-name>Pulaeus longignathos</tp:taxon-name></italic> with <italic><tp:taxon-name>Neocunaxoides krama</tp:taxon-name></italic> and transferred <italic><tp:taxon-name>Neocunaxoides krama</tp:taxon-name></italic> to <italic><tp:taxon-name>Pulaeus</tp:taxon-name></italic>. <xref ref-type="bibr" rid="B22">Bashir and Afzal (2009)</xref> described <italic><tp:taxon-name>Pulaeus akbari</tp:taxon-name></italic>, <italic><tp:taxon-name>Pulaeus banksi</tp:taxon-name></italic>, and <italic><tp:taxon-name>Pulaeus walii</tp:taxon-name></italic>. <xref ref-type="bibr" rid="B178">Lin and Zhang (2010)</xref> argue that the “original species name <italic>longignathos</italic> [as in <italic><tp:taxon-name>Pulaeus longignathos</tp:taxon-name></italic>] is the correct form in Greek. Some authors emended it to the Latinized form <italic>longignathus</italic> (e.g. Castro and Den Heyer, 2009: 2).” The spelling <italic>longignathos</italic> is followed here. <xref ref-type="bibr" rid="B231">Sergeyenko (2011b)</xref> described <italic><tp:taxon-name>Pulaeus leonidi</tp:taxon-name></italic>, <italic><tp:taxon-name>Pulaeus maslovi</tp:taxon-name></italic>, and <italic><tp:taxon-name>Pulaeus semistriatus</tp:taxon-name></italic> and synonymized <italic><tp:taxon-name>Pulaeus longignathos</tp:taxon-name></italic> and <italic><tp:taxon-name>Pulaeus chongqingensis</tp:taxon-name></italic> with <italic><tp:taxon-name>Pulaeus krama</tp:taxon-name></italic> as he considered them to be male and female of that species, respectively. <xref ref-type="bibr" rid="B106">Den Heyer et al. (2013)</xref> described <italic><tp:taxon-name>Pulaeus razanensis</tp:taxon-name></italic>.</p></tp:treatment-sec><tp:treatment-sec sec-type="Diagnosis"><title>Diagnosis.</title><p><italic>Gnathosoma</italic>. <bold>Pedipalps</bold> 3-segmented. Femurogenua at least twice as long as wide, complemented with 6 setae. Tibiotarsi at least twice as long as wide, usually complemented with 6 setae, 1 pointed process, and may possess a bladder- or knob-like apophysis (<xref ref-type="fig" rid="F12">Fig. 39a–c</xref>). <bold>Subcapitulum</bold> with 6 pairs of setae (<italic>hg<sub>1</sub></italic><sub>–</sub><italic><sub>4</sub></italic> and 2 pairs of adoral setae); setae <italic>hg<sub>4</sub></italic> often the longest. <bold>Chelicera</bold> with seta present.</p><fig id="F12" position="float" orientation="portrait"><label>Figures 35–39.</label><caption><p><italic><tp:taxon-name>Pulaeus</tp:taxon-name></italic> illustrations. <bold>35</bold> Genital setae in a row <bold>36–39</bold> <italic><tp:taxon-name>Pulaeus</tp:taxon-name></italic> key illustrations <bold>36, 37</bold> Venter, setae removed for clairity <bold>36a</bold> Coxae I–II not coalesced medially, median platelet present <bold>36b</bold> Coxae I–II not coalesced medially, median platelet absent <bold>37a</bold> Coxae I–II coalesced medially, median platelet present <bold>37b</bold> Coxae I–II coalesced medially, median platelet absent <bold>38a</bold> Dorsal shield with punctures <bold>38b</bold> Dorsal shield with broken striae <bold>39a–c</bold> Pedipalp tibiotarsus <bold>39a</bold> Tibiotarsus with elongate apophysis <bold>39b</bold> Tibiotarsus with flat apophysis <bold>39c</bold> Tibiotarsus with flange-like apophysis.</p></caption><graphic xmlns:xlink="http://www.w3.org/1999/xlink" xlink:href="zookeys-418-001-g012.jpg" position="float" orientation="portrait" xlink:type="simple"/></fig><!--PageBreak--><p><italic>Idiosoma, dorsal</italic>. Proterosoma bears a well-sclerotized shield, complemented with 2 pairs of setae (<italic>lps</italic> and <italic>mps</italic>) and 2 pairs of setose sensillae (<italic>at</italic> and <italic>pt</italic>). Dorsal hysterosoma bears a sclerotized plate which is variable in size and fused with the proterosomal shield; it may be complemented with a variable number of setae depending on the size of the plate. Setae <italic>c<sub>1</sub></italic>–<italic>h<sub>1</sub></italic>, <italic>c<sub>2</sub></italic>, <italic>f<sub>2</sub></italic>, and <italic>h<sub>2</sub></italic> and present. Cupule <italic>im</italic> present laterad and posterior of <italic>e<sub>1</sub></italic>. Integument not covered in shields or plates striated.</p><p><italic>Idiosoma, ventral</italic>. <bold>Coxae</bold> sclerotized and well-defined. Coxae I–II may be fused and may coalesce medially to form a sternal shield. Coxae III–IV may be fused. Each coxa complemented with 2–4 setae. Genital plates each bear 4 setae (<italic>g<sub>1</sub></italic><sub>–</sub><italic><sub>4</sub></italic>), which are usually in a straight row; 2 pairs of genital papillae visible underneath the plates. Anal plates bear one pair of setae; 1 pair of setae present ventrally on the integument near the anal plates. Cupule <italic>ih</italic> present ventrally laterad the integumental setae associated with the anal plates. The integument not covered in shields or plates striated. <bold>Legs.</bold> Tarsi never constricted apically so as to end in lobes. Trichobothrium on leg tibia IV present. Depression of the famulus occurs on proximal half of tarsus I. Tibiae I–II possess non-striated blunt solenidia. Ambulacral claws rippled and occur on either side of a 4-rayed empodium.</p></tp:treatment-sec><tp:treatment-sec sec-type="Key to adult female Pulaeus"><title>Key to adult female <italic><tp:taxon-name>Pulaeus</tp:taxon-name></italic></title><p><italic><tp:taxon-name>Pulaeus ardeola</tp:taxon-name></italic> was not included in the key because the original text is in Cyrillic script and the illustrations do not provide enough characters to differentiate it from other species. <italic><tp:taxon-name>Neocunaxoides cinctus</tp:taxon-name></italic> is moved from <italic><tp:taxon-name>Neocunaxoides</tp:taxon-name></italic> to <italic><tp:taxon-name>Pulaeus</tp:taxon-name></italic> based on features given in the original description, namely that <italic>f<sub>2</sub></italic> is present and basifemora IV are complemented with 2 sts.</p><p>The following were species assigned to <italic><tp:taxon-name>Pulaeus</tp:taxon-name></italic> before <italic><tp:taxon-name>Lupaeus</tp:taxon-name></italic> was erected. The characters that divide the two genera are not given in the original species descriptions and types have not been viewed. These indeterminable species are therefore not included in either generic key, but instead characters are given for each species that will serve to identify them.</p><p><italic><tp:taxon-name>Pulaeus parapatzuarensis</tp:taxon-name></italic> (Shiba, 1978) – This species has a divided sternal plate, lacks a sclerotized area anterior to the genital plates, and does not have <italic>f<sub>1,2</sub></italic> located on platelets. In addition it has 6 pairs of setae on the integument between coxal and genital plates.</p><p><italic><tp:taxon-name>Pulaeus patzcuarensis</tp:taxon-name></italic> (Baker &amp; Hoffmann, 1948) – This species can be recognized by the sternal plates being connected anteriorly and divided in a v-shape posteriorly.</p><p><italic><tp:taxon-name>Pulaeus pseudominutus</tp:taxon-name></italic> (Shiba, 1978) – Setae <italic>e<sub>1</sub></italic> being 3 times the length of <italic>c<sub>1</sub></italic> and <italic>d<sub>1</sub></italic> distinguishes this species.</p><p><italic><tp:taxon-name>Pulaeus payatopalpus</tp:taxon-name></italic> (Corpuz-Raros, 1996) – The hypostome is 2/3 the length of the gnathosoma and the pedipalps are extremely long and slender, at least 8 times longer than wide. In addition the tibiotarsus is complemented with a seta that is longer than the segment.</p><p><italic><tp:taxon-name>Pulaeus zaherii</tp:taxon-name></italic> (El-Bishlawy &amp; Rakha, 1983) – This species can be recognized by the divided sternal plates, <italic>f<sub>1</sub></italic> being 4/5 the length of <italic>e<sub>1</sub></italic>, and <italic>f<sub>1</sub></italic> being ½ the length of <italic>f<sub>2</sub></italic>.</p><table-wrap content-type="key" position="anchor" orientation="portrait"><table><tbody><tr><td rowspan="1" colspan="1">1</td><td rowspan="1" colspan="1">Sternal plate divided medially (<xref ref-type="fig" rid="F12">Fig. 35a, b</xref>)</td><td rowspan="1" colspan="1">2</td></tr><tr><td rowspan="1" colspan="1">–</td><td rowspan="1" colspan="1">Sternal plate not divided medially (<xref ref-type="fig" rid="F12">Fig. 36a, b</xref>)</td><td rowspan="1" colspan="1">23</td></tr><tr><td rowspan="1" colspan="1">2 (1)</td><td rowspan="1" colspan="1">Median platelet between coxae II–III present (<xref ref-type="fig" rid="F12">Fig. 35a</xref>)</td><td rowspan="1" colspan="1">3</td></tr><tr><td rowspan="1" colspan="1">–</td><td rowspan="1" colspan="1">Median platelet between coxae II–III absent (<xref ref-type="fig" rid="F12">Fig. 35b</xref>)</td><td rowspan="1" colspan="1">7</td></tr><tr><td rowspan="1" colspan="1"><!--PageBreak-->3 (2)</td><td rowspan="1" colspan="1">Dorsal shield with surface smooth anteriorly and broken striae or lobes posteriorly; Ukraine</td><td rowspan="1" colspan="1"><italic><tp:taxon-name>Pulaeus semistriatus</tp:taxon-name></italic> Sergeyenko, 2011</td></tr><tr><td rowspan="1" colspan="1">–</td><td rowspan="1" colspan="1">Dorsal shield with surface patterned (broken striae/lobes or dotted) on entire surface</td><td rowspan="1" colspan="1">4</td></tr><tr><td rowspan="1" colspan="1">4 (3)</td><td rowspan="1" colspan="1">Dorsal shield patterend with dots; Pakistan</td><td rowspan="1" colspan="1"><italic><tp:taxon-name>Pulaeus punctatus</tp:taxon-name></italic> Bashir, Afzal &amp; Akbar, 2005</td></tr><tr><td rowspan="1" colspan="1">–</td><td rowspan="1" colspan="1">Dorsal shield patterned with broken striae/lobes</td><td rowspan="1" colspan="1">5</td></tr><tr><td rowspan="1" colspan="1">5 (4)</td><td rowspan="1" colspan="1">Genua II with solenidia present</td><td rowspan="1" colspan="1">6</td></tr><tr><td rowspan="1" colspan="1">–</td><td rowspan="1" colspan="1">Genua II with solenidia absent; Pakistan</td><td rowspan="1" colspan="1"><italic><tp:taxon-name>Pulaeus banksi</tp:taxon-name></italic> Bashir &amp; Afzal, 2009</td></tr><tr><td rowspan="1" colspan="1">6 (5)</td><td rowspan="1" colspan="1">Genua II with 1 asl, 5 sts; genua III with 2 asl, 5 sts; South Africa</td><td rowspan="1" colspan="1"><italic><tp:taxon-name>Pulaeus glebulentus</tp:taxon-name></italic> Den Heyer, 1979</td></tr><tr><td rowspan="1" colspan="1">–</td><td rowspan="1" colspan="1">Genua II with 2 asl, 4 sts; genua III with 1 asl, 5 sts; Iran</td><td rowspan="1" colspan="1"><italic><tp:taxon-name>Pulaeus razanensis</tp:taxon-name></italic> Den Heyer, 2013</td></tr><tr><td rowspan="1" colspan="1">7 (2)</td><td rowspan="1" colspan="1">Setae <italic>f<sub>1</sub></italic> and <italic>f<sub>2</sub></italic> located on sclerotized platelets or shields</td><td rowspan="1" colspan="1">8</td></tr><tr><td rowspan="1" colspan="1">–</td><td rowspan="1" colspan="1">Setae <italic>f<sub>1</sub></italic> and <italic>f<sub>2</sub></italic> not located on sclerotized platelets or shields</td><td rowspan="1" colspan="1">20</td></tr><tr><td rowspan="1" colspan="1">8 (7)</td><td rowspan="1" colspan="1">Pedipalp femurogenu at least 6 times as long as wide; Philippines</td><td rowspan="1" colspan="1"><italic><tp:taxon-name>Pulaeus rimandoi</tp:taxon-name></italic> Corpuz-Raros, 1996</td></tr><tr><td rowspan="1" colspan="1">–</td><td rowspan="1" colspan="1">Pedipalp femurogenu at most 4 times as long as wide</td><td rowspan="1" colspan="1">9</td></tr><tr><td rowspan="1" colspan="1">9 (8)</td><td rowspan="1" colspan="1">Genua II with 0 solenidia; Pakistan</td><td rowspan="1" colspan="1">10</td></tr><tr><td rowspan="1" colspan="1">–</td><td rowspan="1" colspan="1">Genua II with 1 solenidion</td><td rowspan="1" colspan="1">12</td></tr><tr><td rowspan="1" colspan="1">–</td><td rowspan="1" colspan="1">Genua II with 2 solenidia; Philippines</td><td rowspan="1" colspan="1"><italic><tp:taxon-name>Pulaeus samarensis</tp:taxon-name></italic> Corpuz-Raros, 2007</td></tr><tr><td rowspan="1" colspan="1">–</td><td rowspan="1" colspan="1">Genua II with 3 solenidia</td><td rowspan="1" colspan="1">17</td></tr><tr><td rowspan="1" colspan="1">–</td><td rowspan="1" colspan="1">Genua II with 4 solenidia</td><td rowspan="1" colspan="1">19</td></tr><tr><td rowspan="1" colspan="1">10 (9)</td><td rowspan="1" colspan="1">Genua I wth 2 bsl, 6 sts; tibia I with 1 bsl, 6 sts; Pakistan</td><td rowspan="1" colspan="1"><italic><tp:taxon-name>Pulaeus ferventis</tp:taxon-name></italic> Muhammad &amp; Chaudhri, 1990</td></tr><tr><td rowspan="1" colspan="1">–</td><td rowspan="1" colspan="1">Genua I with 2 asl, 3 bsl, 3 sts; tibia I with 1 bsl, 7 sts; Pakistan</td><td rowspan="1" colspan="1"><italic><tp:taxon-name>Pulaeus erinaceus</tp:taxon-name></italic> Muhammad &amp; Chaudhri, 1991</td></tr><tr><td rowspan="1" colspan="1">–</td><td rowspan="1" colspan="1">Genua I with 3 bsl, 6 sts; tibia I with 1 asl, 1 bsl, 6 sts; Pakistan</td><td rowspan="1" colspan="1"><italic><tp:taxon-name>Pulaeus galumma</tp:taxon-name></italic> Muhammad &amp; Chaudhri, 1991</td></tr><tr><td rowspan="1" colspan="1">–</td><td rowspan="1" colspan="1">Genua I with 4 asl, 4 sts; tibia I with 1 asl, 6 sts; Pakistan</td><td rowspan="1" colspan="1"><italic><tp:taxon-name>Pulaeus walii</tp:taxon-name></italic> Bashir &amp; Afzal, 2009</td></tr><tr><td rowspan="1" colspan="1">–</td><td rowspan="1" colspan="1">Genua I with 5 bsl, 4 sts; tibia I with 1 bsl, 6 sts; Pakistan</td><td rowspan="1" colspan="1">11</td></tr><tr><td rowspan="1" colspan="1">11 (10)</td><td rowspan="1" colspan="1">Basifemora I–IV setal formula 5-5-4-3; Pakistan</td><td rowspan="1" colspan="1">P. silicula Muhammad &amp; Chaudhri, 1991</td></tr><tr><td rowspan="1" colspan="1">–</td><td rowspan="1" colspan="1">Basifemora I–IV setal formula 4-6-3-1; Pakistan</td><td rowspan="1" colspan="1"><italic><tp:taxon-name>Pulaeus stultus</tp:taxon-name></italic> Muhammad &amp; Chaudhri, 1991</td></tr><tr><td rowspan="1" colspan="1">12 (9)</td><td rowspan="1" colspan="1">Basifemora I with solenidion present; telofemora I–IV setal formula 5-5-3-2; Pakistan</td><td rowspan="1" colspan="1"><italic><tp:taxon-name>Pulaeus camar</tp:taxon-name></italic> Muhammad &amp; Chaudhri, 1991</td></tr><tr><td rowspan="1" colspan="1">–</td><td rowspan="1" colspan="1">Basifemora I with solenidion absent; telofemora I–IV setal formula not as above</td><td rowspan="1" colspan="1">13</td></tr><tr><td rowspan="1" colspan="1"><!--PageBreak-->13 (12)</td><td rowspan="1" colspan="1">Basifemora II with 5 (rarely 4) sts; Ukraine</td><td rowspan="1" colspan="1"><italic><tp:taxon-name>Pulaeus leonidi</tp:taxon-name></italic> Sergeyenko, 2011</td></tr><tr><td rowspan="1" colspan="1">–</td><td rowspan="1" colspan="1">Basifemora II with 6 sts</td><td rowspan="1" colspan="1">14</td></tr><tr><td rowspan="1" colspan="1">14 (13)</td><td rowspan="1" colspan="1">Genua II with solenidia present</td><td rowspan="1" colspan="1">15</td></tr><tr><td rowspan="1" colspan="1">–</td><td rowspan="1" colspan="1">Genua II with solenidia absent; Pakistan</td><td rowspan="1" colspan="1"><italic><tp:taxon-name>Pulaeus akbari</tp:taxon-name></italic> Bashir &amp; Afzal, 2009</td></tr><tr><td rowspan="1" colspan="1">15 (14)</td><td rowspan="1" colspan="1">Genua II with 1 asl, 5 sts; Ukraine</td><td rowspan="1" colspan="1"><italic><tp:taxon-name>Pulaeus maslovi</tp:taxon-name></italic> Sergeyenko, 2011</td></tr><tr><td rowspan="1" colspan="1">–</td><td rowspan="1" colspan="1">Genua II with 1 bsl, 6 sts</td><td rowspan="1" colspan="1">16</td></tr><tr><td rowspan="1" colspan="1">16(15)</td><td rowspan="1" colspan="1">Genua III–IV setal formula 5 sts–5 sts; Pakistan</td><td rowspan="1" colspan="1"><italic><tp:taxon-name>Pulaeus osculum</tp:taxon-name></italic> Muhammad &amp; Chaudhri, 1990</td></tr><tr><td rowspan="1" colspan="1">–</td><td rowspan="1" colspan="1">Genua III–IV setal formula 5 sts–6 sts; Pakistan</td><td rowspan="1" colspan="1"><italic><tp:taxon-name>Pulaeus haurio</tp:taxon-name></italic> Muhammad &amp; Chaudhri, 1991</td></tr><tr><td rowspan="1" colspan="1">–</td><td rowspan="1" colspan="1">Genua III–IV setal formula 1 bsl, 4 sts–2 bsl, 4 sts; Pakistan</td><td rowspan="1" colspan="1"><italic><tp:taxon-name>Pulaeus verno</tp:taxon-name></italic> Muhammad &amp; Chaudhri, 1990</td></tr><tr><td rowspan="1" colspan="1">17 (9)</td><td rowspan="1" colspan="1">Setae <italic>f<sub>1</sub></italic> and <italic>h<sub>1</sub></italic>  approximately equal in length</td><td rowspan="1" colspan="1">18</td></tr><tr><td rowspan="1" colspan="1">–</td><td rowspan="1" colspan="1">Setae <italic>f<sub>1</sub></italic> approximately half the length as <italic>h<sub>1</sub></italic>; China</td><td rowspan="1" colspan="1"><italic><tp:taxon-name>Pulaeus musci</tp:taxon-name></italic> Liang, 1985</td></tr><tr><td rowspan="1" colspan="1">18 (17)</td><td rowspan="1" colspan="1">Coxa IV with 2 sts; basifemora IV with 2 sts; Brazil</td><td rowspan="1" colspan="1"><italic><tp:taxon-name>Pulaeus myrtaceus</tp:taxon-name></italic> Castro &amp; Den Heyer, 2009</td></tr><tr><td rowspan="1" colspan="1">–</td><td rowspan="1" colspan="1">Coxa IV with 3 sts; basifemora IV with 1 sts; Pakistan</td><td rowspan="1" colspan="1"><italic><tp:taxon-name>Pulaeus anjumi</tp:taxon-name></italic> Bashir &amp; Afzal, 2006</td></tr><tr><td rowspan="1" colspan="1">19 (9)</td><td rowspan="1" colspan="1">Dorsal shield with punctuations (<xref ref-type="fig" rid="F12">Fig. 37a</xref>); Brazil</td><td rowspan="1" colspan="1"><italic><tp:taxon-name>Pulaeus quadrisolenidius</tp:taxon-name></italic> Castro &amp; Den Heyer, 2009</td></tr><tr><td rowspan="1" colspan="1">–</td><td rowspan="1" colspan="1">Dorsal shield with flat broken striae (<xref ref-type="fig" rid="F12">Fig. 37b</xref>); USA</td><td rowspan="1" colspan="1"><italic><tp:taxon-name>Pulaeus whartoni</tp:taxon-name></italic> (Baker &amp; Hoffmann, 1948</td></tr><tr><td rowspan="1" colspan="1">20 (7)</td><td rowspan="1" colspan="1">4 pairs of setae on integument between coxal and genital plates</td><td rowspan="1" colspan="1"><italic><tp:taxon-name>Pulaeus cinctus</tp:taxon-name></italic> (Chaudhri, 1980)</td></tr><tr><td rowspan="1" colspan="1">–</td><td rowspan="1" colspan="1">5 pairs of setae on integument between coxal and genital plates</td><td rowspan="1" colspan="1">21</td></tr><tr><td rowspan="1" colspan="1">–</td><td rowspan="1" colspan="1">6 pairs of setae on integument between coxal and genital plates</td><td rowspan="1" colspan="1">22</td></tr><tr><td rowspan="1" colspan="1">21 (20)</td><td rowspan="1" colspan="1">Coxae II with 2 sts; telofemora II with 5 sts; Pakistan</td><td rowspan="1" colspan="1"><italic><tp:taxon-name>Pulaeus desitis</tp:taxon-name></italic> Muhammad &amp; Chaudhri, 1990</td></tr><tr><td rowspan="1" colspan="1">–</td><td rowspan="1" colspan="1">Coxae II with 2 sts; telofemora II with 4 sts; Philippines</td><td rowspan="1" colspan="1"><italic><tp:taxon-name>Pulaeus palawanensis</tp:taxon-name></italic> Corpuz-Raros, 2007</td></tr><tr><td rowspan="1" colspan="1">22 (20)</td><td rowspan="1" colspan="1">Sensillum <italic>at</italic> approximately as long as <italic>sce</italic>; setae <italic>f<sub>1</sub></italic> approximately equal in length to <italic>h<sub>1</sub></italic></td><td rowspan="1" colspan="1"><italic><tp:taxon-name>Pulaeus cebuensis</tp:taxon-name></italic> Corpuz-Raros, 2007</td></tr><tr><td rowspan="1" colspan="1">–</td><td rowspan="1" colspan="1">Sensillum <italic>at</italic> longer than <italic>sce</italic>; setae <italic>f<sub>1</sub></italic> approximately 1.25 the length of <italic>h<sub>1</sub></italic></td><td rowspan="1" colspan="1"><italic><tp:taxon-name>Pulaeus franciscae</tp:taxon-name></italic> Den Heyer, 1981</td></tr><tr><td rowspan="1" colspan="1">23 (1)</td><td rowspan="1" colspan="1">Ventral medial platelet present (<xref ref-type="fig" rid="F12">Fig. 36a</xref>); dorsum punctuate (<xref ref-type="fig" rid="F12">Fig. 37a</xref>); pedipalpal tibiotarsus with truncate, flange-like apophysis (<xref ref-type="fig" rid="F12">Fig. 38a</xref>); USA</td><td rowspan="1" colspan="1"><italic><tp:taxon-name>Pulaeus pectinatus</tp:taxon-name></italic> Den Heyer, 1979</td></tr><tr><td rowspan="1" colspan="1">–</td><td rowspan="1" colspan="1">Ventral medial platelet absent (<xref ref-type="fig" rid="F12">Fig. 36b</xref>); dorsum striated (<xref ref-type="fig" rid="F12">Fig. 37b</xref>); pedipalpal tibiotarsus with elongate apophysis (<xref ref-type="fig" rid="F12">Fig. 38b</xref>)</td><td rowspan="1" colspan="1">24</td></tr><tr><td rowspan="1" colspan="1">24 (23)</td><td rowspan="1" colspan="1">Posterior pedipalpal tibiotarsal seta bifurcate (<xref ref-type="fig" rid="F12">Fig. 39</xref>)</td><td rowspan="1" colspan="1"><italic><tp:taxon-name>Pulaeus neopectinatus</tp:taxon-name></italic> (Shiba, 1978)</td></tr><tr><td rowspan="1" colspan="1">–</td><td rowspan="1" colspan="1">Posterior pedipalpal tibiotarsal seta not bifurcate</td><td rowspan="1" colspan="1">25</td></tr><tr><td rowspan="1" colspan="1"><!--PageBreak-->25 (24)</td><td rowspan="1" colspan="1">Pedipalp femurogenua at most 4 times as long as wide; setae <italic>f<sub>1</sub></italic> and <italic>f<sub>2</sub></italic> approximately equal in length; USA</td><td rowspan="1" colspan="1"><italic><tp:taxon-name>Pulaeus americanus</tp:taxon-name></italic> (Baker &amp; Hoffmann, 1948)</td></tr><tr><td rowspan="1" colspan="1">–</td><td rowspan="1" colspan="1">Pedipalp femurogenua at least 6 times as long as wide; setae <italic>f<sub>1</sub></italic> ¼ longer than <italic>f<sub>2</sub></italic>; Pakistan</td><td rowspan="1" colspan="1"><italic><tp:taxon-name>Pulaeus krama</tp:taxon-name></italic> (Chaudhri, Akbar &amp; Rasool 1979)</td></tr></tbody></table></table-wrap></tp:treatment-sec><ref-list><ref id="B113"><mixed-citation xmlns:xlink="http://www.w3.org/1999/xlink" xlink:type="simple"><person-group><name name-style="western"><surname>Ewing</surname><given-names>HE</given-names></name></person-group> (<year>1909</year>) <article-title>New species of Acarina.</article-title><source>Transactions of the American Entomological Society</source><volume>35</volume>(<issue>51</issue>): <fpage>401</fpage>–<lpage>417</lpage>.</mixed-citation></ref><ref id="B40"><mixed-citation xmlns:xlink="http://www.w3.org/1999/xlink" xlink:type="simple"><person-group><name name-style="western"><surname>Berlese</surname><given-names>A</given-names></name></person-group> (<year>1916</year>) <article-title>Centuria secunda di Acari nuovi.</article-title><source>Redia</source><volume>12</volume>(<issue>1</issue>): <fpage>125</fpage>–<lpage>177</lpage>.</mixed-citation></ref><ref id="B11"><mixed-citation xmlns:xlink="http://www.w3.org/1999/xlink" xlink:type="simple"><person-group><name name-style="western"><surname>Baker</surname><given-names>EW</given-names></name><name name-style="western"><surname>Hoffmann</surname><given-names>A</given-names></name></person-group> (<year>1948</year>) <article-title>Acaros de la familia Cunaxidae.</article-title><source>Anales de la Escuela Nacional de Ciencias Biologicas Mexico</source><volume>5</volume>(<issue>3–4</issue>): <fpage>229</fpage>–<lpage>273</lpage>.</mixed-citation></ref><ref id="B205"><mixed-citation xmlns:xlink="http://www.w3.org/1999/xlink" xlink:type="simple"><person-group><name name-style="western"><surname>Muma</surname><given-names>MH</given-names></name></person-group> (<year>1960</year>) <article-title>Predatory mites of the family Cunaxidae associated with citrus in Florida.</article-title><source>Annals of the Entomological Society of America</source><volume>53</volume>(<issue>3</issue>): <fpage>321</fpage>–<lpage>326</lpage>.</mixed-citation></ref><ref id="B232"><mixed-citation xmlns:xlink="http://www.w3.org/1999/xlink" xlink:type="simple"><person-group><name name-style="western"><surname>Shiba</surname><given-names>M</given-names></name></person-group> (<year>1978</year>) <article-title>Taxonomic investigation on free-living Prostigmata from the Malay Peninsula.</article-title><source>Nature and Life in South East Asia</source><volume>7</volume>: <fpage>83</fpage>–<lpage>229</lpage>.</mixed-citation></ref><ref id="B53"><mixed-citation xmlns:xlink="http://www.w3.org/1999/xlink" xlink:type="simple"><person-group><name name-style="western"><surname>Chaudhri</surname><given-names>WM</given-names></name><name name-style="western"><surname>Akbar</surname><given-names>S</given-names></name><name name-style="western"><surname>Rasool</surname><given-names>A</given-names></name></person-group> (<year>1979</year>) <article-title>Studies on the predatory leaf inhabiting mites of Pakistan.</article-title><source>University of Agriculture Faisalabad Technical Bulletin</source><issue>2</issue>, <size units="page">234 pp</size>.</mixed-citation></ref><ref id="B163"><mixed-citation xmlns:xlink="http://www.w3.org/1999/xlink" xlink:type="simple"><person-group><name name-style="western"><surname>Kuznetzov</surname><given-names>NN</given-names></name><name name-style="western"><surname>Livshitz</surname><given-names>IZ</given-names></name></person-group> (<year>1979</year>) <article-title>Predatory mites of the Nikita Botanical Gardens (Acariformes: Bdellidae, Cunaxidae Camarobiidae).</article-title><source>Trudy Gosudarstvennogo Nikitskogo Botanicheskogo Sada</source><volume>79</volume>: <fpage>51</fpage>–<lpage>105</lpage>.</mixed-citation></ref><ref id="B80"><mixed-citation xmlns:xlink="http://www.w3.org/1999/xlink" xlink:type="simple"><person-group><name name-style="western"><surname>Den Heyer</surname><given-names>J</given-names></name></person-group> (<year>1979b</year>) <article-title><italic>Pulaeus</italic>, a new cunaxid genus (Prostigmata: Acari).</article-title><source>Acarologia</source><volume>21</volume>(<issue>1</issue>): <fpage>18</fpage>–<lpage>31</lpage>.</mixed-citation></ref><ref id="B52"><mixed-citation xmlns:xlink="http://www.w3.org/1999/xlink" xlink:type="simple"><person-group><name name-style="western"><surname>Chaudhri</surname><given-names>WM</given-names></name></person-group> (<year>1980</year>) <source>Studies on the biosystematics and control of mites of field crops, vegetables and fruit plants in Pakistan, second annual report</source>. <publisher-name>University of Agriculture Faisalabad</publisher-name>, <lpage>80</lpage>.</mixed-citation></ref><ref id="B90"><mixed-citation xmlns:xlink="http://www.w3.org/1999/xlink" xlink:type="simple"><person-group><name name-style="western"><surname>Den Heyer</surname><given-names>J</given-names></name></person-group> (<year>1981c</year>) <article-title>Three new Afrotropical species of the genus <italic>Pulaeus</italic> (Cunaxidae: Acarida).</article-title><source>Phytophylactica</source><volume>13</volume>: <fpage>87</fpage>–<lpage>99</lpage>.</mixed-citation></ref><ref id="B110"><mixed-citation xmlns:xlink="http://www.w3.org/1999/xlink" xlink:type="simple"><person-group><name name-style="western"><surname>El-Bishlawy</surname><given-names>SM</given-names></name><name name-style="western"><surname>Rakha</surname><given-names>MA</given-names></name></person-group> (<year>1983</year>) <article-title>A new cunaxid mite <italic>Pulaeus zahrii</italic> sp. n. from rat burrows in Egypt (Actinedida: Cunaxidae).</article-title><source>Acarologia</source><volume>24</volume>: <fpage>373</fpage>–<lpage>375</lpage>.</mixed-citation></ref><ref id="B169"><mixed-citation xmlns:xlink="http://www.w3.org/1999/xlink" xlink:type="simple"><person-group><name name-style="western"><surname>Liang</surname><given-names>GW</given-names></name></person-group> (<year>1983</year>) <article-title>Notes on four species of mite (Acarina: Cunaxidae) in China.</article-title><source>Natural Enemies of Insects</source><volume>5</volume>(<issue>3</issue>): <fpage>104</fpage>–<lpage>107</lpage>.</mixed-citation></ref><ref id="B171"><mixed-citation xmlns:xlink="http://www.w3.org/1999/xlink" xlink:type="simple"><person-group><name name-style="western"><surname>Liang</surname><given-names>GW</given-names></name></person-group> (<year>1985</year>) <article-title>New species and new records of cunaxid mites from China.</article-title><source>Entomotaxonomia</source><volume>7</volume>: <fpage>79</fpage>–<lpage>81</lpage>.</mixed-citation></ref><ref id="B267"><mixed-citation xmlns:xlink="http://www.w3.org/1999/xlink" xlink:type="simple"><person-group><name name-style="western"><surname>Zaher</surname><given-names>MA</given-names></name><name name-style="western"><surname>El-Bishlawy</surname><given-names>SM</given-names></name></person-group> (<year>1986</year>) <source>In: Zaher MA (1986) Survey and ecological studies on phytophagous, predaceous and nonphytophagous mites (Nile Valley and Delta.</source><publisher-name>) Faculty of Agriculture</publisher-name>, <publisher-loc>Cairo University</publisher-loc>, <size units="page">567 pp</size>.</mixed-citation></ref><ref id="B42"><mixed-citation xmlns:xlink="http://www.w3.org/1999/xlink" xlink:type="simple"><person-group><name name-style="western"><surname>Bu</surname><given-names>G</given-names></name><name name-style="western"><surname>Li</surname><given-names>L</given-names></name></person-group> (<year>1987b</year>) <article-title>Two new species of <italic>Pulaeus</italic> from China (Acariformis: Cunaxidae).</article-title><source>Journal of Southwest Agricultural University</source><volume>9</volume>: <fpage>22</fpage>–<lpage>26</lpage>.</mixed-citation></ref><ref id="B197"><mixed-citation xmlns:xlink="http://www.w3.org/1999/xlink" xlink:type="simple"><person-group><name name-style="western"><surname>Muhammad</surname><given-names>T</given-names></name><name name-style="western"><surname>Chaudhri</surname><given-names>WM</given-names></name></person-group> (<year>1990</year>) <article-title>Descriptions of four new species of genus <italic>Pulaeus</italic> Den Heyer from Pakistan (Acarina: Cunaxidae).</article-title><source>Pakistan Entomologist</source><volume>12</volume>(<issue>1–2</issue>): <fpage>18</fpage>–<lpage>25</lpage>.</mixed-citation></ref><ref id="B14"><mixed-citation xmlns:xlink="http://www.w3.org/1999/xlink" xlink:type="simple"><person-group><name name-style="western"><surname>Barilo</surname><given-names>AB</given-names></name></person-group> (<year>1991</year>) <article-title>Two new species Cunaxidae (Acariformes) from Central Asia.</article-title><source>Zoologicheskii Zhurnal</source><volume>70</volume>(<issue>9</issue>): <fpage>131</fpage>–<lpage>136</lpage>.</mixed-citation></ref><ref id="B198"><mixed-citation xmlns:xlink="http://www.w3.org/1999/xlink" xlink:type="simple"><person-group><name name-style="western"><surname>Muhammad</surname><given-names>T</given-names></name><name name-style="western"><surname>Chaudhri</surname><given-names>WM</given-names></name></person-group> (<year>1991a</year>) <article-title>Six new cunaxid mites of the genus <italic>Pulaeus</italic> Den Heyer (Acarina: Cunaxidae) from Pakistan.</article-title><source>Pakistan Entomologist</source><volume>13</volume>(<issue>1–2</issue>): <fpage>9</fpage>–<lpage>22</lpage>.</mixed-citation></ref><ref id="B239"><mixed-citation xmlns:xlink="http://www.w3.org/1999/xlink" xlink:type="simple"><person-group><name name-style="western"><surname>Smiley</surname><given-names>RL</given-names></name></person-group> (<year>1992</year>) <source>The predatory mite family Cunaxidae (Acari) of the world with a new classification.</source><publisher-name>Indira Publishing House</publisher-name>, <publisher-loc>West Bloomington, Michigan</publisher-loc>, <size units="page">356 pp</size>.</mixed-citation></ref><ref id="B168"><mixed-citation xmlns:xlink="http://www.w3.org/1999/xlink" xlink:type="simple"><person-group><name name-style="western"><surname>Li</surname><given-names>LS</given-names></name><name name-style="western"><surname>Xuan</surname><given-names>JY</given-names></name><name name-style="western"><surname>Fan</surname><given-names>QH</given-names></name></person-group> (<year>1992</year>) <article-title>Taxonomic investigation of food mites in Sichuan Province.</article-title><source>Journal of Southeast Agricultural University</source><volume>14</volume>(<issue>1</issue>): <fpage>23</fpage>–<lpage>34</lpage>.</mixed-citation></ref><ref id="B59"><mixed-citation xmlns:xlink="http://www.w3.org/1999/xlink" xlink:type="simple"><person-group><name name-style="western"><surname>Corpuz-Raros</surname><given-names>LA</given-names></name></person-group> (<year>1996b</year>) <article-title>Philippine predatory mites of the family Cunaxidae (Acari). Genus <italic>Pulaeus</italic> Den Heyer with records of two species from Central Kalimantan, Borneo and Java, Indonesia.</article-title><source>Philippine Entomologist</source><volume>10</volume>(<issue>2</issue>): <fpage>119</fpage>–<lpage>138</lpage>.</mixed-citation></ref><ref id="B176"><mixed-citation xmlns:xlink="http://www.w3.org/1999/xlink" xlink:type="simple"><person-group><name name-style="western"><surname>Lin</surname><given-names>LZ</given-names></name><name name-style="western"><surname>Zhang</surname><given-names>YZ</given-names></name></person-group> (<year>2000</year>) <chapter-title>Bdelloidea, 9</chapter-title>. In: <person-group><name name-style="western"><surname>Huang</surname><given-names>BK</given-names></name></person-group> (<role>Ed</role>) <source>Fauna of Insects in Fuijan Province of China</source>. <publisher-name>Fujian Sciences and Technology Press</publisher-name>, <publisher-loc>Fuzhou</publisher-loc>, <fpage>109</fpage>–<lpage>121</lpage>.</mixed-citation></ref><ref id="B180"><mixed-citation xmlns:xlink="http://www.w3.org/1999/xlink" xlink:type="simple"><person-group><name name-style="western"><surname>Lin</surname><given-names>JZ</given-names></name><name name-style="western"><surname>Zhang</surname><given-names>YZ</given-names></name><name name-style="western"><surname>Ji</surname><given-names>J</given-names></name></person-group> (<year>2003</year>) <article-title>A new species of <italic>Neocunaxoides</italic> from Fujian, China (Acari: Cunaxidae).</article-title><source>Systematic and Applied Acarology</source><volume>8</volume>: <fpage>101</fpage>–<lpage>106</lpage>.</mixed-citation></ref><ref id="B23"><mixed-citation xmlns:xlink="http://www.w3.org/1999/xlink" xlink:type="simple"><person-group><name name-style="western"><surname>Bashir</surname><given-names>MH</given-names></name><name name-style="western"><surname>Afzal</surname><given-names>M</given-names></name><name name-style="western"><surname>Akbar</surname><given-names>S</given-names></name></person-group> (<year>2005</year>) <article-title>A new cunaxid mite of genus <italic>Pulaeus</italic> (Cunaxidae) from Punjab-Pakistan.</article-title><source>Biologia (Pakistan)</source><volume>51</volume>(<issue>2</issue>): <fpage>163</fpage>–<lpage>168</lpage>.</mixed-citation></ref><ref id="B21"><mixed-citation xmlns:xlink="http://www.w3.org/1999/xlink" xlink:type="simple"><person-group><name name-style="western"><surname>Bashir</surname><given-names>MH</given-names></name><name name-style="western"><surname>Afzal</surname><given-names>M</given-names></name></person-group> (<year>2006b</year>) <article-title>A new cunaxid mite of genus <italic>Pulaeus</italic> (Cunaxidae) from Punjab, Pakistan.</article-title><source>Pakistan Journal of Zoology</source><volume>39</volume>(<issue>1</issue>): <fpage>17</fpage>–<lpage>20</lpage>.</mixed-citation></ref><ref id="B63"><mixed-citation xmlns:xlink="http://www.w3.org/1999/xlink" xlink:type="simple"><person-group><name name-style="western"><surname>Corpuz-Raros</surname><given-names>LA</given-names></name></person-group> (<year>2007</year>) <article-title>Additional species of Bonziinae and Cunaxoidinae and description of the male of <italic>Coleoscirus horidula</italic> (Tseng) (Coleoscirinae) from the Philippines (Cunaxidae, Acari).</article-title><source>Asia Life Science</source><volume>16</volume>(<issue>2</issue>): <fpage>153</fpage>–<lpage>173</lpage>.</mixed-citation></ref><ref id="B92"><mixed-citation xmlns:xlink="http://www.w3.org/1999/xlink" xlink:type="simple"><person-group><name name-style="western"><surname>Den Heyer</surname><given-names>J</given-names></name></person-group> (<year>2009</year>) <chapter-title>Order Prostigmata, family Cunaxidae</chapter-title>. In: <person-group><name name-style="western"><surname>Van Harten</surname><given-names>A</given-names></name></person-group> (<role>Ed</role>) <source>Arthropod fauna of the UAE</source>, <volume>Vol. 2</volume>, <fpage>17</fpage>–<lpage>25</lpage>.</mixed-citation></ref><ref id="B22"><mixed-citation xmlns:xlink="http://www.w3.org/1999/xlink" xlink:type="simple"><person-group><name name-style="western"><surname>Bashir</surname><given-names>MH</given-names></name><name name-style="western"><surname>Afzal</surname><given-names>M</given-names></name></person-group> (<year>2009</year>) <source>Mite fauna of family Cunaxidae (Acari) form Punjab, Pakistan</source>. <publisher-name>VDM Verlag Dr. Müller Aktiengesellschaft &amp; Co.</publisher-name>, <publisher-loc>Saarbrücken, Germany</publisher-loc>, <size units="page">322 pp</size>.</mixed-citation></ref><ref id="B178"><mixed-citation xmlns:xlink="http://www.w3.org/1999/xlink" xlink:type="simple"><person-group><name name-style="western"><surname>Lin</surname><given-names>LZ</given-names></name><name name-style="western"><surname>Zhang</surname><given-names>YZ</given-names></name></person-group> (<year>2010</year>) <article-title>Bdelloidea of China: a review of progress on systematics and biology, with a checklist of species. Zoosymposia, 4: 42–50.</article-title> In: <person-group><name name-style="western"><surname>Zhang</surname><given-names>ZQ</given-names></name><name name-style="western"><surname>Hong</surname><given-names>XY</given-names></name><name name-style="western"><surname>Fan</surname><given-names>QH</given-names></name></person-group> (<role>Eds</role>)  <issue-title>Xin Jie-Liu Centenary: Progress in Chinese Acarology.</issue-title><source>Zoosymposia</source><volume>4</volume>: <fpage>1</fpage>–<lpage>345</lpage>.</mixed-citation></ref><ref id="B231"><mixed-citation xmlns:xlink="http://www.w3.org/1999/xlink" xlink:type="simple"><person-group><name name-style="western"><surname>Sergeyenko</surname><given-names>AL</given-names></name></person-group> (<year>2011b</year>) <article-title>Mites of the genera <italic>Pulaeus</italic> and <italic>Lupaeus</italic> (Acari: Prostigmata: Cunaxidae) of Crimea, Ukraine. <italic>Zootaxa</italic> 2088: 54–68.Shakhsi Zare F, Arbabi M, Kmali H, Ghasemzadeh M (2012) Study on faunestic, distribution and host range of Tetranychoidea (Arachnida: Acari) on fruit trees in Mashhad region, Iran.</article-title><source>Journal of Entomological Research</source><volume>4</volume>(<issue>3</issue>): <fpage>239</fpage>–<lpage>248</lpage></mixed-citation></ref><ref id="B106"><mixed-citation xmlns:xlink="http://www.w3.org/1999/xlink" xlink:type="simple"><person-group><name name-style="western"><surname>Den Heyer</surname><given-names>J</given-names></name><name name-style="western"><surname>Ueckermann</surname><given-names>EA</given-names></name><name name-style="western"><surname>Khanjani</surname><given-names>M</given-names></name></person-group> (<year>2013</year>) <article-title>Iranian Cunaxidae (Acari: Prostigmata: Bdelloidea). Part III. Subfamily Cunaxoidinae.</article-title><source>Journal of Natural History</source><volume>47</volume>(<issue>31–32</issue>): <fpage>2049</fpage>–<lpage>2070</lpage>.</mixed-citation></ref></ref-list></tp:taxon-treatment>
