# Supplementary material for: A review of Cunaxidae (Acariformes, Trombidiformes): Histories and diagnoses of subfamilies and genera, keys to world species, and some new locality records
Source: Zookeys. 2014 Jun 20;(418):1–103. doi: 10.3897/zookeys.418.7629 (PMC4104466; doi:10.3897/zookeys.418.7629)
Supplement: XML Treatment for Qunaxella [file zookeys.418.7629-treatment15.xml]

<!DOCTYPE tp:taxon-treatment
  PUBLIC "-//TaxonX//DTD Taxonomic Treatment Publishing DTD v0 20100105//EN" "tax-treatment-NSO.dtd">
<tp:taxon-treatment xmlns:tp="http://www.plazi.org/taxpub"><tp:treatment-meta><kwd-group><label>Taxon classification</label><kwd><named-content content-type="kingdom">Animalia</named-content></kwd><kwd><named-content content-type="order">Trombidiformes</named-content></kwd><kwd><named-content content-type="family">Cunaxidae</named-content></kwd></kwd-group><mixed-citation publication-type="journal"><person-group><name><surname>Skvarla</surname><given-names>Michael J.</given-names></name><name><surname>Fisher</surname><given-names>J. Ray</given-names></name><name><surname>Dowling</surname><given-names>Ashley P. G.</given-names></name></person-group><article-title>A review of Cunaxidae (Acariformes, Trombidiformes): Histories and diagnoses of subfamilies and genera, keys to world species, and some new locality records</article-title><source>Zookeys</source><day>20</day><month>6</month><year>2014</year><volume>2014</volume><issue>418</issue><fpage>1</fpage><lpage>103</lpage><pub-id pub-id-type="doi">10.3897/zookeys.418.7629</pub-id></mixed-citation></tp:treatment-meta><tp:nomenclature><tp:taxon-name>
                        <tp:taxon-name-part taxon-name-part-type="genus">Qunaxella</tp:taxon-name-part>
                    </tp:taxon-name><tp:taxon-authority>Den Heyer &amp; Castro, 2009</tp:taxon-authority></tp:nomenclature><tp:treatment-sec sec-type="Historical review"><title>Historical review.</title><p><xref ref-type="bibr" rid="B100">Den Heyer and Castro (2009)</xref> erected <italic><tp:taxon-name>Qunaxella</tp:taxon-name></italic> for a single species, <italic><tp:taxon-name>Qunaxella triasetosa</tp:taxon-name></italic>.</p></tp:treatment-sec><tp:treatment-sec sec-type="Diagnosis"><title>Diagnosis.</title><p><italic>Gnathosoma</italic>. <bold>Pedipalps</bold> 3-segmented. Femurogenu complimented with 5 sts. Tibiotarsi at least twice as long as wide and complemented with 5 sts, 1 asl. <bold>Subcapitulum</bold> with 6 pairs of setae (<italic>hg<sub>1</sub></italic><sub>–</sub><italic><sub>4</sub></italic> and 2 pairs of adoral setae).</p><p><italic>Idiosoma, dorsal</italic>. Proterosoma with weakly defined shield present which is complemented with 2 pairs of setae (<italic>lps</italic> and <italic>mps</italic>) and 2 pairs of setose sensillae (<italic>at</italic> and <italic>pt</italic>). Dorsal hysterosoma lacks a plate. Setae <italic>c<sub>1</sub></italic>–<italic>h<sub>1</sub></italic>, <italic>c<sub>2</sub></italic>, and <italic>h<sub>2</sub></italic> present. Setae <italic>c<sub>1</sub></italic>–<italic>f<sub>1</sub></italic> finely setose and <italic>c<sub>2</sub></italic>, <italic>h<sub>1</sub></italic>, and <italic>h<sub>2</sub></italic> smooth. Setae <italic>f<sub>2</sub></italic> absent. Integument not covered in shields or plates striated.</p><!--PageBreak--><p><italic>Idiosoma, ventral</italic>. <bold>Coxae</bold> weakly sclerotized and ill-defined. Coxae I–II fused. Coxae III–IV fused. Genital plates each bear 4 setae (<italic>g<sub>1</sub></italic><sub>–</sub><italic><sub>4</sub></italic>); 2 pairs of genital papillae visible underneath the plates. Integument not covered in shields or plates striated. <bold>Legs.</bold> Basifemora I–IV setal formula 3-4-2-0 sts. Telofemora I–IV setal formula 4-4-3-3. Tibiae III with 1 bsl, 5 sts. Tibiae IV with 5 sts (4 short, 1 long).</p></tp:treatment-sec><ref-list><ref id="B100"><mixed-citation xmlns:xlink="http://www.w3.org/1999/xlink" xlink:type="simple"><person-group><name name-style="western"><surname>Den Heyer</surname><given-names>J</given-names></name><name name-style="western"><surname>Castro</surname><given-names>TMMG</given-names></name></person-group> (<year>2009</year>) <article-title>Four new cunaxoidine genera (Acari: Prostigmata: Cunaxidae) and the description of two new Neotropical species.</article-title><source>Zootaxa</source><volume>2140</volume>: <fpage>1</fpage>–<lpage>15</lpage>.</mixed-citation></ref></ref-list></tp:taxon-treatment>
