# Supplementary material for: A review of Cunaxidae (Acariformes, Trombidiformes): Histories and diagnoses of subfamilies and genera, keys to world species, and some new locality records
Source: Zookeys. 2014 Jun 20;(418):1–103. doi: 10.3897/zookeys.418.7629 (PMC4104466; doi:10.3897/zookeys.418.7629)
Supplement: XML Treatment for Scutopalus [file zookeys.418.7629-treatment16.xml]

<!DOCTYPE tp:taxon-treatment
  PUBLIC "-//TaxonX//DTD Taxonomic Treatment Publishing DTD v0 20100105//EN" "tax-treatment-NSO.dtd">
<tp:taxon-treatment xmlns:tp="http://www.plazi.org/taxpub"><tp:treatment-meta><kwd-group><label>Taxon classification</label><kwd><named-content content-type="kingdom">Animalia</named-content></kwd><kwd><named-content content-type="order">Trombidiformes</named-content></kwd><kwd><named-content content-type="family">Cunaxidae</named-content></kwd></kwd-group><mixed-citation publication-type="journal"><person-group><name><surname>Skvarla</surname><given-names>Michael J.</given-names></name><name><surname>Fisher</surname><given-names>J. Ray</given-names></name><name><surname>Dowling</surname><given-names>Ashley P. G.</given-names></name></person-group><article-title>A review of Cunaxidae (Acariformes, Trombidiformes): Histories and diagnoses of subfamilies and genera, keys to world species, and some new locality records</article-title><source>Zookeys</source><day>20</day><month>6</month><year>2014</year><volume>2014</volume><issue>418</issue><fpage>1</fpage><lpage>103</lpage><pub-id pub-id-type="doi">10.3897/zookeys.418.7629</pub-id></mixed-citation></tp:treatment-meta><tp:nomenclature><tp:taxon-name>
                        <tp:taxon-name-part taxon-name-part-type="genus">Scutopalus</tp:taxon-name-part>
                    </tp:taxon-name><tp:taxon-authority>Den Heyer, 1979</tp:taxon-authority></tp:nomenclature><tp:treatment-sec sec-type="Historical review"><title>Historical review.</title><p><xref ref-type="bibr" rid="B81">Den Heyer (1979c)</xref> erected <italic><tp:taxon-name>Scutopalus</tp:taxon-name></italic> for <italic><tp:taxon-name>Scutopalus arboreus</tp:taxon-name></italic> and <italic><tp:taxon-name>Scutopalus latisetosus</tp:taxon-name></italic>. <xref ref-type="bibr" rid="B232">Shiba (1978)</xref> described <italic><tp:taxon-name>Cunaxoides clavatus</tp:taxon-name></italic>. <xref ref-type="bibr" rid="B163">Kuznetzov and Livshitz (1979)</xref> described <italic><tp:taxon-name>Cunaxoides trepidus</tp:taxon-name></italic>. <xref ref-type="bibr" rid="B250">Tseng (1980)</xref> described <italic><tp:taxon-name>Neocunaxoides osseus</tp:taxon-name></italic> and <italic><tp:taxon-name>Neocunaxoides unguianalis</tp:taxon-name></italic>. <xref ref-type="bibr" rid="B138">Gupta and Ghosh (1980)</xref> described <italic><tp:taxon-name>Neocunaxoides pradhani</tp:taxon-name></italic>. <xref ref-type="bibr" rid="B239">Smiley (1992)</xref> synonymized <italic><tp:taxon-name>Scutopalus</tp:taxon-name></italic> with <italic><tp:taxon-name>Neocunaxoides</tp:taxon-name></italic> and transferred <italic><tp:taxon-name>Cunaxoides trepidus</tp:taxon-name></italic> to <italic><tp:taxon-name>Neocunaxoides</tp:taxon-name></italic>. <xref ref-type="bibr" rid="B60">Corpuz-Raros (1996c)</xref> described <italic><tp:taxon-name>Neocunaxoides makapalus</tp:taxon-name></italic>, <italic><tp:taxon-name>Neocunaxoides philippinensis</tp:taxon-name></italic>, and <italic><tp:taxon-name>Neocunaxoides rugosus</tp:taxon-name></italic>. <xref ref-type="bibr" rid="B176">Lin and Zhang (2000)</xref> recorded <italic><tp:taxon-name>Neocunaxoides clavatus</tp:taxon-name></italic> from tea in China. <xref ref-type="bibr" rid="B234">Sionti and Papadoulis (2003)</xref> described <italic><tp:taxon-name>Neocunaxoides abiesae</tp:taxon-name></italic> and <italic><tp:taxon-name>Neocunaxoides smolikensis</tp:taxon-name></italic>. <xref ref-type="bibr" rid="B18">Bashir and Afzal (2004b)</xref> described <italic><tp:taxon-name>Neocunaxoides gilbertoi</tp:taxon-name></italic>. Castro and <xref ref-type="bibr" rid="B92">Den Heyer (2009)</xref> transferred <italic><tp:taxon-name>Pulaeus trepidus</tp:taxon-name></italic> (=<italic><tp:taxon-name>Neounaxoides trepidus</tp:taxon-name></italic>) to <italic><tp:taxon-name>Scutopalus</tp:taxon-name></italic>. <xref ref-type="bibr" rid="B221">Rocha et al. (2013)</xref> described <italic><tp:taxon-name>Scutopalus tomentosus</tp:taxon-name></italic> and transferred <italic><tp:taxon-name>Neocunaxoides makapalus</tp:taxon-name></italic>, <italic><tp:taxon-name>Neocunaxoides philippinensis</tp:taxon-name></italic>, <italic><tp:taxon-name>Neocunaxoides rugosus</tp:taxon-name></italic>, and <italic><tp:taxon-name>Neocunaxoides unguianalis</tp:taxon-name></italic> to <italic><tp:taxon-name>Scutopalus</tp:taxon-name></italic>.</p></tp:treatment-sec><tp:treatment-sec sec-type="Diagnosis"><title>Diagnosis.</title><p><italic>Gnathosoma</italic>. <bold>Pedipalps</bold> 3-segmented. Femurogenu complimented with 5 sts. Tibiotarsi at least twice as long as wide and complemented with 5 sts, 1 asl. Subterminal pointed process on pedipalp tibiotarsal claw absent; small teeth on pedipalp tibiotarsal claw absent. <bold>Subcapitulum</bold> with 6 pairs of setae (<italic>hg<sub>1</sub></italic><sub>–</sub><italic><sub>4</sub></italic> and 2 pairs of adoral setae). <bold>Chelicera</bold> without seta.</p><p><italic>Idiosoma, dorsal</italic>. Proterosoma with a well-defined shield present, complemented with 2 pairs of setae (<italic>lps</italic> and <italic>mps</italic>) and 2 pairs of setose sensillae (<italic>at</italic> and <italic>pt</italic>). Dorsal hysterosoma with a well-defined plate fused to the proterosomal plate. Small platelets may be present laterad and posterior to the dorsal shield. Setae <italic>c<sub>1</sub></italic>–<italic>h<sub>1</sub></italic>, <italic>c<sub>2</sub></italic>, and <italic>h<sub>2</sub></italic> present. Setae <italic>f<sub>2</sub></italic> absent. Integument not covered in shields or plates striated.</p><p><italic>Idiosoma, ventral</italic>. <bold>Coxae</bold> well-sclerotized. Coxae I–II fused medially. Coxae III–IV fused. Genital plates each bear 4 setae (<italic>g<sub>1</sub></italic><sub>–</sub><italic><sub>4</sub></italic>); 2 pairs of genital papillae visible underneath the plates. A small platelet may be present laterad the genital plate. Integument not covered in shields or plates striated. <bold>Legs.</bold> Basifemora I–IV setal formula 3-4-2-0 sts. Telofemora I–IV setal formula 5-5-4-3. Tibiae III with 1 bsl, 5 sts. Tibiae IV with 5 sts (4 short, 1 long).</p></tp:treatment-sec><tp:treatment-sec sec-type="Key to female Scutopalus"><title>Key to female <italic><tp:taxon-name>Scutopalus</tp:taxon-name></italic></title><p>(modified from <xref ref-type="bibr" rid="B221">Rocha et al. 2013</xref>).</p><p>As suggested by <xref ref-type="bibr" rid="B94">Den Heyer (2011b)</xref> <italic><tp:taxon-name>Neocunaxoides pradhani</tp:taxon-name></italic> (<xref ref-type="bibr" rid="B138">Gupta and Ghosh 1980</xref>) and <italic><tp:taxon-name>Neocunaxoides gilbertoi</tp:taxon-name></italic> (Bashir and Afzal 2004) are transferred to <italic><tp:taxon-name>Scutopalus</tp:taxon-name></italic> as they posses 5 setae on the femurogenu instead of 6 as in <italic><tp:taxon-name>Neocunaxoides</tp:taxon-name></italic> and have well-demarcated plates.</p><table-wrap content-type="key" position="anchor" orientation="portrait"><table><tbody><tr><td rowspan="1" colspan="1">1</td><td rowspan="1" colspan="1">Coxae I–II faintly or totally divided (<xref ref-type="fig" rid="F13">Fig. 40a, b</xref>)</td><td rowspan="1" colspan="1">2</td></tr><tr><td rowspan="1" colspan="1">–</td><td rowspan="1" colspan="1">Coxae I–II fused medially (<xref ref-type="fig" rid="F13">Fig. 40c</xref>)</td><td rowspan="1" colspan="1">7</td></tr><tr><td rowspan="1" colspan="1">2 (1)</td><td rowspan="1" colspan="1">Coxae I–II faintly divided (<xref ref-type="fig" rid="F13">Fig. 40a</xref>)</td><td rowspan="1" colspan="1">3</td></tr><tr><td rowspan="1" colspan="1"><!--PageBreak-->–</td><td rowspan="1" colspan="1">Coxae I–II totally divided (<xref ref-type="fig" rid="F13">Fig. 40b</xref>)</td><td rowspan="1" colspan="1">4</td></tr><tr><td rowspan="1" colspan="1">3 (2)</td><td rowspan="1" colspan="1">Sternal shield bearing 6 pairs of setae; setae <italic>c<sub>2</sub></italic> and <italic>mps</italic> simple; coxae II with 2 setae; basifemora I–IV setal formula 3-3-2-0; Greece</td><td rowspan="1" colspan="1"><italic><tp:taxon-name>Scutopalus abiesae</tp:taxon-name></italic> Sionti &amp; Papadoulis, 2003</td></tr><tr><td rowspan="1" colspan="1">–</td><td rowspan="1" colspan="1">Sternal shield bearing 5 pairs of setae; setae <italic>c<sub>2</sub></italic> and <italic>mps</italic> setose; coxae II with 1 setae; basifemora I–IV setal formula 2-2-2-1; South Africa</td><td rowspan="1" colspan="1"><italic><tp:taxon-name>Scutopalus arboreus</tp:taxon-name></italic> Den Heyer, 1979</td></tr><tr><td rowspan="1" colspan="1">4 (2)</td><td rowspan="1" colspan="1">At least 2 pairs of thick rod-like setae on the dorsum (<xref ref-type="fig" rid="F13">Fig. 41</xref>); India</td><td rowspan="1" colspan="1"><italic><tp:taxon-name>Scutopalus pradhani</tp:taxon-name></italic> (Gupta &amp; Ghosh, 1980)</td></tr><tr><td rowspan="1" colspan="1">–</td><td rowspan="1" colspan="1">Rod-like setae on dorsal shield absent</td><td rowspan="1" colspan="1">5</td></tr><tr><td rowspan="1" colspan="1">5 (4)</td><td rowspan="1" colspan="1">Coxae II with 2 sts</td><td rowspan="1" colspan="1">6</td></tr><tr><td rowspan="1" colspan="1">–</td><td rowspan="1" colspan="1">Coxae II with 3 sts; Pakistan</td><td rowspan="1" colspan="1"><italic><tp:taxon-name>Scutopalus gilbertoi</tp:taxon-name></italic> (Bashir &amp; Afzal, 2004)</td></tr><tr><td rowspan="1" colspan="1">6 (4)</td><td rowspan="1" colspan="1">Setae <italic>f<sub>1</sub></italic> and <italic>h<sub>1</sub></italic> on small platelets; ratio <italic>c<sub>1</sub></italic>: <italic>c<sub>2</sub></italic> 2:1; genua I with 4 asl, 5 sts; genua II with 2 asl, 5 sts; South Africa</td><td rowspan="1" colspan="1"><italic><tp:taxon-name>Scutopalus latisetosus</tp:taxon-name></italic> Den Heyer, 1979</td></tr><tr><td rowspan="1" colspan="1">–</td><td rowspan="1" colspan="1">Setae <italic>f<sub>1</sub></italic> and <italic>h<sub>1</sub></italic> on integument; ratio <italic>c<sub>1</sub></italic>: <italic>c<sub>2</sub></italic> 1:1; genua I with 3 asl, 5 sts; genua II with 1 asl, 5 sts; Greece</td><td rowspan="1" colspan="1"><italic><tp:taxon-name>Scutopalus smolikensis</tp:taxon-name></italic> Sionti &amp; Papadoulis, 2003</td></tr><tr><td rowspan="1" colspan="1">7 (1)</td><td rowspan="1" colspan="1">Dorsal shield smooth and/or punctate (<xref ref-type="fig" rid="F13">Fig. 42a</xref>)</td><td rowspan="1" colspan="1">8</td></tr><tr><td rowspan="1" colspan="1">–</td><td rowspan="1" colspan="1">Dorsal shield sparse granulate, rugose, or reticulate (<xref ref-type="fig" rid="F13">Fig. 42b–d</xref>)</td><td rowspan="1" colspan="1">12</td></tr><tr><td rowspan="1" colspan="1">8 (7)</td><td rowspan="1" colspan="1">Coxae II and IV with 2 setae</td><td rowspan="1" colspan="1">9</td></tr><tr><td rowspan="1" colspan="1">–</td><td rowspan="1" colspan="1">Coxae II and IV with 3 setae</td><td rowspan="1" colspan="1">11</td></tr><tr><td rowspan="1" colspan="1">9 (8)</td><td rowspan="1" colspan="1">Setae <italic>mps</italic>, <italic>c<sub>1</sub></italic>, <italic>c<sub>2</sub></italic>, <italic>d<sub>1</sub></italic>, <italic>e<sub>1</sub></italic>, <italic>f<sub>1</sub></italic> clavate (<xref ref-type="fig" rid="F13">Fig. 43</xref>); a small subscutum situated posterior to the dorsal shield present; Malaysia</td><td rowspan="1" colspan="1"><italic><tp:taxon-name>Scutopalus clavatus</tp:taxon-name></italic> (Shiba, 1978)</td></tr><tr><td rowspan="1" colspan="1">–</td><td rowspan="1" colspan="1">Setae <italic>mps</italic>, <italic>c<sub>1</sub></italic>, <italic>c<sub>2</sub></italic>, <italic>d<sub>1</sub></italic>, <italic>e<sub>1</sub></italic>, <italic>f<sub>1</sub></italic> setiform; a small subscutum situated posterior to the dorsal shield absent</td><td rowspan="1" colspan="1">10</td></tr><tr><td rowspan="1" colspan="1">10 (9)</td><td rowspan="1" colspan="1">Setae <italic>f<sub>1</sub></italic> on dorsal shield; setae <italic>lps</italic>, <italic>mps</italic>, <italic>c<sub>1</sub></italic>, <italic>c<sub>2</sub></italic>, <italic>d<sub>1</sub></italic>, <italic>e<sub>1</sub></italic>, <italic>f<sub>1</sub></italic> set on tubercles (<xref ref-type="fig" rid="F13">Fig. 44</xref>); area between <italic>pt</italic> more heavily sclerotized, forming ridges; Taiwan</td><td rowspan="1" colspan="1"><italic><tp:taxon-name>Scutopalus osseus</tp:taxon-name></italic> (Tseng, 1980)</td></tr><tr><td rowspan="1" colspan="1">–</td><td rowspan="1" colspan="1">Setae <italic>f<sub>1</sub></italic> on integument; setae <italic>lps</italic>, <italic>mps</italic>, <italic>c<sub>1</sub></italic>, <italic>c<sub>2</sub></italic>, <italic>d<sub>1</sub></italic>, <italic>e<sub>1</sub></italic>, <italic>f<sub>1</sub></italic> set normally; area between <italic>pt</italic> normally sclerotized, not forming ridges; Ukraine</td><td rowspan="1" colspan="1"><italic><tp:taxon-name>Scutopalus trepidus</tp:taxon-name></italic> (Kuznetzov &amp; Livshitz, 1979)</td></tr><tr><td rowspan="1" colspan="1">11 (8)</td><td rowspan="1" colspan="1">4 pairs of hysterosomal setae around genital shield; long slender platelet laterad genital shield present; with a narrow transverse sclertie behind main shield; Philippines</td><td rowspan="1" colspan="1"><italic><tp:taxon-name>Scutopalus philippinensis</tp:taxon-name></italic> (Corpuz-Raros, 1996)</td></tr><tr><td rowspan="1" colspan="1">–</td><td rowspan="1" colspan="1">3 pairs of hystersomal setae around genital shield; long slender platelet laterad genital shield absent; dorsal sclerites absent; Philippines</td><td rowspan="1" colspan="1"><italic><tp:taxon-name>Scutopalus makapalus</tp:taxon-name></italic> (Corpuz-Raros, 1996)</td></tr><tr><td rowspan="1" colspan="1">12 (7)</td><td rowspan="1" colspan="1">1 or more dorsal sclerites present (behind or laterad dorsal shield); dorsal shield rugose or reticulate (<xref ref-type="fig" rid="F13">Fig. 42b, c</xref>); basifemora IV with 1 seta; pedipalpal tibiotarsus with 6 setae present and apophysis absent</td><td rowspan="1" colspan="1">13</td></tr><tr><td rowspan="1" colspan="1">–</td><td rowspan="1" colspan="1">Dorsal sclerites absent; dorsal shield sparsely granulate; basifemora IV with 2 setae; pedipalpal tibiotarsus with 5 setae and a rod-shaped dorsal apophysis present; Taiwan</td><td rowspan="1" colspan="1"><italic><tp:taxon-name>Scutopalus unguianalis</tp:taxon-name></italic> (Tseng, 1980)</td></tr><tr><td rowspan="1" colspan="1"><!--PageBreak-->13 (12)</td><td rowspan="1" colspan="1">Dorsal shield rugose (<xref ref-type="fig" rid="F13">Fig. 42b</xref>); setae <italic>f<sub>1</sub></italic> and <italic>h<sub>1</sub></italic> on integument; dorsal setae (except <italic>c<sub>2</sub></italic> and <italic>h<sub>2</sub></italic>) distally rod-like (slightly clavate), with minute barbs; narrow transverse shield behind main dorsal shield present; Philippines</td><td rowspan="1" colspan="1"><italic><tp:taxon-name>Scutopalus rugosus</tp:taxon-name></italic> (Corpuz-Raros, 1996)</td></tr><tr><td rowspan="1" colspan="1">–</td><td rowspan="1" colspan="1">Dorsal shield reticulate (<xref ref-type="fig" rid="F13">Fig. 42c</xref>); setae <italic>f<sub>1</sub></italic> and <italic>h<sub>1</sub></italic> on small platelets; dorsal setae (except <italic>c<sub>2</sub></italic> and <italic>h<sub>2</sub></italic>) broad and serrate; sclerites laterad and behind dorsal shield present; Brazil</td><td rowspan="1" colspan="1"><italic><tp:taxon-name>Scutopalus tomentosus</tp:taxon-name></italic> Rocha, Skvarla &amp; Ferla, 2013</td></tr><!--PageBreak--></tbody></table></table-wrap><fig id="F13" position="float" orientation="portrait"><label>Figures 40–44.</label><caption><p><italic><tp:taxon-name>Scutopalus</tp:taxon-name></italic> key illustrations. <bold>40a</bold> Coxae I–II faintly divided <bold>40b</bold> Coxae I–II totally divided <bold>41</bold> Coxae I–II fused medially <bold>42</bold> Dorsal shield with thick, rod-like setae present <bold>43</bold> Dorsal shield smooth or punctate <bold>44a</bold> Dorsal shield rugose <bold>44b</bold> Dorsal shield reticulate <bold>44c</bold> Dorsal shield sparsely granulate <bold>45a</bold> Setae <italic>mps</italic>, <italic>c<sub>1</sub></italic>, <italic>c<sub>2</sub></italic>, <italic>d<sub>1</sub></italic>, <italic>e<sub>1</sub></italic>, <italic>f<sub>1</sub></italic> clavate <bold>45b</bold> Setae <italic>mps</italic>, <italic>c<sub>1</sub></italic>, <italic>c<sub>2</sub></italic>, <italic>d<sub>1</sub></italic>, <italic>e<sub>1</sub></italic>, <italic>f<sub>1</sub></italic> setiform <bold>46</bold> Setae <italic>lps</italic>, <italic>mps</italic>, <italic>c<sub>1</sub></italic>, <italic>c<sub>2</sub></italic>, <italic>d<sub>1</sub></italic>, <italic>e<sub>1</sub></italic>, <italic>f<sub>1</sub></italic> set on tubercles.</p></caption><graphic xmlns:xlink="http://www.w3.org/1999/xlink" xlink:href="zookeys-418-001-g013.jpg" position="float" orientation="portrait" xlink:type="simple"/></fig></tp:treatment-sec><ref-list><ref id="B81"><mixed-citation xmlns:xlink="http://www.w3.org/1999/xlink" xlink:type="simple"><person-group><name name-style="western"><surname>Den Heyer</surname><given-names>J</given-names></name></person-group> (<year>1979c</year>) <article-title><italic>Scutopalus</italic>, a new cunaxid genus from the Ethiopian Region (Prostigmata: Acari).</article-title><source>Acarologia</source><volume>21</volume>: <fpage>187</fpage>–<lpage>193</lpage>.</mixed-citation></ref><ref id="B232"><mixed-citation xmlns:xlink="http://www.w3.org/1999/xlink" xlink:type="simple"><person-group><name name-style="western"><surname>Shiba</surname><given-names>M</given-names></name></person-group> (<year>1978</year>) <article-title>Taxonomic investigation on free-living Prostigmata from the Malay Peninsula.</article-title><source>Nature and Life in South East Asia</source><volume>7</volume>: <fpage>83</fpage>–<lpage>229</lpage>.</mixed-citation></ref><ref id="B163"><mixed-citation xmlns:xlink="http://www.w3.org/1999/xlink" xlink:type="simple"><person-group><name name-style="western"><surname>Kuznetzov</surname><given-names>NN</given-names></name><name name-style="western"><surname>Livshitz</surname><given-names>IZ</given-names></name></person-group> (<year>1979</year>) <article-title>Predatory mites of the Nikita Botanical Gardens (Acariformes: Bdellidae, Cunaxidae Camarobiidae).</article-title><source>Trudy Gosudarstvennogo Nikitskogo Botanicheskogo Sada</source><volume>79</volume>: <fpage>51</fpage>–<lpage>105</lpage>.</mixed-citation></ref><ref id="B250"><mixed-citation xmlns:xlink="http://www.w3.org/1999/xlink" xlink:type="simple"><person-group><name name-style="western"><surname>Tseng</surname><given-names>YH</given-names></name></person-group> (<year>1980</year>) <article-title>Taxonomical study of the mite family Cunaxidae from Taiwan (Acarina: Tromoidiformes).</article-title><source>Quarterly Journal of the Taiwan Museum</source><volume>33</volume>(<issue>3-4</issue>): <fpage>253</fpage>–<lpage>277</lpage>.</mixed-citation></ref><ref id="B138"><mixed-citation xmlns:xlink="http://www.w3.org/1999/xlink" xlink:type="simple"><person-group><name name-style="western"><surname>Gupta</surname><given-names>SK</given-names></name><name name-style="western"><surname>Ghosh</surname><given-names>SK</given-names></name></person-group> (<year>1980</year>) <article-title>Some prostigmatid mites (Acarina) from Andaman and Nicobar Islands.</article-title><source>Records of the Zoological Survey of India</source><volume>77</volume>: <fpage>189</fpage>–<lpage>213</lpage>.</mixed-citation></ref><ref id="B239"><mixed-citation xmlns:xlink="http://www.w3.org/1999/xlink" xlink:type="simple"><person-group><name name-style="western"><surname>Smiley</surname><given-names>RL</given-names></name></person-group> (<year>1992</year>) <source>The predatory mite family Cunaxidae (Acari) of the world with a new classification.</source><publisher-name>Indira Publishing House</publisher-name>, <publisher-loc>West Bloomington, Michigan</publisher-loc>, <size units="page">356 pp</size>.</mixed-citation></ref><ref id="B60"><mixed-citation xmlns:xlink="http://www.w3.org/1999/xlink" xlink:type="simple"><person-group><name name-style="western"><surname>Corpuz-Raros</surname><given-names>LA</given-names></name></person-group> (<year>1996c</year>) <article-title>Philippine predatory mites of the family Cunaxidae (Acari). 6. Genus <italic>Neocunaxoides</italic> Smiley with a new species record from Central Kalimantan, Borneo, Indonesia.</article-title><source>Asia Life Sciences</source><volume>5</volume>(<issue>2</issue>): <fpage>125</fpage>–<lpage>140</lpage>.</mixed-citation></ref><ref id="B176"><mixed-citation xmlns:xlink="http://www.w3.org/1999/xlink" xlink:type="simple"><person-group><name name-style="western"><surname>Lin</surname><given-names>LZ</given-names></name><name name-style="western"><surname>Zhang</surname><given-names>YZ</given-names></name></person-group> (<year>2000</year>) <chapter-title>Bdelloidea, 9</chapter-title>. In: <person-group><name name-style="western"><surname>Huang</surname><given-names>BK</given-names></name></person-group> (<role>Ed</role>) <source>Fauna of Insects in Fuijan Province of China</source>. <publisher-name>Fujian Sciences and Technology Press</publisher-name>, <publisher-loc>Fuzhou</publisher-loc>, <fpage>109</fpage>–<lpage>121</lpage>.</mixed-citation></ref><ref id="B234"><mixed-citation xmlns:xlink="http://www.w3.org/1999/xlink" xlink:type="simple"><person-group><name name-style="western"><surname>Sionti</surname><given-names>PG</given-names></name><name name-style="western"><surname>Papadoulis</surname><given-names>GT</given-names></name></person-group> (<year>2003</year>) <article-title>Cunaxid mites of Greece (Acari: Cunaxidae).</article-title><source>International Journal of Acarology</source><volume>29</volume>(<issue>4</issue>): <fpage>315</fpage>–<lpage>325</lpage>. doi: <ext-link ext-link-type="doi" xlink:href="10.1080/01647950308684347" xlink:type="simple">10.1080/01647950308684347</ext-link></mixed-citation></ref><ref id="B18"><mixed-citation xmlns:xlink="http://www.w3.org/1999/xlink" xlink:type="simple"><person-group><name name-style="western"><surname>Bashir</surname><given-names>MH</given-names></name><name name-style="western"><surname>Afzal</surname><given-names>M</given-names></name></person-group> (<year>2004b</year>) <article-title>A new species of genus <italic>Neocunaxoides</italic> (Cunaxidae) from Punjab, Pakistan.</article-title><source>Pakistan Entomologist</source><volume>26</volume>(<issue>2</issue>): <fpage>29</fpage>–<lpage>32</lpage>.</mixed-citation></ref><ref id="B92"><mixed-citation xmlns:xlink="http://www.w3.org/1999/xlink" xlink:type="simple"><person-group><name name-style="western"><surname>Den Heyer</surname><given-names>J</given-names></name></person-group> (<year>2009</year>) <chapter-title>Order Prostigmata, family Cunaxidae</chapter-title>. In: <person-group><name name-style="western"><surname>Van Harten</surname><given-names>A</given-names></name></person-group> (<role>Ed</role>) <source>Arthropod fauna of the UAE</source>, <volume>Vol. 2</volume>, <fpage>17</fpage>–<lpage>25</lpage>.</mixed-citation></ref><ref id="B221"><mixed-citation xmlns:xlink="http://www.w3.org/1999/xlink" xlink:type="simple"><person-group><name name-style="western"><surname>Rocha</surname><given-names>MDS</given-names></name><name name-style="western"><surname>Skvarla</surname><given-names>MJ</given-names></name><name name-style="western"><surname>Ferla</surname><given-names>NJ</given-names></name></person-group> (<year>2013</year>) <article-title>A new species of <italic>Scutopalus</italic> (Acari: Cunaxidae: Cunaxoidinae) from Rio Grande do Sul State, Brazil with a key to world species.</article-title><source>Zootaxa</source><volume>3734</volume>(<issue>1</issue>): <fpage>38</fpage>–<lpage>44</lpage>. doi: <ext-link ext-link-type="doi" xlink:href="10.11646/zootaxa.3734.1.4" xlink:type="simple">10.11646/zootaxa.3734.1.4</ext-link></mixed-citation></ref><ref id="B94"><mixed-citation xmlns:xlink="http://www.w3.org/1999/xlink" xlink:type="simple"><person-group><name name-style="western"><surname>Den Heyer</surname><given-names>J</given-names></name></person-group> (<year>2011b</year>) <article-title>BdelloideaBase: Bdellid &amp; Cunaxid Databases (version Sep 2011).</article-title> In: <person-group><name name-style="western"><surname>Roskov</surname><given-names>Y</given-names></name><name name-style="western"><surname>Kunze</surname><given-names>T</given-names></name><name name-style="western"><surname>Paglinawan</surname><given-names>L</given-names></name><name name-style="western"><surname>Orrell</surname><given-names>T</given-names></name><name name-style="western"><surname>Nicolson</surname><given-names>D</given-names></name><name name-style="western"><surname>Culham</surname><given-names>A</given-names></name><name name-style="western"><surname>Bailly</surname><given-names>N</given-names></name><name name-style="western"><surname>Kirk</surname><given-names>P</given-names></name><name name-style="western"><surname>Bourgoin</surname><given-names>T</given-names></name><name name-style="western"><surname>Baillargeon</surname><given-names>G</given-names></name><name name-style="western"><surname>Hernandez</surname><given-names>F</given-names></name><name name-style="western"><surname>De Wever</surname><given-names>A</given-names></name></person-group> (<role>Eds</role>) <issue-title>Species 2000 &amp; ITIS Catalogue of Life, 2013 Annual Checklist</issue-title>. DVD; <source>Species 2000</source>: <publisher-name>Reading</publisher-name>, <publisher-loc>UK</publisher-loc>. doi: <ext-link ext-link-type="doi" xlink:href="10.1080/01647954.2010.495953" xlink:type="simple">10.1080/01647954.2010.495953</ext-link></mixed-citation></ref></ref-list></tp:taxon-treatment>
