# Supplementary material for: A review of Cunaxidae (Acariformes, Trombidiformes): Histories and diagnoses of subfamilies and genera, keys to world species, and some new locality records
Source: Zookeys. 2014 Jun 20;(418):1–103. doi: 10.3897/zookeys.418.7629 (PMC4104466; doi:10.3897/zookeys.418.7629)
Supplement: XML Treatment for Scirula [file zookeys.418.7629-treatment17.xml]

<!DOCTYPE tp:taxon-treatment
  PUBLIC "-//TaxonX//DTD Taxonomic Treatment Publishing DTD v0 20100105//EN" "tax-treatment-NSO.dtd">
<tp:taxon-treatment xmlns:tp="http://www.plazi.org/taxpub"><tp:treatment-meta><kwd-group><label>Taxon classification</label><kwd><named-content content-type="kingdom">Animalia</named-content></kwd><kwd><named-content content-type="order">Trombidiformes</named-content></kwd><kwd><named-content content-type="family">Cunaxidae</named-content></kwd></kwd-group><mixed-citation publication-type="journal"><person-group><name><surname>Skvarla</surname><given-names>Michael J.</given-names></name><name><surname>Fisher</surname><given-names>J. Ray</given-names></name><name><surname>Dowling</surname><given-names>Ashley P. G.</given-names></name></person-group><article-title>A review of Cunaxidae (Acariformes, Trombidiformes): Histories and diagnoses of subfamilies and genera, keys to world species, and some new locality records</article-title><source>Zookeys</source><day>20</day><month>6</month><year>2014</year><volume>2014</volume><issue>418</issue><fpage>1</fpage><lpage>103</lpage><pub-id pub-id-type="doi">10.3897/zookeys.418.7629</pub-id></mixed-citation></tp:treatment-meta><tp:nomenclature><tp:taxon-name>
                            <tp:taxon-name-part taxon-name-part-type="genus">Scirula</tp:taxon-name-part>
                        </tp:taxon-name><tp:taxon-authority>Berlese, 1887</tp:taxon-authority></tp:nomenclature><tp:treatment-sec sec-type="Remarks"><title>Remarks.</title><p>This is a monobasic subfamily, with the single genus containing two described and one undescribed species. The subfamily and genus are therefore treated together.</p></tp:treatment-sec><tp:treatment-sec sec-type="Historical review"><title>Historical review.</title><p><xref ref-type="bibr" rid="B34">Berlese (1887)</xref> erected <italic><tp:taxon-name>Scirula</tp:taxon-name></italic> for <italic><tp:taxon-name>Scirula impressa</tp:taxon-name></italic>. <xref ref-type="bibr" rid="B246">Thor and Willmann (1941)</xref> and <xref ref-type="bibr" rid="B11">Baker and Hoffmann (1948)</xref> redescribed and illustrated <italic><tp:taxon-name>Scirula impressa</tp:taxon-name></italic>. <xref ref-type="bibr" rid="B87">Den Heyer (1980c)</xref> erected <tp:taxon-name>Scirulinae</tp:taxon-name> for the then monotypic genus. <xref ref-type="bibr" rid="B192">Michocka (1987)</xref> reported <italic><tp:taxon-name>Scirula impressa</tp:taxon-name></italic> from Poland. <xref ref-type="bibr" rid="B239">Smiley (1992)</xref> redescribed and illustrated <italic><tp:taxon-name>Scirula impressa</tp:taxon-name></italic>. <xref ref-type="bibr" rid="B173">Lin (1997)</xref> described <italic><tp:taxon-name>Scirula papillata</tp:taxon-name></italic> from China.</p></tp:treatment-sec><tp:treatment-sec sec-type="Diagnosis"><title>Diagnosis.</title><p><italic>Gnathosoma</italic>. <bold>Pedipalps</bold> 4-segmented and do not reach beyond the subcapitulum. A flange-like apophysis present on either the genua or tibiotarsi. Pedipalps end in a stout claw. <bold>Subcapitulum</bold> with 4 pairs of r setae (<italic>hg<sub>1-4</sub></italic>).</p><p><italic>Idiosoma, dorsal</italic>. Proterosoma covered in a plate which bears 4 pairs of setae: 2 pairs of simple setae (<italic>lps</italic> and <italic>mps</italic>) and 2 pairs of setose sensilla (<italic>at</italic> and <italic>pt</italic>). Dorsal hysterosoma may or may not be complemented with a plate. 6 dorsal setae, <italic>c<sub>1</sub>–h<sub>1</sub></italic>, <italic>c<sub>2</sub></italic> present. Cupule <italic>im</italic> present.</p><p><italic>Idiosoma, ventral</italic>. <bold>Coxae</bold> I– IV fused, resulting in a complete shield covering the ventral idiosoma. Genital plates each bear 4 setae; 2 pairs of genital papillae visible underneath the plates. Cupule <italic>ih</italic> present. Anal plates bear 2 pairs of setae (<italic>ps<sub>1</sub></italic> and <italic>ps<sub>2</sub></italic>); 1 pair of setae born on integument next to anal plates.</p></tp:treatment-sec><tp:treatment-sec sec-type="Key to adult female Scirula"><title>Key to adult female <italic><tp:taxon-name>Scirula</tp:taxon-name></italic></title><table-wrap content-type="key" position="anchor" orientation="portrait"><table><tbody><tr><td rowspan="1" colspan="1">1</td><td rowspan="1" colspan="1">Hysterosomal shield present (<xref ref-type="fig" rid="F14">Fig. 45a</xref>); Japan, USA, Denmark, Italy</td><td rowspan="1" colspan="1"><italic><tp:taxon-name>Scirula impressa</tp:taxon-name></italic> Berlese, 1887</td></tr><tr><td rowspan="1" colspan="1">–</td><td rowspan="1" colspan="1">Hysterosomal shield absent (<xref ref-type="fig" rid="F14">Fig. 45b</xref>); China, USA</td><td rowspan="1" colspan="1"><italic><tp:taxon-name>Scirula papillata</tp:taxon-name></italic> Lin, 1997</td></tr></tbody></table></table-wrap><fig id="F14" position="float" orientation="portrait"><label>Figures 45.</label><caption><p><italic><tp:taxon-name>Scirula</tp:taxon-name></italic> key illustrations. <bold>45a</bold> <italic><tp:taxon-name>Scirula impressa</tp:taxon-name></italic> <bold>45b</bold> <italic><tp:taxon-name>Scirula papillata</tp:taxon-name></italic>.</p></caption><graphic xmlns:xlink="http://www.w3.org/1999/xlink" xlink:href="zookeys-418-001-g014.jpg" position="float" orientation="portrait" xlink:type="simple"/></fig></tp:treatment-sec><ref-list><ref id="B34"><mixed-citation xmlns:xlink="http://www.w3.org/1999/xlink" xlink:type="simple"><person-group><name name-style="western"><surname>Berlese</surname><given-names>A</given-names></name></person-group> (<year>1887</year>) <article-title>Acari Italiani Myriapoda et Scorpiones hucusque in Italia reperta.</article-title><source>Redia</source><volume>14</volume>: <fpage>78</fpage>–<lpage>105</lpage>.</mixed-citation></ref><ref id="B246"><mixed-citation xmlns:xlink="http://www.w3.org/1999/xlink" xlink:type="simple"><person-group><name name-style="western"><surname>Thor</surname><given-names>S</given-names></name><name name-style="western"><surname>Willmann</surname><given-names>C</given-names></name></person-group> (<year>1941</year>) <article-title>Eupodidae, Penthalodidae, Penthaleidae, Rhagidiidae, Pachygnathidae, Cunaxidae.</article-title> In: <person-group><name name-style="western"><surname>Thor</surname><given-names>S</given-names></name><name name-style="western"><surname>Willmann</surname><given-names>C</given-names></name></person-group> (<role>Eds</role>) <source>Das Tierreich, Eine Zusammenstellung und Kennzeichung der rezenten Tierformen</source>. <issue>Lieferung 71a</issue>. <publisher-name>Walter De Gruyter and Co</publisher-name>, <publisher-loc>Leipzig</publisher-loc>, <fpage>164</fpage>–<lpage>175</lpage>.</mixed-citation></ref><ref id="B11"><mixed-citation xmlns:xlink="http://www.w3.org/1999/xlink" xlink:type="simple"><person-group><name name-style="western"><surname>Baker</surname><given-names>EW</given-names></name><name name-style="western"><surname>Hoffmann</surname><given-names>A</given-names></name></person-group> (<year>1948</year>) <article-title>Acaros de la familia Cunaxidae.</article-title><source>Anales de la Escuela Nacional de Ciencias Biologicas Mexico</source><volume>5</volume>(<issue>3–4</issue>): <fpage>229</fpage>–<lpage>273</lpage>.</mixed-citation></ref><ref id="B87"><mixed-citation xmlns:xlink="http://www.w3.org/1999/xlink" xlink:type="simple"><person-group><name name-style="western"><surname>Den Heyer</surname><given-names>J</given-names></name></person-group> (<year>1980c</year>) <article-title>A new classification system for the family Cunaxidae (Actinedida: Acarida).</article-title><source>Publications of the University of the North Series A</source><volume>23</volume>: <fpage>1</fpage>–<lpage>12</lpage>.</mixed-citation></ref><ref id="B192"><mixed-citation xmlns:xlink="http://www.w3.org/1999/xlink" xlink:type="simple"><person-group><name name-style="western"><surname>Michocka</surname><given-names>S</given-names></name></person-group> (<year>1987</year>) <article-title>Mites (Acari) of the Bdellidae and Cunaxidae families in Poland.</article-title><source>Monografie Fauny Polski</source><volume>14</volume>: <fpage>1</fpage>–<lpage>127</lpage>.</mixed-citation></ref><ref id="B239"><mixed-citation xmlns:xlink="http://www.w3.org/1999/xlink" xlink:type="simple"><person-group><name name-style="western"><surname>Smiley</surname><given-names>RL</given-names></name></person-group> (<year>1992</year>) <source>The predatory mite family Cunaxidae (Acari) of the world with a new classification.</source><publisher-name>Indira Publishing House</publisher-name>, <publisher-loc>West Bloomington, Michigan</publisher-loc>, <size units="page">356 pp</size>.</mixed-citation></ref><ref id="B173"><mixed-citation xmlns:xlink="http://www.w3.org/1999/xlink" xlink:type="simple"><person-group><name name-style="western"><surname>Lin</surname><given-names>J</given-names></name></person-group> (<year>1997</year>) <article-title>A new species of the genus <italic>Scirula</italic> from Fujian, China (Acari: Cunaxidae).</article-title><source>Systematic and Applied Acarology</source><volume>2</volume>: <fpage>169</fpage>–<lpage>172</lpage>.</mixed-citation></ref></ref-list></tp:taxon-treatment>
