# Supplementary material for: A review of Cunaxidae (Acariformes, Trombidiformes): Histories and diagnoses of subfamilies and genera, keys to world species, and some new locality records
Source: Zookeys. 2014 Jun 20;(418):1–103. doi: 10.3897/zookeys.418.7629 (PMC4104466; doi:10.3897/zookeys.418.7629)
Supplement: XML Treatment for Cunaxinae [file zookeys.418.7629-treatment18.xml]

<!DOCTYPE tp:taxon-treatment
  PUBLIC "-//TaxonX//DTD Taxonomic Treatment Publishing DTD v0 20100105//EN" "tax-treatment-NSO.dtd">
<tp:taxon-treatment xmlns:tp="http://www.plazi.org/taxpub"><tp:treatment-meta><kwd-group><label>Taxon classification</label><kwd><named-content content-type="kingdom">Animalia</named-content></kwd><kwd><named-content content-type="order">Trombidiformes</named-content></kwd><kwd><named-content content-type="family">Cunaxidae</named-content></kwd></kwd-group><mixed-citation publication-type="journal"><person-group><name><surname>Skvarla</surname><given-names>Michael J.</given-names></name><name><surname>Fisher</surname><given-names>J. Ray</given-names></name><name><surname>Dowling</surname><given-names>Ashley P. G.</given-names></name></person-group><article-title>A review of Cunaxidae (Acariformes, Trombidiformes): Histories and diagnoses of subfamilies and genera, keys to world species, and some new locality records</article-title><source>Zookeys</source><day>20</day><month>6</month><year>2014</year><volume>2014</volume><issue>418</issue><fpage>1</fpage><lpage>103</lpage><pub-id pub-id-type="doi">10.3897/zookeys.418.7629</pub-id></mixed-citation></tp:treatment-meta><tp:nomenclature><tp:taxon-name>
                        <tp:taxon-name-part taxon-name-part-type="subfamily">Cunaxinae</tp:taxon-name-part>
                    </tp:taxon-name><tp:taxon-authority>Den Heyer, 1978</tp:taxon-authority></tp:nomenclature><tp:treatment-sec sec-type="Historical review"><title>Historical review.</title><p><xref ref-type="bibr" rid="B257">Von Heyden (1826)</xref> erected <!--PageBreak--><italic><tp:taxon-name>Cunaxa</tp:taxon-name></italic> for <italic><tp:taxon-name>Scirus setirostris</tp:taxon-name></italic>. <xref ref-type="bibr" rid="B211">Oudemans (1902)</xref> used <tp:taxon-name>Cunaxinae</tp:taxon-name> in the same sense that <xref ref-type="bibr" rid="B249">Trouessart (1892)</xref> used <tp:taxon-name>Scirinae</tp:taxon-name>, that is for those mites in the family <tp:taxon-name>Bdellidae</tp:taxon-name> (<italic>sensu</italic> Koch) that have pedipalps with a curved terminal segment and movable chela only (= <tp:taxon-name>Cunaxidae</tp:taxon-name> <italic>sensu</italic> Thor). <xref ref-type="bibr" rid="B212">Oudemans (1906)</xref> substituted <tp:taxon-name>Cunaxinae</tp:taxon-name> for <tp:taxon-name>Cunaxidae</tp:taxon-name>. <xref ref-type="bibr" rid="B40">Berlese (1916)</xref> erected <italic><tp:taxon-name>Dactyloscirus</tp:taxon-name></italic> as a subgenus of <italic><tp:taxon-name>Scirus</tp:taxon-name></italic> to accommodate <italic><tp:taxon-name>Scirus (Dactyloscirus) eupaloides</tp:taxon-name></italic>. <xref ref-type="bibr" rid="B213">Oudemans (1922)</xref> erected <italic><tp:taxon-name>Rosenhofia</tp:taxon-name></italic> to accommodate <italic><tp:taxon-name>Rosenhofia machairodus</tp:taxon-name></italic>. <xref ref-type="bibr" rid="B256">Vitzthum (1931)</xref> raised <italic><tp:taxon-name>Dactyloscirus</tp:taxon-name></italic> to full generic status but later (1940–43) treated it as a subgenus. <xref ref-type="bibr" rid="B246">Thor and Willmann (1941)</xref> again elevated <italic><tp:taxon-name>Dactyloscirus</tp:taxon-name></italic> to generic status and designated <italic><tp:taxon-name>Dactyloscirus eupaloides</tp:taxon-name></italic> as the type specimen. <xref ref-type="bibr" rid="B11">Baker and Hoffmann (1948)</xref> regarded <italic><tp:taxon-name>Dactyloscirus</tp:taxon-name></italic> as a senior synonym of <italic><tp:taxon-name>Cunaxa</tp:taxon-name></italic>. <xref ref-type="bibr" rid="B238">Smiley (1975)</xref> synonymized <italic><tp:taxon-name>Rosenhofia</tp:taxon-name></italic> with <italic><tp:taxon-name>Dactyloscirus</tp:taxon-name></italic>. <xref ref-type="bibr" rid="B76">Den Heyer (1978a)</xref> preserved the name <tp:taxon-name>Cunaxinae</tp:taxon-name>, but limited its concept to those cunaxids possessing 5-segmented pedipalps that extend past the subcapitulum by at least the distal two segments; he also erected <italic><tp:taxon-name>Armascirus</tp:taxon-name></italic>. <xref ref-type="bibr" rid="B82">Den Heyer (1979d)</xref> erected <italic><tp:taxon-name>Rubroscirus</tp:taxon-name></italic> for <italic><tp:taxon-name>Rubroscirus africanus</tp:taxon-name></italic>. <xref ref-type="bibr" rid="B138">Gupta and Ghosh (1980)</xref> erected <italic><tp:taxon-name>Indocunaxa</tp:taxon-name></italic>. <xref ref-type="bibr" rid="B239">Smiley (1992)</xref> synonymized <italic><tp:taxon-name>Rubroscirus</tp:taxon-name></italic> with <italic><tp:taxon-name>Cunaxa</tp:taxon-name></italic> but failed to give his reasoning for doing so. <xref ref-type="bibr" rid="B91">Den Heyer (2006)</xref> erected <italic><tp:taxon-name>Riscus</tp:taxon-name></italic> for a species known only from Thailand. <xref ref-type="bibr" rid="B47">Castro and Den Heyer (2008)</xref> erected <italic><tp:taxon-name>Cunaxatricha</tp:taxon-name></italic> and provided a key to the genera of <tp:taxon-name>Cunaxinae</tp:taxon-name>. Den Heyer and <xref ref-type="bibr" rid="B46">Castro (2008)</xref> erected <italic><tp:taxon-name>Allocunaxa</tp:taxon-name></italic> for a Neotropical species, synonymized <italic><tp:taxon-name>Indocunaxa</tp:taxon-name></italic> with <italic><tp:taxon-name>Armascirus</tp:taxon-name></italic>, and provided the most up-to-date key to world genera of <tp:taxon-name>Cunaxinae</tp:taxon-name>.</p></tp:treatment-sec><tp:treatment-sec sec-type="Diagnosis"><title>Diagnosis.</title><p><italic>Gnathosoma</italic>. <bold>Pedipalps</bold> 5-segmented and extend beyond the subcapitulum by at least the distal half of the tibiae. Basifemora and telofemora fused but often dark line remains to indicate the division between the segments; telofemora and genua also fused in this manner in <italic><tp:taxon-name>Allocunaxa</tp:taxon-name></italic>. Apophyses may be present on the telofemora and between the genua and tibiotarsi. Tibiotarsi end in a strong claw. <bold>Chelicera</bold> with or without seta. <bold>Subcapitulum</bold> with up to 6 pairs of setae; setae <italic>hg<sub>1</sub></italic><sub>–</sub><italic><sub>4</sub></italic> always present, 2 pairs of adoral setae present or absent. Setae <italic>hg<sub>4</sub></italic> longest. In species with pedipalpal apophyses, the apophyses of the males shorter.</p><!--PageBreak--><p><italic>Idiosoma, dorsal</italic>. Female proterosoma bears a shield complemented with 2 pairs of setae (<italic>lps</italic> and <italic>mps</italic>) and 2 pairs of setose sensillae (<italic>at</italic> and <italic>pt</italic>). Dorsal hysterosoma may bear any combination of a median plate and lateral platelets (i.e., median plate and platelets absent, only median plate present, only lateral platelets present, or both median plate and lateral platelets present). Median plate, if present, may be complemented with 0–6 pairs of dorsal setae; lateral platelets, if present, may bear setae <italic>c<sub>2</sub></italic>. Setae not born on plates or platelets may be born on tiny platelets barely larger than the setal socket. Integument that does not bear plates or platelets striated. Males differ in that the dorsal shields often more extensive and may be holodorsal.</p><p><italic>Idiosoma, ventral</italic>. <bold>Coxae</bold> I–II fused or divided and may coalesce medially to form a sternal shield; coxae III–IV fused or divided and may extend caudally past the genital plates. Coxae each complemented 0–3 setae. Genital plates each bear 4 setae (<italic>g<sub>1</sub></italic><sub>–</sub><italic><sub>4</sub></italic>); 2 pairs of genital papillae visible underneath the plates. Anal plates complemented with at least one pair of setae, <italic>ps<sub>1</sub></italic>. Setae <italic>ps<sub>2</sub></italic> present or absent, either on the anal plates or on the integument adjacent to the anal plates. Setae <italic>h<sub>2</sub></italic> present ventrally on the integument adjacent to the anal plates. Cupule <italic>ih</italic> present laterad of <italic>h<sub>2</sub></italic>. Integument that does not bear plates striated. <bold>Legs.</bold> Tarsi constricted apically so as to end in lobes. A trichobothrium on tibia IV present or absent.</p></tp:treatment-sec><tp:treatment-sec sec-type="Key to adult female Cunaxinae"><title>Key to adult female <tp:taxon-name>Cunaxinae</tp:taxon-name></title><p>(modified from <xref ref-type="bibr" rid="B97">Den Heyer and Castro 2008a</xref>)</p><table-wrap content-type="key" position="anchor" orientation="portrait"><table><tbody><tr><td rowspan="1" colspan="1">1</td><td rowspan="1" colspan="1">Anal seta <italic>ps<sub>2</sub></italic> absent; pedipalp telofemora with dorsal simple seta (<xref ref-type="fig" rid="F15">Figs 46a–e</xref>); tarsal lobes small to medium size (<xref ref-type="fig" rid="F15">Fig. 47a</xref>); dorsal plates reticulated or not (<xref ref-type="fig" rid="F15">Figs 48a–c</xref>) <tp:taxon-name>Cunaxini</tp:taxon-name></td><td rowspan="1" colspan="1">2</td></tr><tr><td rowspan="1" colspan="1">–</td><td rowspan="1" colspan="1">Anal seta <italic>ps<sub>2</sub></italic> present; pedipalp telofemora with dorsal spine-like seta (<xref ref-type="fig" rid="F15">Figs 46f, g</xref>); tarsal lobes medium to large size (<xref ref-type="fig" rid="F15">Fig. 47b</xref>); dorsal plates always reticulated (<xref ref-type="fig" rid="F15">Fig. 48c</xref>) <tp:taxon-name>Armascirini</tp:taxon-name></td><td rowspan="1" colspan="1">6</td></tr><tr><td rowspan="1" colspan="1">2 (1)</td><td rowspan="1" colspan="1">Dorsal plates never reticulated (<xref ref-type="fig" rid="F15">Figs 48a, b</xref>); integumental striae smooth or lobed; coxae II–IV setal formula usually 1-3-2 (rarely 2-3-1)</td><td rowspan="1" colspan="1"><italic><tp:taxon-name>Cunaxa</tp:taxon-name></italic> Von Heyden, 1826</td></tr><tr><td rowspan="1" colspan="1">–</td><td rowspan="1" colspan="1">Dorsal plates usually reticulated (<xref ref-type="fig" rid="F15">Fig. 48c</xref>); integumental striae usually papillated; coxae II–IV setal formula usually 1-3-1</td><td rowspan="1" colspan="1">3</td></tr><tr><td rowspan="1" colspan="1">3 (2)</td><td rowspan="1" colspan="1">Pedipalpal telofemora with one or more apophyses (<xref ref-type="fig" rid="F15">Fig. 46a</xref>); sensillae <italic>at</italic> and <italic>pt</italic> not densely pilose</td><td rowspan="1" colspan="1"><italic><tp:taxon-name>Rubroscirus</tp:taxon-name></italic> Den Heyer, 1979</td></tr><tr><td rowspan="1" colspan="1">–</td><td rowspan="1" colspan="1">Pedipalpal telofemora without apophyses (<xref ref-type="fig" rid="F15">Figs 46b–e</xref>); sensillae <italic>at</italic> and <italic>pt</italic> densely pilose</td><td rowspan="1" colspan="1">4</td></tr><tr><td rowspan="1" colspan="1">4 (3)</td><td rowspan="1" colspan="1">Tibiae IV trichobothrium present</td><td rowspan="1" colspan="1">5</td></tr><tr><td rowspan="1" colspan="1">–</td><td rowspan="1" colspan="1">Tibiae IV trichobothrium absent</td><td rowspan="1" colspan="1"><italic><tp:taxon-name>Cunaxatricha</tp:taxon-name></italic> Castro &amp; Den Heyer, 2008</td></tr><tr><td rowspan="1" colspan="1">5</td><td rowspan="1" colspan="1">Articulation joint between pedipalpal telofemora and genua functional (<xref ref-type="fig" rid="F15">Fig. 46b</xref>)</td><td rowspan="1" colspan="1"><italic><tp:taxon-name>Riscus</tp:taxon-name></italic> Den Heyer, 2006</td></tr><tr><td rowspan="1" colspan="1">–</td><td rowspan="1" colspan="1">Articulation joint between pedipalpal telofemora and genua fused/non-functional (<xref ref-type="fig" rid="F15">Fig. 46c</xref>)</td><td rowspan="1" colspan="1"><italic><tp:taxon-name>Allocunaxa</tp:taxon-name></italic> Den Heyer &amp; Castro, 2008</td></tr><tr><td rowspan="1" colspan="1">6 (1)</td><td rowspan="1" colspan="1">Pedipalpal basifemora with simple seta (<xref ref-type="fig" rid="F15">Fig. 46f</xref>); coxae II–IV setal formula usually 1-3-3 (male) or 2-3-3 (female); famulus normal; pedipalpal apophyses (when present) usually long in females and short in males, and with pointed apices (<xref ref-type="fig" rid="F15">Fig. 46f</xref>)</td><td rowspan="1" colspan="1"><italic><tp:taxon-name>Armascirus</tp:taxon-name></italic> Den Heyer, 1978</td></tr><tr><td rowspan="1" colspan="1">–</td><td rowspan="1" colspan="1">Pedipalpal basifemora with spine-like seta (<xref ref-type="fig" rid="F15">Fig. 46g</xref>); coxae II–IV setal formula usually 3-3-3; famulus large, broad based with tri-pronged tip; pedipalpal apophyses (when present) usually equal length in females and males, and with bulbous apices (<xref ref-type="fig" rid="F15">Fig. 46g</xref>)</td><td rowspan="1" colspan="1"><italic><tp:taxon-name>Dactyloscirus</tp:taxon-name></italic> Berlese, 1916</td></tr><!--PageBreak--></tbody></table></table-wrap><fig id="F15" position="float" orientation="portrait"><label>Figures 46–48.</label><caption><p><tp:taxon-name>Cunaxinae</tp:taxon-name> key illustrations. <bold>46</bold> Pedipalps, dorsal <bold>46a</bold> <italic><tp:taxon-name>Rubroscirus</tp:taxon-name></italic> <bold>46b</bold> <italic><tp:taxon-name>Riscus</tp:taxon-name></italic> <bold>46c</bold> <italic><tp:taxon-name>Allocunaxa</tp:taxon-name></italic> <bold>46d</bold> <italic><tp:taxon-name>Cunaxatricha</tp:taxon-name></italic> <bold>46e</bold> <italic><tp:taxon-name>Cunaxa</tp:taxon-name></italic> <bold>46f</bold> <italic><tp:taxon-name>Armascirus</tp:taxon-name></italic> <bold>46g</bold> <italic><tp:taxon-name>Dactyloscirus</tp:taxon-name></italic>. 47a, b. Distal end of tarsus <bold>47a</bold> <italic><tp:taxon-name>Armascirini</tp:taxon-name></italic>, showing large tarsal lobes <bold>47b</bold> <italic><tp:taxon-name>Cunaxini</tp:taxon-name></italic>, showing small to medium tarsal lobes <bold>48a–c</bold> Idiosoma, dorsal. Setae and cupules have been removed for clairity. Shape of proterosomal plate and presence or absence, shape, and extent of hysterosomal plate(s) will differ between species <bold>48a</bold> Plates smooth <bold>48b</bold> Plates with dot-like pattern <bold>48c</bold> Plates with reticulated pattern.</p></caption><graphic xmlns:xlink="http://www.w3.org/1999/xlink" xlink:href="zookeys-418-001-g015.jpg" position="float" orientation="portrait" xlink:type="simple"/></fig></tp:treatment-sec><ref-list><ref id="B257"><mixed-citation xmlns:xlink="http://www.w3.org/1999/xlink" xlink:type="simple"><person-group><name name-style="western"><surname>Von Heyden</surname><given-names>C</given-names></name></person-group> (<year>1826</year>) <article-title>Versuch einer systematischen Eintheilung der Acariden</article-title>. <source>“Isis” von Oken</source><volume>18</volume>(<issue>6</issue>): <lpage>19</lpage>.</mixed-citation></ref><ref id="B211"><mixed-citation xmlns:xlink="http://www.w3.org/1999/xlink" xlink:type="simple"><person-group><name name-style="western"><surname>Oudemans</surname><given-names>AC</given-names></name></person-group> (<year>1902</year>) <article-title>Classificatie der Acari.</article-title><source>Tijdschrift voor Entomologie</source><volume>45</volume>: <fpage>58</fpage>–<lpage>60</lpage>.</mixed-citation></ref><ref id="B249"><mixed-citation xmlns:xlink="http://www.w3.org/1999/xlink" xlink:type="simple"><person-group><name name-style="western"><surname>Trouessart</surname><given-names>E</given-names></name></person-group> (<year>1892</year>) <article-title>Considerations generales sur la classification des Acariens, suivies s’un essai de classification nouvelle.</article-title><source>Revue des Sciences Naturelles de l'Ouest</source><volume>2</volume>: <fpage>330</fpage>–<lpage>331</lpage>.</mixed-citation></ref><ref id="B212"><mixed-citation xmlns:xlink="http://www.w3.org/1999/xlink" xlink:type="simple"><person-group><name name-style="western"><surname>Oudemans</surname><given-names>AC</given-names></name></person-group> (<year>1906</year>) <article-title>Notes on Acari.</article-title><source>Tijdschrift voor Entomologie</source><fpage>237</fpage>–<lpage>270</lpage>.</mixed-citation></ref><ref id="B40"><mixed-citation xmlns:xlink="http://www.w3.org/1999/xlink" xlink:type="simple"><person-group><name name-style="western"><surname>Berlese</surname><given-names>A</given-names></name></person-group> (<year>1916</year>) <article-title>Centuria secunda di Acari nuovi.</article-title><source>Redia</source><volume>12</volume>(<issue>1</issue>): <fpage>125</fpage>–<lpage>177</lpage>.</mixed-citation></ref><ref id="B213"><mixed-citation xmlns:xlink="http://www.w3.org/1999/xlink" xlink:type="simple"><person-group><name name-style="western"><surname>Oudemans</surname><given-names>AC</given-names></name></person-group> (<year>1922</year>) <article-title>Acarologische Aanteekeningen LXVIII (Acari van Sumatra).</article-title><source>Entomologische Berichten 1 (Amsterdam)</source><volume>6</volume>: <fpage>108</fpage>–<lpage>111</lpage>.</mixed-citation></ref><ref id="B256"><mixed-citation xmlns:xlink="http://www.w3.org/1999/xlink" xlink:type="simple"><person-group><name name-style="western"><surname>Vitzthum</surname><given-names>HG</given-names></name></person-group> (<year>1931</year>) <article-title>Familie 13: Cunaxidae.</article-title> In: <person-group><name name-style="western"><surname>Kukenthal</surname><given-names>W</given-names></name><name name-style="western"><surname>Krumbach</surname><given-names>T</given-names></name></person-group> (<role>Eds</role>) <source>Handbuch der Zoologie</source>, <volume>band 3</volume>. <publisher-name>Walter De Gruyter and Co</publisher-name>, <publisher-loc>Leipzig</publisher-loc>, <fpage>140</fpage>–<lpage>146</lpage>.</mixed-citation></ref><ref id="B246"><mixed-citation xmlns:xlink="http://www.w3.org/1999/xlink" xlink:type="simple"><person-group><name name-style="western"><surname>Thor</surname><given-names>S</given-names></name><name name-style="western"><surname>Willmann</surname><given-names>C</given-names></name></person-group> (<year>1941</year>) <article-title>Eupodidae, Penthalodidae, Penthaleidae, Rhagidiidae, Pachygnathidae, Cunaxidae.</article-title> In: <person-group><name name-style="western"><surname>Thor</surname><given-names>S</given-names></name><name name-style="western"><surname>Willmann</surname><given-names>C</given-names></name></person-group> (<role>Eds</role>) <source>Das Tierreich, Eine Zusammenstellung und Kennzeichung der rezenten Tierformen</source>. <issue>Lieferung 71a</issue>. <publisher-name>Walter De Gruyter and Co</publisher-name>, <publisher-loc>Leipzig</publisher-loc>, <fpage>164</fpage>–<lpage>175</lpage>.</mixed-citation></ref><ref id="B11"><mixed-citation xmlns:xlink="http://www.w3.org/1999/xlink" xlink:type="simple"><person-group><name name-style="western"><surname>Baker</surname><given-names>EW</given-names></name><name name-style="western"><surname>Hoffmann</surname><given-names>A</given-names></name></person-group> (<year>1948</year>) <article-title>Acaros de la familia Cunaxidae.</article-title><source>Anales de la Escuela Nacional de Ciencias Biologicas Mexico</source><volume>5</volume>(<issue>3–4</issue>): <fpage>229</fpage>–<lpage>273</lpage>.</mixed-citation></ref><ref id="B238"><mixed-citation xmlns:xlink="http://www.w3.org/1999/xlink" xlink:type="simple"><person-group><name name-style="western"><surname>Smiley</surname><given-names>R</given-names></name></person-group> (<year>1975</year>) <article-title>A generic revision of the mites of the family Cunaxidae (Acarina).</article-title><source>Annals of the Entomological Society of America</source><volume>68</volume>(<issue>2</issue>): <fpage>227</fpage>–<lpage>244</lpage>.</mixed-citation></ref><ref id="B76"><mixed-citation xmlns:xlink="http://www.w3.org/1999/xlink" xlink:type="simple"><person-group><name name-style="western"><surname>Den Heyer</surname><given-names>J</given-names></name></person-group> (<year>1978a</year>) <article-title>Four new species of <italic>Armascirus</italic> gen. nov. (Prostigmata: Acari) from the Ethiopian Region.</article-title><source>Journal of the Entomological Society of South Africa</source><volume>41</volume>(<issue>2</issue>): <fpage>217</fpage>–<lpage>239</lpage>.</mixed-citation></ref><ref id="B82"><mixed-citation xmlns:xlink="http://www.w3.org/1999/xlink" xlink:type="simple"><person-group><name name-style="western"><surname>Den Heyer</surname><given-names>J</given-names></name></person-group> (<year>1979d</year>) <article-title><italic>Rubroscirus</italic>, a new cunaxid genus (Prostigmata: Acari) with three new species from the Ethiopian Region.</article-title><source>Acarologia</source><volume>20</volume>(<issue>1</issue>): <fpage>70</fpage>–<lpage>92</lpage>.</mixed-citation></ref><ref id="B138"><mixed-citation xmlns:xlink="http://www.w3.org/1999/xlink" xlink:type="simple"><person-group><name name-style="western"><surname>Gupta</surname><given-names>SK</given-names></name><name name-style="western"><surname>Ghosh</surname><given-names>SK</given-names></name></person-group> (<year>1980</year>) <article-title>Some prostigmatid mites (Acarina) from Andaman and Nicobar Islands.</article-title><source>Records of the Zoological Survey of India</source><volume>77</volume>: <fpage>189</fpage>–<lpage>213</lpage>.</mixed-citation></ref><ref id="B239"><mixed-citation xmlns:xlink="http://www.w3.org/1999/xlink" xlink:type="simple"><person-group><name name-style="western"><surname>Smiley</surname><given-names>RL</given-names></name></person-group> (<year>1992</year>) <source>The predatory mite family Cunaxidae (Acari) of the world with a new classification.</source><publisher-name>Indira Publishing House</publisher-name>, <publisher-loc>West Bloomington, Michigan</publisher-loc>, <size units="page">356 pp</size>.</mixed-citation></ref><ref id="B91"><mixed-citation xmlns:xlink="http://www.w3.org/1999/xlink" xlink:type="simple"><person-group><name name-style="western"><surname>Den Heyer</surname><given-names>J</given-names></name></person-group> (<year>2006</year>) <article-title><italic>Riscus</italic>, a new cunaxid genus from Thailand (Acari: Actinedida: Cunaxidae).</article-title><source>Acarologia</source><volume>46</volume>(<issue>3–4</issue>): <fpage>195</fpage>–<lpage>201</lpage>.</mixed-citation></ref><ref id="B47"><mixed-citation xmlns:xlink="http://www.w3.org/1999/xlink" xlink:type="simple"><person-group><name name-style="western"><surname>Castro</surname><given-names>TMMG</given-names></name><name name-style="western"><surname>Den Heyer</surname><given-names>J</given-names></name></person-group> (<year>2008</year>) <article-title>A new genus, with a new species, from Brazil (Acari: Prostigmata: Cunaxidae).</article-title><source>Zootaxa</source><volume>1771</volume>: <fpage>54</fpage>–<lpage>62</lpage>.</mixed-citation></ref><ref id="B46"><mixed-citation xmlns:xlink="http://www.w3.org/1999/xlink" xlink:type="simple"><person-group><name name-style="western"><surname>Castro</surname><given-names>TMMG</given-names></name></person-group> (<year>2008</year>) <source>Estudos taxonômicos e biológicos de Cunaxidae (Acari: Prostigmata) do Brasil.</source><comment>Thesis</comment>, <publisher-name>Jaboticabal</publisher-name>, <publisher-loc>São Paulo, Brazil</publisher-loc>, <size units="page">99 pp</size>.</mixed-citation></ref><ref id="B97"><mixed-citation xmlns:xlink="http://www.w3.org/1999/xlink" xlink:type="simple"><person-group><name name-style="western"><surname>Den Heyer</surname><given-names>J</given-names></name><name name-style="western"><surname>Castro</surname><given-names>TMMG</given-names></name></person-group> (<year>2008a</year>) <article-title>A new Neotropical genus of the family Cunaxidae (Acari: Prostigmata: Bdelloidea).</article-title><source>Zootaxa</source><volume>1843</volume>: <fpage>35</fpage>–<lpage>46</lpage>.</mixed-citation></ref></ref-list></tp:taxon-treatment>
