# Supplementary material for: A review of Cunaxidae (Acariformes, Trombidiformes): Histories and diagnoses of subfamilies and genera, keys to world species, and some new locality records
Source: Zookeys. 2014 Jun 20;(418):1–103. doi: 10.3897/zookeys.418.7629 (PMC4104466; doi:10.3897/zookeys.418.7629)
Supplement: XML Treatment for Armascirus [file zookeys.418.7629-treatment20.xml]

<!DOCTYPE tp:taxon-treatment
  PUBLIC "-//TaxonX//DTD Taxonomic Treatment Publishing DTD v0 20100105//EN" "tax-treatment-NSO.dtd">
<tp:taxon-treatment xmlns:tp="http://www.plazi.org/taxpub"><tp:treatment-meta><kwd-group><label>Taxon classification</label><kwd><named-content content-type="kingdom">Animalia</named-content></kwd><kwd><named-content content-type="order">Trombidiformes</named-content></kwd><kwd><named-content content-type="family">Cunaxidae</named-content></kwd></kwd-group><mixed-citation publication-type="journal"><person-group><name><surname>Skvarla</surname><given-names>Michael J.</given-names></name><name><surname>Fisher</surname><given-names>J. Ray</given-names></name><name><surname>Dowling</surname><given-names>Ashley P. G.</given-names></name></person-group><article-title>A review of Cunaxidae (Acariformes, Trombidiformes): Histories and diagnoses of subfamilies and genera, keys to world species, and some new locality records</article-title><source>Zookeys</source><day>20</day><month>6</month><year>2014</year><volume>2014</volume><issue>418</issue><fpage>1</fpage><lpage>103</lpage><pub-id pub-id-type="doi">10.3897/zookeys.418.7629</pub-id></mixed-citation></tp:treatment-meta><tp:nomenclature><tp:taxon-name>
                        <tp:taxon-name-part taxon-name-part-type="genus">Armascirus</tp:taxon-name-part>
                    </tp:taxon-name><tp:taxon-authority>Den Heyer, 1978</tp:taxon-authority></tp:nomenclature><tp:treatment-sec sec-type="Historical review"><title>Historical review.</title><p>The first <!--PageBreak--><!--PageBreak--><italic><tp:taxon-name>Armascirus</tp:taxon-name></italic> was described by <xref ref-type="bibr" rid="B161">Kramer (1881)</xref> as <italic><tp:taxon-name>Scirus taurus</tp:taxon-name></italic>. <xref ref-type="bibr" rid="B35">Berlese (1888)</xref> described <italic><tp:taxon-name>Scirus taurus</tp:taxon-name></italic> var. <italic>bison</italic>. <xref ref-type="bibr" rid="B12">Banks (1894)</xref> described <italic><tp:taxon-name>Scirus quadripilis</tp:taxon-name></italic>. <xref ref-type="bibr" rid="B245">Thor (1902)</xref> transferred <italic><tp:taxon-name>Scirus taurus</tp:taxon-name></italic> to <italic><tp:taxon-name>Cunaxa</tp:taxon-name></italic>. <xref ref-type="bibr" rid="B13">Banks (1914)</xref> described <italic><tp:taxon-name>Cunaxa armata</tp:taxon-name></italic>. <xref ref-type="bibr" rid="B193">Miller (1925)</xref> reported <italic><tp:taxon-name>Scirus quadripilis</tp:taxon-name></italic> from Ohio. <xref ref-type="bibr" rid="B265">Womersley (1933)</xref> reported <italic><tp:taxon-name>Cunaxa taurus</tp:taxon-name></italic> from Australia. <xref ref-type="bibr" rid="B246">Thor and Willmann (1941)</xref> transferred <italic><tp:taxon-name>Scirus taurus</tp:taxon-name></italic> var. <italic>bison</italic> to <italic><tp:taxon-name>Cunaxa</tp:taxon-name></italic> and raised it to full species status, viz. <italic><tp:taxon-name>Cunaxa bison</tp:taxon-name></italic> and transferred <italic><tp:taxon-name>Scirus quadripilis</tp:taxon-name></italic> to <italic><tp:taxon-name>Cunaxa</tp:taxon-name></italic>; they also redescribed and figured <italic><tp:taxon-name>Cunaxa armata</tp:taxon-name></italic>, <italic><tp:taxon-name>Cunaxa bison</tp:taxon-name></italic>, <italic><tp:taxon-name>Cunaxa quadripilis</tp:taxon-name></italic>, and <italic><tp:taxon-name>Cunaxa taurus</tp:taxon-name></italic>. <xref ref-type="bibr" rid="B11">Baker and Hoffmann (1948)</xref> synonymized <italic><tp:taxon-name>Scirus quadripilis</tp:taxon-name></italic> and <italic><tp:taxon-name>Cunaxa armata</tp:taxon-name></italic> with <italic><tp:taxon-name>Cunaxa taurus</tp:taxon-name></italic>; they followed <xref ref-type="bibr" rid="B246">Thor and Willmann (1941)</xref> in placing <italic><tp:taxon-name>Cunaxa taurus</tp:taxon-name></italic> var. <italic>bison</italic> in <italic><tp:taxon-name>Cunaxa</tp:taxon-name></italic> but declined to recognize it as a species and instead kept it as a variety or subspecies of <italic><tp:taxon-name>Cunaxa taurus</tp:taxon-name></italic>. <xref ref-type="bibr" rid="B269">Zaher et al. (1975b)</xref> collected <italic><tp:taxon-name>Cunaxa taurus</tp:taxon-name></italic> in Egypt. <xref ref-type="bibr" rid="B51">Chaudhri (1977)</xref> described <italic><tp:taxon-name>Dactyloscirus ebrius</tp:taxon-name></italic> and <italic><tp:taxon-name>Dactyloscirus fuscus</tp:taxon-name></italic> from Pakistan. <xref ref-type="bibr" rid="B76">Den Heyer (1978a)</xref> split <italic><tp:taxon-name>Armascirus</tp:taxon-name></italic> from <italic><tp:taxon-name>Dactyloscirus</tp:taxon-name></italic> and <italic><tp:taxon-name>Cunaxa</tp:taxon-name></italic> and raised the subfamily <tp:taxon-name>Cunaxinae</tp:taxon-name> to accommodate them, thus refining the definitions of all three genera; he transferred <italic><tp:taxon-name>Cunaxa taurus</tp:taxon-name></italic> and <italic><tp:taxon-name>Cunaxa bison</tp:taxon-name></italic> to the new genus <italic><tp:taxon-name>Armascirus</tp:taxon-name></italic>; and described <italic><tp:taxon-name>Armascirus huyssteeni</tp:taxon-name></italic>, <italic><tp:taxon-name>Armascirus lebowensis</tp:taxon-name></italic>, <italic><tp:taxon-name>Armascirus limpopoensis</tp:taxon-name></italic>, and <italic><tp:taxon-name>Armascirus albiziae</tp:taxon-name></italic>. <xref ref-type="bibr" rid="B163">Kuznetzov and Livshitz (1979)</xref> redescribed and figured <italic><tp:taxon-name>Cunaxa taurus</tp:taxon-name></italic> and <italic><tp:taxon-name>Cunaxa bison</tp:taxon-name></italic> from Russia, either disagreeing with or being unaware of Den Heyer’s 1978 publication. <xref ref-type="bibr" rid="B250">Tseng (1980)</xref> reported <italic><tp:taxon-name>Armascirus taurus</tp:taxon-name></italic> from Taiwan. <xref ref-type="bibr" rid="B52">Chaudhri (1980)</xref> described <italic><tp:taxon-name>Dactyloscirus fixus</tp:taxon-name></italic> from Pakistan. <xref ref-type="bibr" rid="B87">Den Heyer (1980c)</xref> erected the tribe <tp:taxon-name>Armascirini</tp:taxon-name> and made <italic><tp:taxon-name>Dactyloscirus</tp:taxon-name></italic> and <italic><tp:taxon-name>Armascirus</tp:taxon-name></italic> the sole representatives. <xref ref-type="bibr" rid="B138">Gupta and Ghosh (1980)</xref> erected <italic><tp:taxon-name>Indocunaxa</tp:taxon-name></italic>, a monotypic genus with <italic><tp:taxon-name>Indocunaxa smileyi</tp:taxon-name></italic> as the type species. <xref ref-type="bibr" rid="B169">Liang (1983)</xref> reported <italic><tp:taxon-name>Armascirus taurus</tp:taxon-name></italic> from China. <xref ref-type="bibr" rid="B233">Shiba (1986)</xref> described <italic><tp:taxon-name>Armascirus hastus</tp:taxon-name></italic> and <italic><tp:taxon-name>Armascirus multioculus</tp:taxon-name></italic>. <xref ref-type="bibr" rid="B192">Michocka (1987)</xref> described <italic><tp:taxon-name>Dactyloscirus rafalskii</tp:taxon-name></italic> from Poland. <italic><tp:taxon-name>Armascirus mactator</tp:taxon-name></italic> and <italic><tp:taxon-name>Armascirus pluri</tp:taxon-name></italic> were described by <xref ref-type="bibr" rid="B199">Muhammad and Chaudhri (1991b)</xref>. <xref ref-type="bibr" rid="B239">Smiley (1992)</xref> described <italic><tp:taxon-name>Armascirus gimplei</tp:taxon-name></italic>, <italic><tp:taxon-name>Armascirus anastosi</tp:taxon-name></italic>, <italic><tp:taxon-name>Armascirus harrisoni</tp:taxon-name></italic>, <italic><tp:taxon-name>Armascirus heryfordi</tp:taxon-name></italic>, <italic><tp:taxon-name>Armascirus virginiensis</tp:taxon-name></italic>, <italic><tp:taxon-name>Dactyloscirus bakeri</tp:taxon-name></italic>, and <italic><tp:taxon-name>Dactyloscirus campbelli</tp:taxon-name></italic>; he also transferred <italic><tp:taxon-name>Armascirus bison</tp:taxon-name></italic> to <italic><tp:taxon-name>Dactyloscirus</tp:taxon-name></italic> (which was later returned to <italic><tp:taxon-name>Armascirus</tp:taxon-name></italic> by <xref ref-type="bibr" rid="B97">Den Heyer and Castro 2008a</xref>). <xref ref-type="bibr" rid="B57">Corpuz-Raros (1995)</xref> described <italic><tp:taxon-name>Armascirus garciai</tp:taxon-name></italic> and <italic><tp:taxon-name>Armascirus makilingensis</tp:taxon-name></italic> from the Philippines. <xref ref-type="bibr" rid="B144">Hu (1997)</xref> reported <italic><tp:taxon-name>Armascirus bison</tp:taxon-name></italic> and <italic><tp:taxon-name>Armascirus taurus</tp:taxon-name></italic> from China. <xref ref-type="bibr" rid="B19">Bashir and Afzal (2005)</xref> described <italic><tp:taxon-name>Armascirus satianaensis</tp:taxon-name></italic> and <italic><tp:taxon-name>Armascirus asghari</tp:taxon-name></italic>. <xref ref-type="bibr" rid="B67">Corpuz-Raros and Gruèzo (2007)</xref> described <italic><tp:taxon-name>Armascirus javanus</tp:taxon-name></italic>. <xref ref-type="bibr" rid="B64">Corpuz-Raros (2008)</xref> described <italic><tp:taxon-name>Dactyloscirus bifidus</tp:taxon-name></italic>. <xref ref-type="bibr" rid="B32">Bashir, Afzal, and Khan (2008)</xref> described four species from Pakistan: <italic><tp:taxon-name>Armascirus akhtari</tp:taxon-name></italic>, <italic><tp:taxon-name>Armascirus jasmina</tp:taxon-name></italic>, <italic><tp:taxon-name>Armascirus sabrii</tp:taxon-name></italic>, and <italic><tp:taxon-name>Armascirus gojraensis</tp:taxon-name></italic>. <xref ref-type="bibr" rid="B97">Den Heyer and Castro (2008a)</xref> synonymized <italic><tp:taxon-name>Indocunaxa</tp:taxon-name></italic> with <italic><tp:taxon-name>Armascirus</tp:taxon-name></italic> and transferred <italic><tp:taxon-name>Dactyloscirus bison</tp:taxon-name></italic>, <italic><tp:taxon-name>Dactyloscirus campbelli</tp:taxon-name></italic>, <italic><tp:taxon-name>Dactyloscirus ebrius</tp:taxon-name></italic>, <italic><tp:taxon-name>Dactyloscirus fixus</tp:taxon-name></italic>, <italic><tp:taxon-name>Dactyloscirus fuscus</tp:taxon-name></italic>, and <italic><tp:taxon-name>Dactyloscirus rafalskii</tp:taxon-name></italic> to <italic><tp:taxon-name>Armascirus javanus</tp:taxon-name></italic>. <xref ref-type="bibr" rid="B64">Corpuz-Raros (2008)</xref> described <italic><tp:taxon-name>Armascirus apoensis</tp:taxon-name></italic>. <xref ref-type="bibr" rid="B152">Kalúz (2009)</xref> described <italic><tp:taxon-name>Armascirus cyaneus</tp:taxon-name></italic> and <italic><tp:taxon-name>Armascirus cerris</tp:taxon-name></italic> from Central Europe <xref ref-type="bibr" rid="B235">Skvarla and Dowling (2012)</xref> described <italic><tp:taxon-name>Armascirus ozarkensis</tp:taxon-name></italic>, <italic><tp:taxon-name>Armascirus pennsylvanicus</tp:taxon-name></italic>, and <italic><tp:taxon-name>Armascirus primigenius</tp:taxon-name></italic>. <xref ref-type="bibr" rid="B101">Den Heyer and Castro (2012)</xref> described <italic><tp:taxon-name>Armascirus brasiliensis</tp:taxon-name></italic> and <italic><tp:taxon-name>Armascirus bahiaensis</tp:taxon-name></italic>. <xref ref-type="bibr" rid="B153">Kalúz and Vrabec (2013)</xref> described <italic><tp:taxon-name>Armascirus fendai</tp:taxon-name></italic> and <italic><tp:taxon-name>Armascirus masani</tp:taxon-name></italic>.</p></tp:treatment-sec><tp:treatment-sec sec-type="Diagnosis"><title>Diagnosis.</title><p><italic>Gnathosoma</italic>. <bold>Pedipalps</bold> 5-segmented, end in a strong claw, and extend beyond the subcapitulum by at least the last segment. Apophysis between the genua and tibiotarsi, which tapers to a point, usually present; this apophysis shorter in males than in females. Basifemora complemented with a simple seta; telofemora with a spine-like seta. These two segments fused, although a line remains visible and they can thus be differentiated. <bold>Subcapitulum</bold> complemented with 6 pairs of setae (<italic>hg<sub>1–4</sub></italic> and 2 pairs of adoral setae). It can be covered by integumental papillae which are either randomly distributed or form a polygonal, reticulated pattern.</p><p><italic>Idiosoma, dorsal</italic>. Female dorsal idiosoma with at least one sclerotized plate that bears 2 pairs of setose sensillae (<italic>at</italic> and <italic>pt</italic>) and 2 pairs of simple setae (<italic>lps</italic> and <italic>mps</italic>). 0–4 other major plates and platelets may also be present. All plates, if present, covered by integumental papillae that form a reticulated pattern. Integument between the plates is striated. 7 pairs of setae, <italic>c<sub>1–2</sub></italic>, <italic>d<sub>1</sub>–h<sub>1</sub></italic>, present. Each seta, when not on a major plate or platelet, surrounded by a minute platelet that is only slightly larger than the setal socket. Cupule <italic>im</italic> present, usually laterad or in the proximity of <italic>e<sub>1</sub></italic>. Dorsal idiosoma of males is similar except a single large plate complemented with <italic>c<sub>1–2</sub></italic>, <italic>d<sub>1</sub>–e<sub>1</sub></italic> present.</p><!--PageBreak--><p><italic>Idiosoma, ventral</italic>. <bold>Coxae</bold> reticulated in the same manner as the dorsal plates. Coxae I–II often fused; Coxae III–IV often fused. Setal formula of coxae I–IV in males 3-1-3-3 (including the paracoxal seta), in females 3-2-3-3 (including the paracoxal seta). Genital plates each bear 4 setae; 2 pairs of genital papillae visible underneath the plates. Anal plates bear 1 pair of setae (<italic>ps<sub>1</sub></italic>). 2 pairs of setae (<italic>ps<sub>2</sub></italic> and <italic>h<sub>2</sub></italic>) associated with but do not occur on the anal plates. Cupule <italic>ih</italic> present in close proximity to <italic>h<sub>2</sub></italic>. Integument between plates striated and bears 5–7 pairs of additional setae. The ventral idiosoma of males similar except the coxae are much more extensive. A sclerotized aedeagus is often visible in association with the genital plates. <bold>Legs</bold> comparatively long, at least ¾ the length, and often longer than the body. Famulus on tarsi I normally shaped. Tarsi are constricted apically, resulting in large tarsal lobes. Trichobothrium on leg tibia IV present. Ambulacral claws occur on either side of a 4-rayed empodium.</p><!--PageBreak--></tp:treatment-sec><tp:treatment-sec sec-type="Key to adult female Armascirus"><title>Key to adult female <italic><tp:taxon-name>Armascirus</tp:taxon-name></italic></title><p>(modified from <xref ref-type="bibr" rid="B153">Kalúz and Vrabec 2013</xref>)</p><p><italic><tp:taxon-name>Dactyloscirus bifidus</tp:taxon-name></italic> Corpuz-Raros, 2008 is transferred to <italic><tp:taxon-name>Armascirus</tp:taxon-name></italic> as it posessess a spine-like seta on the pedipalpal basifemora.</p><p><italic><tp:taxon-name>Armascirus gojraensis</tp:taxon-name></italic> and <italic><tp:taxon-name>Armascirus sabrii</tp:taxon-name></italic> appear to be nymphs based on the leg setal counts given in the original descriptions. Having not seen the type material, however, they are retained within the key. Caution should be exercised if these species are reached.</p><table-wrap content-type="key" position="anchor" orientation="portrait"><table><tbody><tr><td rowspan="1" colspan="1">1</td><td rowspan="1" colspan="1">Hysterosomal median shield present (<xref ref-type="fig" rid="F16">Figs 49a–h</xref>, <xref ref-type="fig" rid="F16">50a–d</xref>)</td><td rowspan="1" colspan="1">2</td></tr><tr><td rowspan="1" colspan="1">–</td><td rowspan="1" colspan="1">Hysterosomal median shield absent (<xref ref-type="fig" rid="F16">Figs 51a–c</xref>)</td><td rowspan="1" colspan="1">30</td></tr><tr><td rowspan="1" colspan="1">2 (1)</td><td rowspan="1" colspan="1">Median shield complemented with setae, small or large (<xref ref-type="fig" rid="F16">Figs 49a–h</xref>)</td><td rowspan="1" colspan="1">3</td></tr><tr><td rowspan="1" colspan="1">–</td><td rowspan="1" colspan="1">Median shield not complemented with setae, small (<xref ref-type="fig" rid="F16">Figs 50a–d</xref>)</td><td rowspan="1" colspan="1">22</td></tr><tr><td rowspan="1" colspan="1">3 (2)</td><td rowspan="1" colspan="1">One pair of setae (<italic>d<sub>1</sub></italic>) on hysterosomal median shield (<xref ref-type="fig" rid="F16">Figs 49a–f</xref>)</td><td rowspan="1" colspan="1">4</td></tr><tr><td rowspan="1" colspan="1">–</td><td rowspan="1" colspan="1">Two or more pairs of setae on hysterosomal median shield (<xref ref-type="fig" rid="F16">Figs 49g–h</xref>)</td><td rowspan="1" colspan="1">18</td></tr><tr><td rowspan="1" colspan="1">4 (3)</td><td rowspan="1" colspan="1">Lateral hysterosomal platelets present (<xref ref-type="fig" rid="F16">Figs 49a–d</xref>)</td><td rowspan="1" colspan="1">5</td></tr><tr><td rowspan="1" colspan="1">–</td><td rowspan="1" colspan="1">Lateral hysterosomal platelets absent (<xref ref-type="fig" rid="F16">Figs 49e, f</xref>)</td><td rowspan="1" colspan="1">15</td></tr><tr><td rowspan="1" colspan="1">5 (4)</td><td rowspan="1" colspan="1">Setae <italic>c<sub>1</sub></italic> very short, the distance between the bases of <italic>c<sub>1</sub>–c<sub>1</sub></italic> 20 times the length of <italic>c<sub>1</sub></italic>; venter caudally from coxae II with 5 pairs of simple setae (excluding genital, coxal, and anal setae); Poland</td><td rowspan="1" colspan="1"><italic><tp:taxon-name>Armascirus rafalskii</tp:taxon-name></italic> (Michocka, 1987)</td></tr><tr><td rowspan="1" colspan="1">–</td><td rowspan="1" colspan="1">Setae <italic>c<sub>1</sub></italic> longer, the distance between the bases of <italic>c<sub>1</sub>–c<sub>1</sub></italic> less than 10 times the length of <italic>c<sub>1</sub></italic>; venter caudally from coxae II with 6 or more pairs of simple setae (excluding genital, coxal, and anal setae)</td><td rowspan="1" colspan="1">6</td></tr><tr><td rowspan="1" colspan="1">6 (5)</td><td rowspan="1" colspan="1">The distance between caudal parts of hysterosomal lateral platelets wider than the distance between their frontal parts (<xref ref-type="fig" rid="F16">Figs 49a, b</xref>)</td><td rowspan="1" colspan="1">7</td></tr><tr><td rowspan="1" colspan="1">–</td><td rowspan="1" colspan="1">The distance between caudal parts of hysterosomal lateral platelets shorter than the distance between their frontal parts (<xref ref-type="fig" rid="F16">Figs 49c, d</xref>)</td><td rowspan="1" colspan="1">9</td></tr><tr><td rowspan="1" colspan="1">7 (6)</td><td rowspan="1" colspan="1">Lateral hysterosomal platelets equal to or longer than hysterosomal median shield (<xref ref-type="fig" rid="F16">Fig. 49a</xref>); venter caudally from coxae II with 6 pairs of simple setae (excluding genital, coxal, and anal setae); Pakistan</td><td rowspan="1" colspan="1"><italic><tp:taxon-name>Armascirus jasmina</tp:taxon-name></italic> Bashir, Afzal &amp; Khan, 2008</td></tr><tr><td rowspan="1" colspan="1">–</td><td rowspan="1" colspan="1">Lateral hysterosomal platelets shorter than hysterosomal median shield (<xref ref-type="fig" rid="F16">Fig. 49b</xref>); venter caudally from coxae II with 7 pairs of simple setae (excluding genital, coxal, and anal setae)</td><td rowspan="1" colspan="1">8</td></tr><tr><td rowspan="1" colspan="1">8 (7)</td><td rowspan="1" colspan="1">Pedipalpal genua with 3 spls, 1 sts; important leg I–IV sts chaetotaxy: coxae 3-1-3-2, basifemora 4-5-3-1, genua 8-8-6-5, tibiae 5-6-6-6, tarsi 15-12-8-9; Pakistan</td><td rowspan="1" colspan="1"><italic><tp:taxon-name>Armascirus akhtari</tp:taxon-name></italic> Bashir, Afzal &amp; Khan, 2008</td></tr><tr><td rowspan="1" colspan="1">–</td><td rowspan="1" colspan="1">Pedipalpal genua with 3 spls; important leg I–IV sts chaetotaxy: coxae 3-2-3-3, basifemora 4-4-3-3, genua 8-4-6-7, tibiae 6-5-6-5, tarsi 11-10-9-7; Pakistan</td><td rowspan="1" colspan="1"><italic><tp:taxon-name>Armascirus satianaensis</tp:taxon-name></italic> Bashir &amp; Afzal, 2005</td></tr><tr><td rowspan="1" colspan="1">9 (6)</td><td rowspan="1" colspan="1">Venter caudally from coxae II with 4 pairs of simple setae (excluding genital, coxal, and anal setae); Brazil</td><td rowspan="1" colspan="1"><italic><tp:taxon-name>Armascirus bahiaensis</tp:taxon-name></italic> Den Heyer &amp; Castro, 2012</td></tr><tr><td rowspan="1" colspan="1">–</td><td rowspan="1" colspan="1">Venter caudally from coxae II with 6 pairs of simple setae (excluding genital, coxal, and anal setae)</td><td rowspan="1" colspan="1">10</td></tr><tr><td rowspan="1" colspan="1"><!--PageBreak-->–</td><td rowspan="1" colspan="1">Venter caudally from coxae II with 7 pairs of simple setae (excluding genital, coxal, and anal setae)</td><td rowspan="1" colspan="1">14</td></tr><tr><td rowspan="1" colspan="1">–</td><td rowspan="1" colspan="1">Venter caudally from coxae II with 8 pairs of simple setae (excluding genital, coxal, and anal setae); South Africa</td><td rowspan="1" colspan="1"><italic><tp:taxon-name>Armascirus albiziae</tp:taxon-name></italic> Den Heyer, 1978</td></tr><tr><td rowspan="1" colspan="1">10 (9)</td><td rowspan="1" colspan="1">Tarsus I with more than 27 setae; tarsus II with at least 24 setae</td><td rowspan="1" colspan="1">11</td></tr><tr><td rowspan="1" colspan="1">–</td><td rowspan="1" colspan="1">Tarsus I with less than 25 setae; tarsus II with less than 23 setae</td><td rowspan="1" colspan="1">12</td></tr><tr><td rowspan="1" colspan="1">11 (10)</td><td rowspan="1" colspan="1">Leg genua I with 4 bsl, 4 sts; genital valve with random dot-like lobes; tarsal sts chaetotaxy I–IV 29-25-23-22; Pakistan</td><td rowspan="1" colspan="1"><italic><tp:taxon-name>Armascirus pluri</tp:taxon-name></italic> Muhammad &amp; Chaudhri, 1991</td></tr><tr><td rowspan="1" colspan="1">–</td><td rowspan="1" colspan="1">Leg genua I with 2 asl, 4 bsl, 3 sts; genital valve longitudinal rows of dot-like lobes; tarsal sts chaetotaxy I–IV 29-24-22-21; Pakistan</td><td rowspan="1" colspan="1"><italic><tp:taxon-name>Armascirus mactator</tp:taxon-name></italic> Muhammad &amp; Chaudhri, 1991</td></tr><tr><td rowspan="1" colspan="1">12 (10)</td><td rowspan="1" colspan="1">Pedipalpal telofemora with 1 apophysis, 2 spls; pedipalpal genua with 1 ap, 2 spls, 2 sts; South Africa</td><td rowspan="1" colspan="1"><italic><tp:taxon-name>Armascirus huyssteeni</tp:taxon-name></italic> Den Heyer, 1978</td></tr><tr><td rowspan="1" colspan="1">–</td><td rowspan="1" colspan="1">Pedipalpal telofemora with 1 apophysis, 1 spls; pedipalpal genua with 1 ap, 3 spls, 1 sts</td><td rowspan="1" colspan="1">13</td></tr><tr><td rowspan="1" colspan="1">13(12)</td><td rowspan="1" colspan="1">Genua II with 1 asl, 5 sts; genua IV with 2 asl, 5 sts; cosmopolitan</td><td rowspan="1" colspan="1"><italic><tp:taxon-name>Armascirus taurus</tp:taxon-name></italic> (Kramer, 1881)</td></tr><tr><td rowspan="1" colspan="1">–</td><td rowspan="1" colspan="1">Genua II with 1 asl, 6 sts; genua IV with 1 asl, 4 or 5 sts; USA</td><td rowspan="1" colspan="1"><italic><tp:taxon-name>Armascirus primigenius</tp:taxon-name></italic> Skvarla &amp; Dowling, 2012</td></tr><tr><td rowspan="1" colspan="1">14 (9)</td><td rowspan="1" colspan="1">Median shield pointed caudally (<xref ref-type="fig" rid="F16">Fig. 49c</xref>); Pakistan</td><td rowspan="1" colspan="1"><italic><tp:taxon-name>Armascirus asghari</tp:taxon-name></italic> Bashir &amp; Afzal, 2005</td></tr><tr><td rowspan="1" colspan="1">–</td><td rowspan="1" colspan="1">Median shield truncated caudally (<xref ref-type="fig" rid="F16">Fig. 49d</xref>); Brazil</td><td rowspan="1" colspan="1"><italic><tp:taxon-name>Armascirus brasiliensis</tp:taxon-name></italic> Den Heyer &amp; Castro, 2012</td></tr><tr><td rowspan="1" colspan="1">15 (4)</td><td rowspan="1" colspan="1">Hysterosomal median shield with a straight or concave frontal margin and with very acute anterior lateral corners (angle less than 45°) (<xref ref-type="fig" rid="F16">Fig. 49e</xref>)</td><td rowspan="1" colspan="1">16</td></tr><tr><td rowspan="1" colspan="1">–</td><td rowspan="1" colspan="1">Hysterosomal median shield with convex frontal margin and with rounded anterior lateral corners (<xref ref-type="fig" rid="F16">Fig. 49f</xref>)</td><td rowspan="1" colspan="1">17</td></tr><tr><td rowspan="1" colspan="1">16 (15)</td><td rowspan="1" colspan="1">Pedipalpal genua with 1 ap, 2 spls, 1 sts; legs I–IV sts formulae (excluding solenidia): basifemora 1-2-1-0; telofemora 4-4-4-4; genua 6-7-5-6; <italic>h<sub>1</sub></italic> 4 times the length of <italic>c<sub>1</sub></italic>;hysterosomal shield width: length = 2.2:1; Pakistan</td><td rowspan="1" colspan="1"><italic><tp:taxon-name>Armascirus sabrii</tp:taxon-name></italic> Bashir, Afzal &amp; Khan, 2008</td></tr><tr><td rowspan="1" colspan="1">–</td><td rowspan="1" colspan="1">Pedipalpal genua with 1 ap, 3 spls, 1 sts; legs I–IV sts formulae (excluding solenidia): basifemora 2-2-1-1; telofemora 4-4-4-3; genua 8-6-6-6; <italic>h<sub>1</sub></italic> 3 times the length of <italic>c<sub>1</sub></italic>;hysterosomal shield width: length 1.5:1; Pakistan</td><td rowspan="1" colspan="1"><italic><tp:taxon-name>Armascirus gojraensis</tp:taxon-name></italic> Bashir, Afzal &amp; Khan, 2008</td></tr><tr><td rowspan="1" colspan="1">17 (15)</td><td rowspan="1" colspan="1">Apophysis adjoining genu and tibiotarsus shorter than pedipalpal tibiotarsus; pedipalpal telofemoral apophyses three times longer than spine-like seta; distance between the bases of <italic>sci–sci</italic> 9 times the length of <italic>sci</italic>; Brazil, Mexico</td><td rowspan="1" colspan="1"><italic><tp:taxon-name>Armascirus bison</tp:taxon-name></italic> (Berlese, 1988)</td></tr><tr><td rowspan="1" colspan="1">–</td><td rowspan="1" colspan="1">Apophysis adjoining genu and tibiotarsus longer than pedipalpal tibiotarsus; pedipalpal telofemoral apophyses three times longer than spine-like seta; distance between the bases of <italic>sci–sci</italic> 5 times the length of <italic>sci</italic>; Pakistan</td><td rowspan="1" colspan="1"><italic><tp:taxon-name>Armascirus fixus</tp:taxon-name></italic> (Chaudhri, 1980)</td></tr><tr><td rowspan="1" colspan="1"><!--PageBreak-->18 (3)</td><td rowspan="1" colspan="1">Hysterosomal median shield with 2 pairs of setae (<italic>c<sub>1</sub></italic>, <italic>d<sub>1</sub></italic>) (<xref ref-type="fig" rid="F16">Fig. 49g</xref>)</td><td rowspan="1" colspan="1">19</td></tr><tr><td rowspan="1" colspan="1">–</td><td rowspan="1" colspan="1">Hysterosomal median shield with more than 3 pairs of setae (<xref ref-type="fig" rid="F16">Fig. 49h</xref>)</td><td rowspan="1" colspan="1">20</td></tr><tr><td rowspan="1" colspan="1">19 (18)</td><td rowspan="1" colspan="1">Pedipalpal telofemora with 2 ap, 1 spls; pedipalpal genua with 2 spls, 2 sts; venter caudally from coxae II with 6 pairs of simple setae (excluding genital, coxal, and anal setae); tarsi I–IV with 21-20-15-13 sts (excluding solenidia); the distance between bases of <italic>c<sub>1</sub>–c<sub>1</sub></italic> 4 times the distance of <italic>h<sub>1</sub>–h<sub>1</sub></italic>; distance between <italic>c<sub>1</sub>–c<sub>1</sub></italic> 5 times the length of <italic>c<sub>1</sub></italic></td><td rowspan="1" colspan="1"><italic><tp:taxon-name>Armascirus anastosi</tp:taxon-name></italic> Smiley, 1992</td></tr><tr><td rowspan="1" colspan="1">–</td><td rowspan="1" colspan="1">Pedipalpal telofemora with 1 ap, 1 spls; pedipalpal genua with 3 spls, 1 sts; venter caudally from coxae II with 5 pairs of simple setae (excluding genital, coxal, and anal setae); tarsi I–IV with 19-13-13-13 sts (excluding solenidia); the distance between <italic>c<sub>1</sub>–c<sub>1</sub></italic> 2 times the distance between <italic>h<sub>1</sub>–h<sub>1</sub></italic>; the distance between <italic>c<sub>1</sub>–c<sub>1</sub></italic> 4 times the length of <italic>c<sub>1</sub></italic></td><td rowspan="1" colspan="1"><italic><tp:taxon-name>Armascirus heryfordi</tp:taxon-name></italic> Smiley, 1992</td></tr><tr><td rowspan="1" colspan="1">20 (18)</td><td rowspan="1" colspan="1">Apophysis adjacent to pedipalpal genua and tibiotarsi present</td><td rowspan="1" colspan="1"><italic><tp:taxon-name>Armascirus multioculus</tp:taxon-name></italic> Shiba, 1986</td></tr><tr><td rowspan="1" colspan="1">–</td><td rowspan="1" colspan="1">Apophysis adjacent to pedipalpal genua and tibiotarsi absent</td><td rowspan="1" colspan="1">21</td></tr><tr><td rowspan="1" colspan="1">21 (20)</td><td rowspan="1" colspan="1">5 pairs of genital setae; pedipalp claw bifid (<xref ref-type="fig" rid="F16">Fig. 52a</xref>); hysterosomal setae not serrate; Philippines</td><td rowspan="1" colspan="1"><italic><tp:taxon-name>Armascirus apoensis</tp:taxon-name></italic> Corpuz-Raros, 2008</td></tr><tr><td rowspan="1" colspan="1">–</td><td rowspan="1" colspan="1">4 pairs of genital setae; pedipalp claw entire, not bifid (<xref ref-type="fig" rid="F16">Fig. 52b</xref>); hysterosomal setae serrate; Pakistan</td><td rowspan="1" colspan="1"><italic><tp:taxon-name>Armascirus fuscus</tp:taxon-name></italic> (Chaudhri, 1977)</td></tr><tr><td rowspan="1" colspan="1">22 (2)</td><td rowspan="1" colspan="1">Lateral hysterosomal platelets present (<xref ref-type="fig" rid="F16">Figs 50a–c</xref>)</td><td rowspan="1" colspan="1">23</td></tr><tr><td rowspan="1" colspan="1">–</td><td rowspan="1" colspan="1">Lateral hysterosomal platelets absent (<xref ref-type="fig" rid="F16">Fig. 50d</xref>)</td><td rowspan="1" colspan="1">27</td></tr><tr><td rowspan="1" colspan="1">23 (22)</td><td rowspan="1" colspan="1">Hysterosomal median shield width: length 1:1; venter caudally from coxae II with 6 or 7 pairs of sts (excluding genital and anal setae)</td><td rowspan="1" colspan="1">24</td></tr><tr><td rowspan="1" colspan="1">–</td><td rowspan="1" colspan="1">Hysterosomal median shield width: length 2:1; venter caudally from coxae II with 5 or 6 pairs of sts (excluding genital and anal setae)</td><td rowspan="1" colspan="1">25</td></tr><tr><td rowspan="1" colspan="1">24 (23)</td><td rowspan="1" colspan="1">Hysterosomal platelets large, as long as median shield (<xref ref-type="fig" rid="F16">Fig. 50a</xref>); venter caudally from coxae II with 7 sts; pedipalp telofemur with 1 apophysis</td><td rowspan="1" colspan="1"><italic><tp:taxon-name>Armascirus cerris</tp:taxon-name></italic> Kalúz, 2009</td></tr><tr><td rowspan="1" colspan="1">–</td><td rowspan="1" colspan="1">Hysterosomal platelets about 1/3 the length of median shield; venter caudally from coxae II with 6 sts; pedipalp telofemur with 2 apophysis</td><td rowspan="1" colspan="1"><italic><tp:taxon-name>Armascirus fendai</tp:taxon-name></italic> Kalúz &amp; Vrabec, 2013</td></tr><tr><td rowspan="1" colspan="1">25 (23)</td><td rowspan="1" colspan="1">Hysterosomal platelets as long as median shield (<xref ref-type="fig" rid="F16">Fig. 50b</xref>)</td><td rowspan="1" colspan="1">26</td></tr><tr><td rowspan="1" colspan="1">–</td><td rowspan="1" colspan="1">Hysterosomal platelets ½ as long as median shield (<xref ref-type="fig" rid="F16">Fig. 50c</xref>); Mexico, USA</td><td rowspan="1" colspan="1"><italic><tp:taxon-name>Armascirus gimplei</tp:taxon-name></italic></td></tr><tr><td rowspan="1" colspan="1">26 (25)</td><td rowspan="1" colspan="1">Hysterosomal plate concave on lateral edges (<xref ref-type="fig" rid="F16">Fig. 53a</xref>); USA</td><td rowspan="1" colspan="1"><italic><tp:taxon-name>Armascirus ozarkensis</tp:taxon-name></italic> Skvarla &amp; Dowling, 2012</td></tr><tr><td rowspan="1" colspan="1">–</td><td rowspan="1" colspan="1">Hysterosomal plate not concave on lateral edges (<xref ref-type="fig" rid="F16">Fig. 53b</xref>); Japan</td><td rowspan="1" colspan="1"><italic><tp:taxon-name>Armascirus hastus</tp:taxon-name></italic> Shiba, 1986</td></tr><tr><td rowspan="1" colspan="1">27 (22)</td><td rowspan="1" colspan="1">Apophysis on pedipalp telofemur extends to distal margin of segment; 2 pairs of ventral pregenital setae thickened and spiculate; <italic>f<sub>1</sub></italic> 1/3 length of <italic>h<sub>1</sub></italic>; Philippines</td><td rowspan="1" colspan="1"><italic><tp:taxon-name>Armascirus makilingensis</tp:taxon-name></italic> Corpuz-Raros, 1995</td></tr><tr><td rowspan="1" colspan="1">–</td><td rowspan="1" colspan="1">Apophysis on pedipalp telofemur extends well beyond distal margin of segment; ventral pregenital setae not thickened and spiculate; <italic>f<sub>1</sub></italic> subequal to <italic>h<sub>1</sub></italic></td><td rowspan="1" colspan="1">28</td></tr><tr><td rowspan="1" colspan="1"><!--PageBreak-->28 (27)</td><td rowspan="1" colspan="1">Pedipalpal telofemora with 2 ap, 1 spls; the distance between the bases of <italic>c<sub>1</sub>–c<sub>1</sub></italic> two times the distance of <italic>d<sub>1</sub>–d<sub>1</sub></italic>; South Africa</td><td rowspan="1" colspan="1"><italic><tp:taxon-name>Armascirus limpopoensis</tp:taxon-name></italic> Den Heyer, 1978</td></tr><tr><td rowspan="1" colspan="1">–</td><td rowspan="1" colspan="1">Pedipalp telofemora with 1 ap, 1 spls; the distances between the bases of <italic>c<sub>1</sub>–c<sub>1</sub></italic> = <italic>d<sub>1</sub>–d<sub>1</sub></italic></td><td rowspan="1" colspan="1">29</td></tr><tr><td rowspan="1" colspan="1">29 (28)</td><td rowspan="1" colspan="1">Pedipalp tibiotarsus with 1 spls, 4 sts; USA</td><td rowspan="1" colspan="1"><italic><tp:taxon-name>Armascirus harrisoni</tp:taxon-name></italic> Smiley, 1992</td></tr><tr><td rowspan="1" colspan="1">–</td><td rowspan="1" colspan="1">Pedipalp tibiotarsus with 1 spls, 3 sts; Canada</td><td rowspan="1" colspan="1"><italic><tp:taxon-name>Armascirus bakeri</tp:taxon-name></italic> (Smiley, 1992)</td></tr><tr><td rowspan="1" colspan="1">30 (1)</td><td rowspan="1" colspan="1">Pedipalpal telofemoral apophyses long, reaching apical apophysis on pedipalpal genu; lateral platelets present</td><td rowspan="1" colspan="1">31</td></tr><tr><td rowspan="1" colspan="1">–</td><td rowspan="1" colspan="1">Pedipalpal telofemoral apophyses short, not reaching apical apophysis on pedipalpal genu; lateral platelets present or absent</td><td rowspan="1" colspan="1">32</td></tr><tr><td rowspan="1" colspan="1">31 (30)</td><td rowspan="1" colspan="1">Pedipalpal basifemora with 1 subrectangular apophysis; pedipalp tibiotarsal spls 3 times the length of terminal claw; hysterosomal platelets small, equal in length to <italic>c<sub>2</sub></italic> (<xref ref-type="fig" rid="F16">Fig. 51a</xref>); coxal chaetotaxy I–IV 3-2-3-3; South Africa</td><td rowspan="1" colspan="1"><italic><tp:taxon-name>Armascirus lebowensis</tp:taxon-name></italic> Den Heyer, 1978</td></tr><tr><td rowspan="1" colspan="1">–</td><td rowspan="1" colspan="1">Pedipalpal basifemora without subrectangular apophysis; pedipalp tibiotarsal spls equal in length to terminal claw; hysterosomal platelets long, 2–3 times the length of <italic>c<sub>2</sub></italic> (<xref ref-type="fig" rid="F16">Fig. 51b</xref>); coxal chaetotaxy I–V 3-1-3-1; USA</td><td rowspan="1" colspan="1"><italic><tp:taxon-name>Armascirus campbelli</tp:taxon-name></italic> (Smiley, 1992)</td></tr><tr><td rowspan="1" colspan="1">32 (30)</td><td rowspan="1" colspan="1">Coxal setal count I–IV 3-2-3-3</td><td rowspan="1" colspan="1">33</td></tr><tr><td rowspan="1" colspan="1">–</td><td rowspan="1" colspan="1">Coxal setal count I–IV 3-2-3-2</td><td rowspan="1" colspan="1">35</td></tr><tr><td rowspan="1" colspan="1">–</td><td rowspan="1" colspan="1">Coxal setal count I–IV 3-3-3-3</td><td rowspan="1" colspan="1"><italic><tp:taxon-name>Armascirus bifidus</tp:taxon-name></italic> (Corpuz-Raros, 2008)</td></tr><tr><td rowspan="1" colspan="1">33 (32)</td><td rowspan="1" colspan="1">Pedipalpal telofemora with 1 apophysis, 2 spls, 1 sts; the distance between <italic>d<sub>1</sub>–d<sub>1</sub></italic> 9 times the length of <italic>d<sub>1</sub></italic>; pedipalpal genua with 2 spls, 1 sts; Slovakia</td><td rowspan="1" colspan="1"><italic><tp:taxon-name>Armascirus cyaneus</tp:taxon-name></italic> Kalúz, 2009</td></tr><tr><td rowspan="1" colspan="1">–</td><td rowspan="1" colspan="1">Pedipalpal telofemora with 1 apophysis, 2 spls; the distance between <italic>d<sub>1</sub>–d<sub>1</sub></italic> 4 times the length of <italic>d<sub>1</sub></italic>; pedipalpal genua chaetotaxy not as above</td><td rowspan="1" colspan="1">34</td></tr><tr><td rowspan="1" colspan="1">34 (33)</td><td rowspan="1" colspan="1">Hysterosomal platelets present (<xref ref-type="fig" rid="F16">Fig. 51b</xref>); pedipalpal genua with 2 spls, 2 sts; basifemora with 5-5-4-2 sts; USA</td><td rowspan="1" colspan="1"><italic><tp:taxon-name>Armascirus virginiensis</tp:taxon-name></italic> Smiley, 1992</td></tr><tr><td rowspan="1" colspan="1">–</td><td rowspan="1" colspan="1">Hysterosomal platelets absent (<xref ref-type="fig" rid="F16">Fig. 51c</xref>); pedipalpal genua with 1 spls, 1 sts; basifemora with 6-6-4-2 sts; Philippines</td><td rowspan="1" colspan="1"><italic><tp:taxon-name>Armascirus javanus</tp:taxon-name></italic> Corpuz-Raros &amp; Gruèzo, 2007</td></tr><tr><td rowspan="1" colspan="1">35 (32)</td><td rowspan="1" colspan="1">Pedipalpal telofemoral apophyses as long as width of telofemora; pedipalpal genu with 1 apophysis, 2 spls, 2 sts; USA</td><td rowspan="1" colspan="1"><italic><tp:taxon-name>Armascirus pennsylvanicus</tp:taxon-name></italic> Skvarla &amp; Dowling, 2012</td></tr><tr><td rowspan="1" colspan="1">–</td><td rowspan="1" colspan="1">Pedipalpal telofemoral apophyses only 1/3 width of telofemora; pedipalpal genu with 1 apophysis, 3 spls, 1 sts; Philippines</td><td rowspan="1" colspan="1"><italic><tp:taxon-name>Armascirus garciai</tp:taxon-name></italic> Corpuz-Raros, 1995</td></tr></tbody></table></table-wrap><fig id="F16" position="float" orientation="portrait"><label>Figures 49–53.</label><caption><p><italic><tp:taxon-name>Armascirus</tp:taxon-name></italic> key illustrations. <bold>49–51</bold> Dorsal idiosoma <bold>49a–e</bold> Hysterosomal shield complemented with setae <bold>50a–d</bold> Hysterosomal shield small, not complemented with setae <bold>51a–c</bold> Hysterosomal shield absent <bold>52a, b</bold> Pedipalp tibiotarsal claw <bold>52a</bold> Single claw <bold>52b</bold> Bifid claw <bold>53a</bold> Hysterosomal plate concave on lateral edges <bold>53b</bold> Hysterosomal plate not concave on lateral edges.</p></caption><graphic xmlns:xlink="http://www.w3.org/1999/xlink" xlink:href="zookeys-418-001-g016.jpg" position="float" orientation="portrait" xlink:type="simple"/></fig></tp:treatment-sec><tp:treatment-sec sec-type="Key to adult male Armascirus"><title>Key to adult male <italic><tp:taxon-name>Armascirus</tp:taxon-name></italic></title><p>(modified from <xref ref-type="bibr" rid="B153">Kalúz and Vrabec 2013</xref>)</p><table-wrap content-type="key" position="anchor" orientation="portrait"><table><tbody><tr><td rowspan="1" colspan="1">1</td><td rowspan="1" colspan="1">Venter with 5 or fewer pairs of setae, excluding genital, anal, and adanal setae; setal formula of coxae I–IV not as below; setal formula of basifemora I–IV not as below</td><td rowspan="1" colspan="1">2</td></tr><tr><td rowspan="1" colspan="1"><!--PageBreak-->–</td><td rowspan="1" colspan="1">Venter with 6 pairs of setae, excluding genital, anal, and adanal setae; setal formula of coxae I–IV 3-2-3-3; setal formula of basifemora I–IV 5-5-4-2; cosmopolitan</td><td rowspan="1" colspan="1"><italic><tp:taxon-name>Armascirus taurus</tp:taxon-name></italic> (Kramer, 1881)</td></tr><tr><td rowspan="1" colspan="1">2 (1)</td><td rowspan="1" colspan="1">Setal formula of basifemora I–IV 5-5-4-1; Pakistan</td><td rowspan="1" colspan="1"><italic><tp:taxon-name>Armascirus ebrius</tp:taxon-name></italic> (Chaudhri, 1977)</td></tr><tr><td rowspan="1" colspan="1">–</td><td rowspan="1" colspan="1">Setal formula of basifemora I–IV not as above</td><td rowspan="1" colspan="1">3</td></tr><tr><td rowspan="1" colspan="1">3 (2)</td><td rowspan="1" colspan="1">Coxae I–IV setal formula 3-1-3-3; papillae on circular region anterior to setae <italic>pt</italic> present; South Africa</td><td rowspan="1" colspan="1"><italic><tp:taxon-name>Armascirus huyssteeni</tp:taxon-name></italic> Den Heyer, 1978</td></tr><tr><td rowspan="1" colspan="1">–</td><td rowspan="1" colspan="1">Coxae I–IV setal formula 3-2-3-3; papillae on circular region anterior to setae <italic>pt</italic> present or absent</td><td rowspan="1" colspan="1">4</td></tr><tr><td rowspan="1" colspan="1">4 (3)</td><td rowspan="1" colspan="1">Setal formula of basifemora I–IV 5-4-3-0; papillae on circular region anterior to setae <italic>pt</italic> present; South Africa</td><td rowspan="1" colspan="1"><italic><tp:taxon-name>Armascirus limpopoensis</tp:taxon-name></italic> Den Heyer, 1978</td></tr><tr><td rowspan="1" colspan="1">–</td><td rowspan="1" colspan="1">Setal formula of basifemora I–IV not as above; papillae on circular region anterior to setae <italic>pt</italic> absent; South africa</td><td rowspan="1" colspan="1">5</td></tr><tr><td rowspan="1" colspan="1">5 (4)</td><td rowspan="1" colspan="1">Genua I with 3 asl, 5 sts; South Africa</td><td rowspan="1" colspan="1"><italic><tp:taxon-name>Armascirus lebowensis</tp:taxon-name></italic> Den Heyer, 1978</td></tr><tr><td rowspan="1" colspan="1">–</td><td rowspan="1" colspan="1">Genua I with 2 asl, 1 mst, 5 sts; Ukraine</td><td rowspan="1" colspan="1"><italic><tp:taxon-name>Armascirus masani</tp:taxon-name></italic> Kalúz &amp; Vrabec, 2013</td></tr></tbody></table></table-wrap></tp:treatment-sec><ref-list><ref id="B161"><mixed-citation xmlns:xlink="http://www.w3.org/1999/xlink" xlink:type="simple"><person-group><name name-style="western"><surname>Kramer</surname><given-names>P</given-names></name></person-group> (<year>1881</year>) <source>Scirus. Arch. Natura</source>. <lpage>81:17</lpage>, t. 3; fig. 9.</mixed-citation></ref><ref id="B35"><mixed-citation xmlns:xlink="http://www.w3.org/1999/xlink" xlink:type="simple"><person-group><name name-style="western"><surname>Berlese</surname><given-names>A</given-names></name></person-group> (<year>1888</year>) <article-title>Acari Austro-Americani quos collegit Aloysius Balzan.</article-title><source>Bullettino della Società Entomologica Italiana</source><volume>20</volume>: <fpage>171</fpage>–<lpage>222</lpage>.</mixed-citation></ref><ref id="B12"><mixed-citation xmlns:xlink="http://www.w3.org/1999/xlink" xlink:type="simple"><person-group><name name-style="western"><surname>Banks</surname><given-names>N</given-names></name></person-group> (<year>1894</year>) <article-title>New American Acarina.</article-title><source>Transactions of the American Entomological Society,</source><volume>21</volume>: <fpage>209</fpage>–<lpage>222</lpage>.</mixed-citation></ref><ref id="B245"><mixed-citation xmlns:xlink="http://www.w3.org/1999/xlink" xlink:type="simple"><person-group><name name-style="western"><surname>Thor</surname><given-names>S</given-names></name></person-group> (<year>1902</year>) <article-title>Zur Systematik der Acarinenfamilien Bdellidae Koch, 1842,  Grube 1859, Eupodidae Koch, 1842 und Cunaxidae Sig Thor, 1902.</article-title><source>Verhandllungen der kaiserlich-kongiglichen zoologish-botanischen Gesellschaft in Wien</source>, <volume>159</volume>–<lpage>165</lpage>.</mixed-citation></ref><ref id="B13"><mixed-citation xmlns:xlink="http://www.w3.org/1999/xlink" xlink:type="simple"><person-group><name name-style="western"><surname>Banks</surname><given-names>N</given-names></name></person-group> (<year>1914</year>) <article-title>New Acarina.</article-title><source>Journal of Entomology and Zoology</source><volume>6</volume>: <fpage>55</fpage>–<lpage>66</lpage>.</mixed-citation></ref><ref id="B193"><mixed-citation xmlns:xlink="http://www.w3.org/1999/xlink" xlink:type="simple"><person-group><name name-style="western"><surname>Miller</surname><given-names>AE</given-names></name></person-group> (<year>1925</year>) <article-title>An introductory study of the Acarina, or mites, of Ohio.</article-title><source>Bulletin of the Ohio Agricultural Experiment Station</source>, <issue>Number 386</issue>, <fpage>85</fpage>–<lpage>172</lpage>.</mixed-citation></ref><ref id="B265"><mixed-citation xmlns:xlink="http://www.w3.org/1999/xlink" xlink:type="simple"><person-group><name name-style="western"><surname>Womersley</surname><given-names>H</given-names></name></person-group> (<year>1933</year>) <article-title>On some Acarina from Australia and South Africa. Transactions of the Royal Society of South Australia, Trans.</article-title><volume>57</volume>: <fpage>108</fpage>–<lpage>112</lpage>.</mixed-citation></ref><ref id="B246"><mixed-citation xmlns:xlink="http://www.w3.org/1999/xlink" xlink:type="simple"><person-group><name name-style="western"><surname>Thor</surname><given-names>S</given-names></name><name name-style="western"><surname>Willmann</surname><given-names>C</given-names></name></person-group> (<year>1941</year>) <article-title>Eupodidae, Penthalodidae, Penthaleidae, Rhagidiidae, Pachygnathidae, Cunaxidae.</article-title> In: <person-group><name name-style="western"><surname>Thor</surname><given-names>S</given-names></name><name name-style="western"><surname>Willmann</surname><given-names>C</given-names></name></person-group> (<role>Eds</role>) <source>Das Tierreich, Eine Zusammenstellung und Kennzeichung der rezenten Tierformen</source>. <issue>Lieferung 71a</issue>. <publisher-name>Walter De Gruyter and Co</publisher-name>, <publisher-loc>Leipzig</publisher-loc>, <fpage>164</fpage>–<lpage>175</lpage>.</mixed-citation></ref><ref id="B11"><mixed-citation xmlns:xlink="http://www.w3.org/1999/xlink" xlink:type="simple"><person-group><name name-style="western"><surname>Baker</surname><given-names>EW</given-names></name><name name-style="western"><surname>Hoffmann</surname><given-names>A</given-names></name></person-group> (<year>1948</year>) <article-title>Acaros de la familia Cunaxidae.</article-title><source>Anales de la Escuela Nacional de Ciencias Biologicas Mexico</source><volume>5</volume>(<issue>3–4</issue>): <fpage>229</fpage>–<lpage>273</lpage>.</mixed-citation></ref><ref id="B269"><mixed-citation xmlns:xlink="http://www.w3.org/1999/xlink" xlink:type="simple"><person-group><name name-style="western"><surname>Zaher</surname><given-names>MA</given-names></name><name name-style="western"><surname>Soliman</surname><given-names>ZR</given-names></name><name name-style="western"><surname>El-Bishlawy</surname><given-names>SM</given-names></name></person-group> (<year>1975b</year>) <article-title>Studies on population dynamics of soil predaceous prostigmatid mites in Giza, Egypt.</article-title><source>Zeitschrift für angewandte entomologie</source><volume>79</volume>: <fpage>440</fpage>–<lpage>443</lpage>.</mixed-citation></ref><ref id="B51"><mixed-citation xmlns:xlink="http://www.w3.org/1999/xlink" xlink:type="simple"><person-group><name name-style="western"><surname>Chaudhri</surname><given-names>WM</given-names></name></person-group> (<year>1977</year>) <article-title>Descriptions of the mites of the Family Cunaxidae (Acarina) from Pakistan.</article-title><source>Pakistan Journal of Agricultural Science</source><volume>14</volume>(<issue>2–3</issue>): <fpage>41</fpage>–<lpage>52</lpage>.</mixed-citation></ref><ref id="B76"><mixed-citation xmlns:xlink="http://www.w3.org/1999/xlink" xlink:type="simple"><person-group><name name-style="western"><surname>Den Heyer</surname><given-names>J</given-names></name></person-group> (<year>1978a</year>) <article-title>Four new species of <italic>Armascirus</italic> gen. nov. (Prostigmata: Acari) from the Ethiopian Region.</article-title><source>Journal of the Entomological Society of South Africa</source><volume>41</volume>(<issue>2</issue>): <fpage>217</fpage>–<lpage>239</lpage>.</mixed-citation></ref><ref id="B163"><mixed-citation xmlns:xlink="http://www.w3.org/1999/xlink" xlink:type="simple"><person-group><name name-style="western"><surname>Kuznetzov</surname><given-names>NN</given-names></name><name name-style="western"><surname>Livshitz</surname><given-names>IZ</given-names></name></person-group> (<year>1979</year>) <article-title>Predatory mites of the Nikita Botanical Gardens (Acariformes: Bdellidae, Cunaxidae Camarobiidae).</article-title><source>Trudy Gosudarstvennogo Nikitskogo Botanicheskogo Sada</source><volume>79</volume>: <fpage>51</fpage>–<lpage>105</lpage>.</mixed-citation></ref><ref id="B250"><mixed-citation xmlns:xlink="http://www.w3.org/1999/xlink" xlink:type="simple"><person-group><name name-style="western"><surname>Tseng</surname><given-names>YH</given-names></name></person-group> (<year>1980</year>) <article-title>Taxonomical study of the mite family Cunaxidae from Taiwan (Acarina: Tromoidiformes).</article-title><source>Quarterly Journal of the Taiwan Museum</source><volume>33</volume>(<issue>3-4</issue>): <fpage>253</fpage>–<lpage>277</lpage>.</mixed-citation></ref><ref id="B52"><mixed-citation xmlns:xlink="http://www.w3.org/1999/xlink" xlink:type="simple"><person-group><name name-style="western"><surname>Chaudhri</surname><given-names>WM</given-names></name></person-group> (<year>1980</year>) <source>Studies on the biosystematics and control of mites of field crops, vegetables and fruit plants in Pakistan, second annual report</source>. <publisher-name>University of Agriculture Faisalabad</publisher-name>, <lpage>80</lpage>.</mixed-citation></ref><ref id="B87"><mixed-citation xmlns:xlink="http://www.w3.org/1999/xlink" xlink:type="simple"><person-group><name name-style="western"><surname>Den Heyer</surname><given-names>J</given-names></name></person-group> (<year>1980c</year>) <article-title>A new classification system for the family Cunaxidae (Actinedida: Acarida).</article-title><source>Publications of the University of the North Series A</source><volume>23</volume>: <fpage>1</fpage>–<lpage>12</lpage>.</mixed-citation></ref><ref id="B138"><mixed-citation xmlns:xlink="http://www.w3.org/1999/xlink" xlink:type="simple"><person-group><name name-style="western"><surname>Gupta</surname><given-names>SK</given-names></name><name name-style="western"><surname>Ghosh</surname><given-names>SK</given-names></name></person-group> (<year>1980</year>) <article-title>Some prostigmatid mites (Acarina) from Andaman and Nicobar Islands.</article-title><source>Records of the Zoological Survey of India</source><volume>77</volume>: <fpage>189</fpage>–<lpage>213</lpage>.</mixed-citation></ref><ref id="B169"><mixed-citation xmlns:xlink="http://www.w3.org/1999/xlink" xlink:type="simple"><person-group><name name-style="western"><surname>Liang</surname><given-names>GW</given-names></name></person-group> (<year>1983</year>) <article-title>Notes on four species of mite (Acarina: Cunaxidae) in China.</article-title><source>Natural Enemies of Insects</source><volume>5</volume>(<issue>3</issue>): <fpage>104</fpage>–<lpage>107</lpage>.</mixed-citation></ref><ref id="B233"><mixed-citation xmlns:xlink="http://www.w3.org/1999/xlink" xlink:type="simple"><person-group><name name-style="western"><surname>Shiba</surname><given-names>M</given-names></name></person-group> (<year>1986</year>) <article-title>The mites of family Cunaxidae (Acarina: Prostigmata) in Japan II. Genera <italic>Armascirus</italic> Den Heyer and <italic>Dactyloscirus</italic> Berlese.</article-title><source>Matsuyama Shinonome Tanki Daigaku kenkyū ronsō</source><volume>17</volume>: <fpage>151</fpage>–<lpage>163</lpage>.</mixed-citation></ref><ref id="B192"><mixed-citation xmlns:xlink="http://www.w3.org/1999/xlink" xlink:type="simple"><person-group><name name-style="western"><surname>Michocka</surname><given-names>S</given-names></name></person-group> (<year>1987</year>) <article-title>Mites (Acari) of the Bdellidae and Cunaxidae families in Poland.</article-title><source>Monografie Fauny Polski</source><volume>14</volume>: <fpage>1</fpage>–<lpage>127</lpage>.</mixed-citation></ref><ref id="B199"><mixed-citation xmlns:xlink="http://www.w3.org/1999/xlink" xlink:type="simple"><person-group><name name-style="western"><surname>Muhammad</surname><given-names>T</given-names></name><name name-style="western"><surname>Chaudhri</surname><given-names>WM</given-names></name></person-group> (<year>1991b</year>) <article-title>Two new cunaxid mites of the genus <italic>Armascirus</italic> (Acarina: Cunaxidae) from Pakistan.</article-title><source>Pakistan Entomologist</source><volume>13</volume>(<issue>1–2</issue>): <fpage>50</fpage>–<lpage>55</lpage>.</mixed-citation></ref><ref id="B239"><mixed-citation xmlns:xlink="http://www.w3.org/1999/xlink" xlink:type="simple"><person-group><name name-style="western"><surname>Smiley</surname><given-names>RL</given-names></name></person-group> (<year>1992</year>) <source>The predatory mite family Cunaxidae (Acari) of the world with a new classification.</source><publisher-name>Indira Publishing House</publisher-name>, <publisher-loc>West Bloomington, Michigan</publisher-loc>, <size units="page">356 pp</size>.</mixed-citation></ref><ref id="B97"><mixed-citation xmlns:xlink="http://www.w3.org/1999/xlink" xlink:type="simple"><person-group><name name-style="western"><surname>Den Heyer</surname><given-names>J</given-names></name><name name-style="western"><surname>Castro</surname><given-names>TMMG</given-names></name></person-group> (<year>2008a</year>) <article-title>A new Neotropical genus of the family Cunaxidae (Acari: Prostigmata: Bdelloidea).</article-title><source>Zootaxa</source><volume>1843</volume>: <fpage>35</fpage>–<lpage>46</lpage>.</mixed-citation></ref><ref id="B57"><mixed-citation xmlns:xlink="http://www.w3.org/1999/xlink" xlink:type="simple"><person-group><name name-style="western"><surname>Corpuz-Raros</surname><given-names>LA</given-names></name></person-group> (<year>1995</year>) <article-title>Philippine predatory mites of the family Cunaxidae (Acari). 2. Genera <italic>Armascirus</italic> Den Heyer and <italic>Dactyloscirus</italic> Berlese.</article-title><source>The Philippine Agriculturist</source><volume>78</volume>(<issue>2</issue>): <fpage>159</fpage>–<lpage>173</lpage>.</mixed-citation></ref><ref id="B144"><mixed-citation xmlns:xlink="http://www.w3.org/1999/xlink" xlink:type="simple"><person-group><name name-style="western"><surname>Hu</surname><given-names>SJ</given-names></name></person-group> (<year>1997</year>) <article-title>Cunaxid mites recorded in China.</article-title><source>Journal of Ninbo Teachers College</source><volume>15</volume>(<issue>1</issue>): <fpage>56</fpage>–<lpage>59</lpage>.</mixed-citation></ref><ref id="B19"><mixed-citation xmlns:xlink="http://www.w3.org/1999/xlink" xlink:type="simple"><person-group><name name-style="western"><surname>Bashir</surname><given-names>MH</given-names></name><name name-style="western"><surname>Afzal</surname><given-names>M</given-names></name></person-group> (<year>2005</year>) <article-title>New cunaxid mites of the genus <italic>Armascirus</italic> from Punjab-Pakistan.</article-title><source>Pakistan Journal of Agricultural Sciences</source><volume>42</volume>(<issue>3–4</issue>): <fpage>117</fpage>–<lpage>121</lpage>.</mixed-citation></ref><ref id="B67"><mixed-citation xmlns:xlink="http://www.w3.org/1999/xlink" xlink:type="simple"><person-group><name name-style="western"><surname>Corpuz-Raros</surname><given-names>LA</given-names></name><name name-style="western"><surname>Gruezo</surname><given-names>WS</given-names></name></person-group> (<year>2007</year>) <article-title>Two new species of predatory mites of the family Cunaxidae (Acari) from Java, Indonesia.</article-title><source>Asia Life Sciences</source><volume>16</volume>(<issue>2</issue>): <fpage>175</fpage>–<lpage>181</lpage>.</mixed-citation></ref><ref id="B64"><mixed-citation xmlns:xlink="http://www.w3.org/1999/xlink" xlink:type="simple"><person-group><name name-style="western"><surname>Corpuz-Raros</surname><given-names>LA</given-names></name></person-group> (<year>2008</year>) <article-title>Additional species of Cunaxidae and first report of the subfamily Neobonzinae (Cunaxidae, Acari) from the Philippines.</article-title><source>Asia Life Sciences</source><volume>17</volume>(<issue>1</issue>): <fpage>71</fpage>–<lpage>89</lpage>.</mixed-citation></ref><ref id="B32"><mixed-citation xmlns:xlink="http://www.w3.org/1999/xlink" xlink:type="simple"><person-group><name name-style="western"><surname>Bashir</surname><given-names>MH</given-names></name><name name-style="western"><surname>Afzal</surname><given-names>M</given-names></name><name name-style="western"><surname>Khan</surname><given-names>B</given-names></name></person-group> (<year>2008</year>) <article-title>Genus <italic>Armascirus</italic> (Acari: Prostigmata: Cunaxidae) from Pakistan.</article-title><source>Belgian journal of Zoology</source><volume>138</volume>(<issue>2</issue>): <fpage>115</fpage>–<lpage>127</lpage>.</mixed-citation></ref><ref id="B152"><mixed-citation xmlns:xlink="http://www.w3.org/1999/xlink" xlink:type="simple"><person-group><name name-style="western"><surname>Kalúz</surname><given-names>S</given-names></name></person-group> (<year>2009</year>) <article-title>Two new Palearctic mite species of the family Cunaxidae (Acari: Prostigmata).</article-title><source>Zootaxa</source><volume>2198</volume>: <fpage>27</fpage>–<lpage>40</lpage>.</mixed-citation></ref><ref id="B235"><mixed-citation xmlns:xlink="http://www.w3.org/1999/xlink" xlink:type="simple"><person-group><name name-style="western"><surname>Skvarla</surname><given-names>MJ</given-names></name><name name-style="western"><surname>Dowling</surname><given-names>APG</given-names></name></person-group> (<year>2012</year>) <article-title>Some New Armascirine Cunaxids (Acari: Prostigmata: Cunaxidae) from the Eastern United States.</article-title><source>Zootaxa</source><volume>3194</volume>: <fpage>1</fpage>–<lpage>34</lpage>.</mixed-citation></ref><ref id="B101"><mixed-citation xmlns:xlink="http://www.w3.org/1999/xlink" xlink:type="simple"><person-group><name name-style="western"><surname>Den Heyer</surname><given-names>J</given-names></name><name name-style="western"><surname>Castro</surname><given-names>TMMG</given-names></name></person-group> (<year>2012</year>) <article-title>New Neotropical cunaxinae species (Acari: Prostigmata: Cunaxidae).</article-title><source>Zootaxa</source><volume>3265</volume>: <fpage>22</fpage>–<lpage>42</lpage>.</mixed-citation></ref><ref id="B153"><mixed-citation xmlns:xlink="http://www.w3.org/1999/xlink" xlink:type="simple"><person-group><name name-style="western"><surname>Kalúz</surname><given-names>S</given-names></name><name name-style="western"><surname>Vrabec</surname><given-names>M</given-names></name></person-group> (<year>2013</year>) <article-title>Two new species of <italic>Armascirus</italic> (Acari: Prostigmata: Cunaxidae) from Slovakia.</article-title><source>Zootaxa</source><volume>3734</volume>(<issue>2</issue>): <fpage>141</fpage>–<lpage>155</lpage>. doi: <ext-link ext-link-type="doi" xlink:href="10.11646/zootaxa.3734.2.3" xlink:type="simple">10.11646/zootaxa.3734.2.3</ext-link></mixed-citation></ref></ref-list></tp:taxon-treatment>
