# Supplementary material for: A review of Cunaxidae (Acariformes, Trombidiformes): Histories and diagnoses of subfamilies and genera, keys to world species, and some new locality records
Source: Zookeys. 2014 Jun 20;(418):1–103. doi: 10.3897/zookeys.418.7629 (PMC4104466; doi:10.3897/zookeys.418.7629)
Supplement: XML Treatment for Cunaxa [file zookeys.418.7629-treatment21.xml]

<!DOCTYPE tp:taxon-treatment
  PUBLIC "-//TaxonX//DTD Taxonomic Treatment Publishing DTD v0 20100105//EN" "tax-treatment-NSO.dtd">
<tp:taxon-treatment xmlns:tp="http://www.plazi.org/taxpub"><tp:treatment-meta><kwd-group><label>Taxon classification</label><kwd><named-content content-type="kingdom">Animalia</named-content></kwd><kwd><named-content content-type="order">Trombidiformes</named-content></kwd><kwd><named-content content-type="family">Cunaxidae</named-content></kwd></kwd-group><mixed-citation publication-type="journal"><person-group><name><surname>Skvarla</surname><given-names>Michael J.</given-names></name><name><surname>Fisher</surname><given-names>J. Ray</given-names></name><name><surname>Dowling</surname><given-names>Ashley P. G.</given-names></name></person-group><article-title>A review of Cunaxidae (Acariformes, Trombidiformes): Histories and diagnoses of subfamilies and genera, keys to world species, and some new locality records</article-title><source>Zookeys</source><day>20</day><month>6</month><year>2014</year><volume>2014</volume><issue>418</issue><fpage>1</fpage><lpage>103</lpage><pub-id pub-id-type="doi">10.3897/zookeys.418.7629</pub-id></mixed-citation></tp:treatment-meta><tp:nomenclature><tp:taxon-name>
                        <tp:taxon-name-part taxon-name-part-type="genus">Cunaxa</tp:taxon-name-part>
                    </tp:taxon-name><tp:taxon-authority>Von Heyden, 1826</tp:taxon-authority></tp:nomenclature><tp:treatment-sec sec-type="Historical review"><title>Historical review.</title><p><xref ref-type="bibr" rid="B141">Hermann (1804)</xref> erected <!--PageBreak--><italic><tp:taxon-name>Scirus</tp:taxon-name></italic> for <italic><tp:taxon-name>Scirus setirostris</tp:taxon-name></italic> and placed it with two mites that are now considered to belong to the family <tp:taxon-name>Bdellidae</tp:taxon-name>. <xref ref-type="bibr" rid="B257">Von Heyden (1826)</xref> erected <italic><tp:taxon-name>Cunaxa</tp:taxon-name></italic> for <italic><tp:taxon-name>Scirus setirostris</tp:taxon-name></italic>. <xref ref-type="bibr" rid="B107">Dugés (1834a)</xref> described <italic><tp:taxon-name>Scirus elaphus</tp:taxon-name></italic>. <xref ref-type="bibr" rid="B108">Dugés (1834b)</xref> described <italic><tp:taxon-name>Scirus tenuirostris</tp:taxon-name></italic>. <xref ref-type="bibr" rid="B158">Koch (1836)</xref> described <italic><tp:taxon-name>Scirus stabulicola</tp:taxon-name></italic> and <italic><tp:taxon-name>Scirus sagax</tp:taxon-name></italic> and later (<xref ref-type="bibr" rid="B159">1838</xref>) <italic><tp:taxon-name>Scirus paludicola</tp:taxon-name></italic>. <xref ref-type="bibr" rid="B129">Gervais (1841)</xref> described <italic><tp:taxon-name>Scirus obisium</tp:taxon-name></italic>. <xref ref-type="bibr" rid="B34">Berlese (1887)</xref> described <italic><tp:taxon-name>Scirus capreolus</tp:taxon-name></italic>. <xref ref-type="bibr" rid="B35">Berlese (1888)</xref> synonymized <italic><tp:taxon-name>Scirus elaphus</tp:taxon-name></italic>, <italic><tp:taxon-name>Scirus stabulicola</tp:taxon-name></italic>, <italic><tp:taxon-name>Scirus sagax</tp:taxon-name></italic>, and <italic><tp:taxon-name>Scirus paludicola</tp:taxon-name></italic> with <italic><tp:taxon-name>Scirus setirostris</tp:taxon-name></italic>. <xref ref-type="bibr" rid="B245">Thor (1902)</xref> erected <tp:taxon-name>Cunaxidae</tp:taxon-name> and split <italic><tp:taxon-name>Cunaxa</tp:taxon-name></italic> from <tp:taxon-name>Bdellidae</tp:taxon-name>. <xref ref-type="bibr" rid="B114">Ewing (1913)</xref> described <italic><tp:taxon-name>Scirus laricis</tp:taxon-name></italic>. <italic><tp:taxon-name>Scirus setirostris</tp:taxon-name></italic> var. <italic>gazella</italic> was described by <xref ref-type="bibr" rid="B40">Berlese (1916)</xref>. <xref ref-type="bibr" rid="B246">Thor and Willmann (1941)</xref> redescribed and figured <italic><tp:taxon-name>Scirus laricis</tp:taxon-name></italic> after transferring it to <italic><tp:taxon-name>Cunaxa</tp:taxon-name></italic>; they also transferred <italic><tp:taxon-name>Scirus setirostris</tp:taxon-name></italic> var. <italic>gazella</italic> to <italic><tp:taxon-name>Cunaxa</tp:taxon-name></italic>, though kept it as a subspecies of <italic><tp:taxon-name>Cunaxa setirostris</tp:taxon-name></italic> and synonymized <italic><tp:taxon-name>Scirus tenuirostris</tp:taxon-name></italic> and <italic><tp:taxon-name>Scirus obisium</tp:taxon-name></italic> with <italic><tp:taxon-name>Cunaxa setirostris</tp:taxon-name></italic>. <xref ref-type="bibr" rid="B11">Baker and Hoffmann (1948)</xref> redescribed and figured <italic><tp:taxon-name>Cunaxa setirostris</tp:taxon-name></italic> var. <italic>gazella</italic> and <italic><tp:taxon-name>Cunaxa capreolus</tp:taxon-name></italic> and described <italic><tp:taxon-name>Cunaxa womersleyi</tp:taxon-name></italic> and <italic><tp:taxon-name>Cunaxa veracruzana</tp:taxon-name></italic>. <xref ref-type="bibr" rid="B269">Zaher et al. (1975b)</xref> reported <italic><tp:taxon-name>Cunaxa setirostris</tp:taxon-name></italic> and <italic><tp:taxon-name>Cunaxa capreolus</tp:taxon-name></italic> from Egypt. <xref ref-type="bibr" rid="B76">Den Heyer (1978a)</xref> erected <tp:taxon-name>Cunaxinae</tp:taxon-name> and assigned <italic><tp:taxon-name>Cunaxa</tp:taxon-name></italic> to the subfamily. <xref ref-type="bibr" rid="B83">Den Heyer (1979e)</xref> elevated <italic><tp:taxon-name>Cunaxa setirostris</tp:taxon-name></italic> var. <italic>gazella</italic> to full species status, viz. <italic><tp:taxon-name>Cunaxa gazella</tp:taxon-name></italic>; described <italic><tp:taxon-name>Cunaxa carina</tp:taxon-name></italic>, <italic><tp:taxon-name>Cunaxa terrula</tp:taxon-name></italic>, <italic><tp:taxon-name>Cunaxa lamberti</tp:taxon-name></italic>, <italic><tp:taxon-name>Cunaxa meiringi</tp:taxon-name></italic>, and <italic><tp:taxon-name>Cunaxa grobleri</tp:taxon-name></italic> and redescribed and figured <italic><tp:taxon-name>Cunaxa capreola</tp:taxon-name></italic> and <italic><tp:taxon-name>Cunaxa gazella</tp:taxon-name></italic>. He then (<xref ref-type="bibr" rid="B84">Den Heyer 1979f</xref>) described five more species from South Africa: <italic><tp:taxon-name>Cunaxa hermanni</tp:taxon-name></italic>, <italic><tp:taxon-name>Cunaxa sordwanaensis</tp:taxon-name></italic>, <italic><tp:taxon-name>Cunaxa potchensis</tp:taxon-name></italic>, <italic><tp:taxon-name>Cunaxa brevicrura</tp:taxon-name></italic>, and <italic><tp:taxon-name>Cunaxa magoebaensis</tp:taxon-name></italic>. <xref ref-type="bibr" rid="B163">Kuznetzov and Livshitz (1979)</xref> redescribed and figured <italic><tp:taxon-name>Cunaxa capreolus</tp:taxon-name></italic> and <italic><tp:taxon-name>Cunaxa setirostris</tp:taxon-name></italic> from Russia. <xref ref-type="bibr" rid="B52">Chaudhri (1980)</xref> described <italic><tp:taxon-name>Cunaxa doxa</tp:taxon-name></italic>. <xref ref-type="bibr" rid="B250">Tseng (1980)</xref> reported <italic><tp:taxon-name>Cunaxa womersleyi</tp:taxon-name></italic> and <italic><tp:taxon-name>Cunaxa setirostris</tp:taxon-name></italic> from Taiwan. <xref ref-type="bibr" rid="B138">Gupta and Ghosh (1980)</xref> described <italic><tp:taxon-name>Cunaxa myabunderensis</tp:taxon-name></italic>. <xref ref-type="bibr" rid="B139">Gupta and Paul (1985)</xref> described <italic><tp:taxon-name>Cunaxa prinia</tp:taxon-name></italic>. <xref ref-type="bibr" rid="B43">Bu and Li (1987c)</xref> reported <italic><tp:taxon-name>Cunaxa capreola</tp:taxon-name></italic> from China. <xref ref-type="bibr" rid="B192">Michocka (1987)</xref> reported <italic><tp:taxon-name>Cunaxa setirostris</tp:taxon-name></italic> from Poland. Muhammad et al. described <italic><tp:taxon-name>Rubroscirus valentis</tp:taxon-name></italic> from Pakistan. <xref ref-type="bibr" rid="B239">Smiley (1992)</xref> described <italic><tp:taxon-name>Cunaxa mageei</tp:taxon-name></italic>, <italic><tp:taxon-name>Cunaxa thailandicus</tp:taxon-name></italic>, <italic><tp:taxon-name>Cunaxa evansi</tp:taxon-name></italic>, and <italic><tp:taxon-name>Cunaxa neogazella</tp:taxon-name></italic>; he also synonymized <italic><tp:taxon-name>Rubroscirus</tp:taxon-name></italic> with <italic><tp:taxon-name>Cunaxa</tp:taxon-name></italic>, though failed to include his evidence for doing so. <xref ref-type="bibr" rid="B135">Gupta (1992)</xref> described <italic><tp:taxon-name>Cunaxa anacardae</tp:taxon-name></italic> and <italic><tp:taxon-name>Cunaxa magniferae</tp:taxon-name></italic>. <xref ref-type="bibr" rid="B202">Muhammad and Chaudhri (1993)</xref> described <italic><tp:taxon-name>Rubroscirus rasile</tp:taxon-name></italic> and <italic><tp:taxon-name>Rubroscirus otiosus</tp:taxon-name></italic> from Pakistan. <xref ref-type="bibr" rid="B65">Corpuz-Raros and Garcia (1995)</xref> described five species from the Philippines: <italic><tp:taxon-name>Cunaxa luzonica</tp:taxon-name></italic>, <italic><tp:taxon-name>Cunaxa romblonensis</tp:taxon-name></italic>, <italic><tp:taxon-name>Cunaxa pantabanganensis</tp:taxon-name></italic>, <italic><tp:taxon-name>Cunaxa cogonae</tp:taxon-name></italic>, and <italic><tp:taxon-name>Cunaxa mercedesae</tp:taxon-name></italic>. <xref ref-type="bibr" rid="B144">Hu (1997)</xref> reported 28 species of <tp:taxon-name>Cunaxidae</tp:taxon-name> from China. <xref ref-type="bibr" rid="B156">Khaustov and Kuznetzov (1998)</xref> described <italic><tp:taxon-name>Cunaxa heterostriata</tp:taxon-name></italic>, <italic><tp:taxon-name>Cunaxa anomala</tp:taxon-name></italic>, <italic><tp:taxon-name>Cunaxa sudakensis</tp:taxon-name></italic> and <italic><tp:taxon-name>Cunaxa bochkovi</tp:taxon-name></italic>. <xref ref-type="bibr" rid="B54">Chinniah and Mohanasundaram (2001)</xref> described <italic><tp:taxon-name>Cunaxa eupatoriae</tp:taxon-name></italic>. <xref ref-type="bibr" rid="B226">Sergeyenko (2003)</xref> described <italic><tp:taxon-name>Cunaxa dentata</tp:taxon-name></italic>. <xref ref-type="bibr" rid="B234">Sionti and Papadoulis (2003)</xref> described <italic><tp:taxon-name>Cunaxa thessalica</tp:taxon-name></italic> from Greece. Bei et al. recorded <italic><tp:taxon-name>Cunaxa mageei</tp:taxon-name></italic> from China. <xref ref-type="bibr" rid="B26">Bashir, Afzal, and Ali (2005)</xref> described <italic><tp:taxon-name>Cunaxa reticulatus</tp:taxon-name></italic> and moved <italic><tp:taxon-name>Rubroscirus valentis</tp:taxon-name></italic>, <italic><tp:taxon-name>Rubroscirus rasile</tp:taxon-name></italic>, and <italic><tp:taxon-name>Rubroscirus otiosus</tp:taxon-name></italic> to <italic><tp:taxon-name>Cunaxa</tp:taxon-name></italic>. Bashir and Afzal (2006) described <italic><tp:taxon-name>Cunaxa jatoiensis</tp:taxon-name></italic>. <xref ref-type="bibr" rid="B229">Sergeyenko (2009)</xref> described <italic><tp:taxon-name>Cunaxa gordeevae</tp:taxon-name></italic>, <italic><tp:taxon-name>Cunaxa guanotoleranta</tp:taxon-name></italic>, <italic><tp:taxon-name>Cunaxa maculata</tp:taxon-name></italic>, <italic><tp:taxon-name>Cunaxa papuliphora</tp:taxon-name></italic>, <italic><tp:taxon-name>Cunaxa violaphila</tp:taxon-name></italic> and <italic><tp:taxon-name>Cunaxa yaylensis</tp:taxon-name></italic>. Den Heyer and <xref ref-type="bibr" rid="B229">Sergeyenko (2009)</xref> redescribed <italic><tp:taxon-name>Cunaxa setirostris</tp:taxon-name></italic> and designated a neotype for the species. <xref ref-type="bibr" rid="B22">Bashir and Afzal (2009)</xref> described <italic><tp:taxon-name>Cunaxa bashiri</tp:taxon-name></italic>, <italic><tp:taxon-name>Cunaxa clusus</tp:taxon-name></italic>, <italic><tp:taxon-name>Cunaxa dotos</tp:taxon-name></italic>, <italic><tp:taxon-name>Cunaxa lodhranensis</tp:taxon-name></italic>, <italic><tp:taxon-name>Cunaxa mahmoodi</tp:taxon-name></italic>, <italic><tp:taxon-name>Cunaxa nankanaensis</tp:taxon-name></italic>, <italic><tp:taxon-name>Cunaxa okaraensis</tp:taxon-name></italic>, <italic><tp:taxon-name>Cunaxa pakpatanensis</tp:taxon-name></italic>. <xref ref-type="bibr" rid="B27">Bashir et al. (2010)</xref> described <italic><tp:taxon-name>Cunaxa rafiqi</tp:taxon-name></italic> and <italic><tp:taxon-name>Cunaxa leuros</tp:taxon-name></italic>. <xref ref-type="bibr" rid="B28">Bashir et al. (2011)</xref> “described” <italic><tp:taxon-name>Cunaxa nankanaensis</tp:taxon-name></italic> as a new species using the same illustrations <xref ref-type="bibr" rid="B22">Bashir and Afzal (2009)</xref> used to describe the species originally. <xref ref-type="bibr" rid="B104">Den Heyer et al. (2011a)</xref> described the male of <italic><tp:taxon-name>Cunaxa capreolus</tp:taxon-name></italic>.</p></tp:treatment-sec><tp:treatment-sec sec-type="Diagnosis"><title>Diagnosis.</title><p><italic>Gnathosoma</italic>. <bold>Pedipalps</bold>–5-segmented and reach beyond the subcapitulum by at most the distal half of the tibiae. An apophysis on the telofemora present or absent. Dorsolateral setae on the basi- and telofemora simple. Stout spine-like setae on the genua and tibiotarsi present or absent. Tibiotarsi end in a strong claw. <bold>Subcapitulum</bold> with 6 pairs of setae: 2 pairs of adoral setae and 4 pairs of subcapitular setae (<italic>hg<sub>1–4</sub></italic>). Subcapitulum smooth or patterned with random dots, but never reticulated.</p><p><italic>Idiosoma, dorsal</italic>. Proterosoma bears a shield that is complemented with 2 pairs of setae (<italic>at</italic> and <italic>pt</italic>) and 2 pairs of setose sensillae (<italic>lps</italic> and <italic>mps</italic>). Dorsal hysterosoma may bear a shield; if a shield is present, it may bear up to 4 pairs of setae. Dorsal shields may be smooth or patterned with random dots, but never reticulated. Lateral platelets (as in <italic><tp:taxon-name>Armascirus</tp:taxon-name></italic> and <italic><tp:taxon-name>Dactyloscirus</tp:taxon-name></italic>) absent. Setae <italic>c<sub>1</sub></italic>–<italic>h<sub>1</sub></italic>, and <italic>c<sub>2</sub></italic> present. Setae not born on the median plate may be born on small platelets that are barely larger than the setal socket. Cupule <italic>im</italic> present laterad and caudally of <italic>e<sub>1</sub></italic>. Integument not bearing the proterosomal shield and median plate (if present) striated. These striations smooth or lobed but never papillated.</p><p><italic>Idiosoma, ventral</italic>. <bold>Coxae</bold> I–II may be fused and coxae III–IV may be fused. Coxae II–IV setal formula 1-3-2. Genital plates each bear 4 setae; 2 pairs of genital papillae visible underneath the plates. Anal plates bear 1 pair of setae (<italic>ps<sub>1</sub></italic>). 1 pair of setae (<italic>h<sub>2</sub></italic>) associated with, but do not occur on, the anal plates. Cupule <italic>ih</italic> present in close proximity to <italic>h<sub>2</sub></italic>. Integument between plates striated and bears up to 7 pairs of additional setae. <bold>Legs.</bold> Tarsi long and slender. Tarsi constricted distally but the tarsal lobes are small and not conspicuous as in <italic><tp:taxon-name>Armascirus</tp:taxon-name></italic> and <italic><tp:taxon-name>Dactyloscirus</tp:taxon-name></italic>. A trichobothrium on tibia IV present. Ambulacral claws on either side of a 4-rayed empodium present.</p><!--PageBreak--></tp:treatment-sec><tp:treatment-sec sec-type="Key to adult female Cunaxa"><title>Key to adult female <italic><tp:taxon-name>Cunaxa</tp:taxon-name></italic></title><p><italic><tp:taxon-name>Cunaxa bochkovi</tp:taxon-name></italic> is not included in the key because the original description is in Cyrillic and the illustration does not contain enough detail or diagnostic characteristics. Den Heyer (pers. comm., Jan. 13, 2014) indicated that <italic><tp:taxon-name>Cunaxa setirostris</tp:taxon-name></italic> var. <italic>plurisetosa</italic> and <italic><tp:taxon-name>Cunaxa setirostris</tp:taxon-name></italic> var. <italic>diversa</italic> were described in “Mihelčič, F. 1958” but did not have the entire citation and had not seen the original description. The authors have also not been able to locate such a publication after extensive searching and so have not included the taxa here.</p><p>As suggested by <xref ref-type="bibr" rid="B94">Den Heyer (2011b)</xref>, <italic><tp:taxon-name>Cunaxa boneti</tp:taxon-name></italic>, <italic><tp:taxon-name>Cunaxa denmarki</tp:taxon-name></italic>, <italic><tp:taxon-name>Cunaxa exoterica</tp:taxon-name></italic>, <italic><tp:taxon-name>Cunaxa floridanus</tp:taxon-name></italic>, <italic><tp:taxon-name>Cunaxa lehmanae</tp:taxon-name></italic>, <italic><tp:taxon-name>Cunaxa lukoschusi</tp:taxon-name></italic>, <italic><tp:taxon-name>Cunaxa metzi</tp:taxon-name></italic>, <italic><tp:taxon-name>Cunaxa myabunderensis</tp:taxon-name></italic>, <italic><tp:taxon-name>Cunaxa newyorkensis</tp:taxon-name></italic>, <italic><tp:taxon-name>Cunaxa rackae</tp:taxon-name></italic>, <italic><tp:taxon-name>Cunaxa reevesi</tp:taxon-name></italic>, and <italic><tp:taxon-name>Cunaxa reticulatus</tp:taxon-name></italic> are moved to <italic><tp:taxon-name>Rubroscirus</tp:taxon-name></italic> and <italic><tp:taxon-name>Cunaxa otiosus</tp:taxon-name></italic>,﻿ <italic><tp:taxon-name>Cunaxa valentis</tp:taxon-name></italic>, and <italic><tp:taxon-name>Cunaxa rasile</tp:taxon-name></italic> returned to <italic><tp:taxon-name>Rubroscirus</tp:taxon-name></italic> as they possess dorsal plates that are reticulated instead of smooth as in <italic><tp:taxon-name>Cunaxa</tp:taxon-name></italic>.</p><p><italic><tp:taxon-name>Cunaxa nankanaensis</tp:taxon-name></italic> Bashir, Afzal, Ashfaq, Raza, Kamran, 2011 is considered a junior synonym and junior homonym of <italic><tp:taxon-name>Cunaxa nankanaensis</tp:taxon-name></italic> Bashir &amp; Afzal, 2009.</p><table-wrap content-type="key" position="anchor" orientation="portrait"><table><tbody><tr><td rowspan="1" colspan="1">1</td><td rowspan="1" colspan="1">Setae <italic>lps</italic> present (<xref ref-type="fig" rid="F17">Figs 54a–d</xref>)</td><td rowspan="1" colspan="1">2</td></tr><tr><td rowspan="1" colspan="1">–</td><td rowspan="1" colspan="1">Setae <italic>lps</italic> absent (<xref ref-type="fig" rid="F17">Fig. 54e</xref>)</td><td rowspan="1" colspan="1"><italic><tp:taxon-name>Cunaxa anomala</tp:taxon-name></italic> Khaustov &amp; Kuznetzov, 1998</td></tr><tr><td rowspan="1" colspan="1">2 (1)</td><td rowspan="1" colspan="1">Setae <italic>at</italic> normal, nearly as long as <italic>pt</italic></td><td rowspan="1" colspan="1">3</td></tr><tr><td rowspan="1" colspan="1">–</td><td rowspan="1" colspan="1">Setae <italic>at</italic> short and stubby, less than half the length of <italic>pt</italic></td><td rowspan="1" colspan="1"><italic><tp:taxon-name>Cunaxa anacardae</tp:taxon-name></italic> Gupta, 1992</td></tr><tr><td rowspan="1" colspan="1">3 (2)</td><td rowspan="1" colspan="1">Basifemora I with 1 sts</td><td rowspan="1" colspan="1">4</td></tr><tr><td rowspan="1" colspan="1">–</td><td rowspan="1" colspan="1">Basifemora I with 2 sts</td><td rowspan="1" colspan="1">5</td></tr><tr><td rowspan="1" colspan="1">–</td><td rowspan="1" colspan="1">Basifemora I with 3 sts</td><td rowspan="1" colspan="1">7</td></tr><tr><td rowspan="1" colspan="1">–</td><td rowspan="1" colspan="1">Basifemora I with 4 sts</td><td rowspan="1" colspan="1">14</td></tr><tr><td rowspan="1" colspan="1">–</td><td rowspan="1" colspan="1">Basifemora I with 5 sts</td><td rowspan="1" colspan="1">43</td></tr><tr><td rowspan="1" colspan="1">4 (3)</td><td rowspan="1" colspan="1">Basifemora I–IV setal formula 1-2-3-0; telofemora I–IV setal formula 2-2-4-3; India</td><td rowspan="1" colspan="1"><italic><tp:taxon-name>Cunaxa prinia</tp:taxon-name></italic> Gupta &amp; Paul, 1985</td></tr><tr><td rowspan="1" colspan="1">–</td><td rowspan="1" colspan="1">Basifemora I–IV setal formula 1-1-1-2; telofemora I–IV setal formula 2-2-1-1; India</td><td rowspan="1" colspan="1"><italic><tp:taxon-name>Cunaxa magniferae</tp:taxon-name></italic> Gupta, 1992</td></tr><tr><td rowspan="1" colspan="1">5 (3)</td><td rowspan="1" colspan="1">Basifemora II-IV setal formula 2-1-0</td><td rowspan="1" colspan="1">6</td></tr><tr><td rowspan="1" colspan="1">–</td><td rowspan="1" colspan="1">Basifemora II-IV setal formula 3-3-1</td><td rowspan="1" colspan="1"><italic><tp:taxon-name>Cunaxa dotos</tp:taxon-name></italic> Bashir &amp; Afzal, 2009</td></tr><tr><td rowspan="1" colspan="1">6 (5)</td><td rowspan="1" colspan="1">Tibia II with 5 sts; Pakistan</td><td rowspan="1" colspan="1"><italic><tp:taxon-name>Cunaxa mahmoodi</tp:taxon-name></italic> Bashir &amp; Afzal, 2009</td></tr><tr><td rowspan="1" colspan="1">–</td><td rowspan="1" colspan="1">Tibia II with 7 sts; Pakistan</td><td rowspan="1" colspan="1"><italic><tp:taxon-name>Cunaxa okaraensis</tp:taxon-name></italic></td></tr><tr><td rowspan="1" colspan="1">7 (4)</td><td rowspan="1" colspan="1">Genua I with 3 solenidia</td><td rowspan="1" colspan="1">8</td></tr><tr><td rowspan="1" colspan="1">–</td><td rowspan="1" colspan="1">Genua I with 4 solenidia</td><td rowspan="1" colspan="1">9</td></tr><tr><td rowspan="1" colspan="1">8 (7)</td><td rowspan="1" colspan="1">Genua II with 1 solenidion; setae <italic>f<sub>1</sub></italic>, <italic>h<sub>1</sub></italic> smooth (<xref ref-type="fig" rid="F17">Fig. 55a</xref>)</td><td rowspan="1" colspan="1"><italic><tp:taxon-name>Cunaxa setirostris</tp:taxon-name></italic> (Hermann, 1804)</td></tr><tr><td rowspan="1" colspan="1">–</td><td rowspan="1" colspan="1">Genua II with 2 solenidia; setae <italic>f<sub>1</sub></italic>, <italic>h<sub>1</sub></italic> spiculate (<xref ref-type="fig" rid="F17">Fig. 55b</xref>)</td><td rowspan="1" colspan="1"><italic><tp:taxon-name>Cunaxa magoebaensis</tp:taxon-name></italic> Den Heyer, 1979</td></tr><tr><td rowspan="1" colspan="1">9 (7)</td><td rowspan="1" colspan="1">Coxae I–IV setal formula 3-1-3-2 sts</td><td rowspan="1" colspan="1">10</td></tr><tr><td rowspan="1" colspan="1">–</td><td rowspan="1" colspan="1">Coxae I–IV setal formula 3-2-3-1 sts</td><td rowspan="1" colspan="1"><italic><tp:taxon-name>Cunaxa eupatoriae</tp:taxon-name></italic> Chinniah &amp; Mohanasundaram, 2001</td></tr><tr><td rowspan="1" colspan="1"><!--PageBreak-->10 (9)</td><td rowspan="1" colspan="1">Dorsal setae short (<italic>c<sub>1</sub></italic>–<italic>f<sub>1</sub></italic>, <italic>c<sub>2</sub></italic>:  7-10, <italic>h<sub>1</sub></italic>: 17)</td><td rowspan="1" colspan="1"><italic><tp:taxon-name>Cunaxa mercedesae</tp:taxon-name></italic> Corpuz-Raros &amp; Garcia, 1995</td></tr><tr><td rowspan="1" colspan="1">–</td><td rowspan="1" colspan="1">Dorsal setae longer (19-40)</td><td rowspan="1" colspan="1">11</td></tr><tr><td rowspan="1" colspan="1">11 (10)</td><td rowspan="1" colspan="1">Oval area formed by broken striae around setae <italic>sci</italic> present (<xref ref-type="fig" rid="F17">Fig. 54a</xref>)</td><td rowspan="1" colspan="1"><italic><tp:taxon-name>Cunaxa maculata</tp:taxon-name></italic> Sergeyenko, 2009</td></tr><tr><td rowspan="1" colspan="1">–</td><td rowspan="1" colspan="1">Oval area formed by broken striae around setae <italic>sci</italic> absent (<xref ref-type="fig" rid="F17">Fig. 54b</xref>)</td><td rowspan="1" colspan="1">12</td></tr><tr><td rowspan="1" colspan="1">12 (11)</td><td rowspan="1" colspan="1">Genua II proximal solenidion extremely short, its length subequal to the diameter of its alveolus; ventral surface of the coxal region of hypognathum smooth</td><td rowspan="1" colspan="1"><italic><tp:taxon-name>Cunaxa guanotoleranta</tp:taxon-name></italic> Sergeyenko, 2009</td></tr><tr><td rowspan="1" colspan="1">–</td><td rowspan="1" colspan="1">Genua II proximal solenidion long, its length several times longer than the diameter of its alveolus; ventral surface of the coxal region of the hypognathum with numerous papillae</td><td rowspan="1" colspan="1">13</td></tr><tr><td rowspan="1" colspan="1">13 (12)</td><td rowspan="1" colspan="1">Length of setae <italic>sci</italic> longer than half the distance between their bases; dorsal hysterosomal striae distinctly lobed (= with festoons) (<xref ref-type="fig" rid="F18">Fig. 56a</xref>)</td><td rowspan="1" colspan="1"><italic><tp:taxon-name>Cunaxa papuliphora</tp:taxon-name></italic> Sergeyenko, 2009</td></tr><tr><td rowspan="1" colspan="1">–</td><td rowspan="1" colspan="1">Length of setae <italic>sci</italic> shorter or equal to half the distance between their bases; dorsal hysterosomal striae smooth (<xref ref-type="fig" rid="F18">Fig. 56b</xref>)</td><td rowspan="1" colspan="1"><italic><tp:taxon-name>Cunaxa gordeevae</tp:taxon-name></italic> Sergeyenko, 2009</td></tr><tr><td rowspan="1" colspan="1">14 (3)</td><td rowspan="1" colspan="1">Basifemora III with 2 sts</td><td rowspan="1" colspan="1">15</td></tr><tr><td rowspan="1" colspan="1">–</td><td rowspan="1" colspan="1">Basifemora III with 3 sts</td><td rowspan="1" colspan="1">17</td></tr><tr><td rowspan="1" colspan="1">–</td><td rowspan="1" colspan="1">Basifemora III with 4 sts</td><td rowspan="1" colspan="1">41</td></tr><tr><td rowspan="1" colspan="1">15 (14)</td><td rowspan="1" colspan="1">Telofemoral apophysis uncinated (e.g., bent, hook-shaped) (<xref ref-type="fig" rid="F18">Fig. 59a</xref>)</td><td rowspan="1" colspan="1"><italic><tp:taxon-name>Cunaxa jatoiensis</tp:taxon-name></italic> Bashir &amp; Afzal, 2006</td></tr><tr><td rowspan="1" colspan="1">–</td><td rowspan="1" colspan="1">Telofemoral apophysis straight, not uncinated</td><td rowspan="1" colspan="1">16</td></tr><tr><td rowspan="1" colspan="1">16 (14)</td><td rowspan="1" colspan="1">Basifemora IV with 1 sts; cheliceral longitudinal striations present (<xref ref-type="fig" rid="F18">Fig. 57a</xref>)</td><td rowspan="1" colspan="1"><italic><tp:taxon-name>Cunaxa heterostriata</tp:taxon-name></italic> Khaustov &amp; Kuznetzov, 1998</td></tr><tr><td rowspan="1" colspan="1">–</td><td rowspan="1" colspan="1">Basifemora IV with 0 sts; cheliceral longitudinal striations absent (<xref ref-type="fig" rid="F18">Fig. 57b</xref>)</td><td rowspan="1" colspan="1"><italic><tp:taxon-name>Cunaxa yaylensis</tp:taxon-name></italic> Sergeyenko, 2009</td></tr><tr><td rowspan="1" colspan="1">17 (14)</td><td rowspan="1" colspan="1">Basifemora IV with 0 sts</td><td rowspan="1" colspan="1"><italic><tp:taxon-name>Cunaxa violaphila</tp:taxon-name></italic> Sergeyenko, 2009</td></tr><tr><td rowspan="1" colspan="1">–</td><td rowspan="1" colspan="1">Basifemora IV with 1 sts</td><td rowspan="1" colspan="1">18</td></tr><tr><td rowspan="1" colspan="1">–</td><td rowspan="1" colspan="1">Basifemora IV with 2 sts</td><td rowspan="1" colspan="1"><italic><tp:taxon-name>Cunaxa brevicrura</tp:taxon-name></italic> Den Heyer, 1979</td></tr><tr><td rowspan="1" colspan="1">–</td><td rowspan="1" colspan="1">Basifemora IV with 5 sts</td><td rowspan="1" colspan="1"><italic><tp:taxon-name>Cunaxa meiringi</tp:taxon-name></italic> Den Heyer, 1979</td></tr><tr><td rowspan="1" colspan="1">18 (17)</td><td rowspan="1" colspan="1">Median plate present (may be indistinctly defined) (<xref ref-type="fig" rid="F18">Figs 58a–e</xref>)</td><td rowspan="1" colspan="1">19</td></tr><tr><td rowspan="1" colspan="1">–</td><td rowspan="1" colspan="1">Median plate absent (<xref ref-type="fig" rid="F18">Fig. 58f</xref>)</td><td rowspan="1" colspan="1">36</td></tr><tr><td rowspan="1" colspan="1">19 (18)</td><td rowspan="1" colspan="1">Telofemoral apophysis uncinated (e.g., bent, hook-shaped) (<xref ref-type="fig" rid="F18">Fig. 59a</xref>)</td><td rowspan="1" colspan="1">20</td></tr><tr><td rowspan="1" colspan="1">–</td><td rowspan="1" colspan="1">Telofemoral apophysis present or absent; if present, not uncinated (<xref ref-type="fig" rid="F18">Figs 59b–e</xref>)</td><td rowspan="1" colspan="1">25</td></tr><tr><td rowspan="1" colspan="1">20 (19)</td><td rowspan="1" colspan="1">Setae <italic>c<sub>1</sub></italic> not on hysterosomal shield, on integument</td><td rowspan="1" colspan="1">21</td></tr><tr><td rowspan="1" colspan="1">–</td><td rowspan="1" colspan="1">Setae <italic>c<sub>1</sub></italic> on hysterosomal shield</td><td rowspan="1" colspan="1">22</td></tr><tr><td rowspan="1" colspan="1">21 (20)</td><td rowspan="1" colspan="1">Tibiae I with 3 asl, 4 sts; Pakistan</td><td rowspan="1" colspan="1"><italic><tp:taxon-name>Cunaxa clusus</tp:taxon-name></italic> Bashir &amp; Afzal, 2009</td></tr><tr><td rowspan="1" colspan="1">–</td><td rowspan="1" colspan="1">Tibiae I with 2 asl, 4 sts; Pakistan</td><td rowspan="1" colspan="1"><italic><tp:taxon-name>Cunaxa nankanaensis</tp:taxon-name></italic></td></tr><tr><td rowspan="1" colspan="1">22 (20)</td><td rowspan="1" colspan="1">Setae <italic>f<sub>1</sub></italic> on hysterosomal shield</td><td rowspan="1" colspan="1">23</td></tr><tr><td rowspan="1" colspan="1">–</td><td rowspan="1" colspan="1">Setae <italic>f<sub>1</sub></italic> not on hysterosmal shield, on integument</td><td rowspan="1" colspan="1">24</td></tr><tr><td rowspan="1" colspan="1">23 (22)</td><td rowspan="1" colspan="1">Tibia III with 5 sts</td><td rowspan="1" colspan="1"><italic><tp:taxon-name>Cunaxa leuros</tp:taxon-name></italic> Bashir, Afzal, Ashfaq, Akbar &amp; Ali 2010</td></tr><tr><td rowspan="1" colspan="1"><!--PageBreak-->–</td><td rowspan="1" colspan="1">Tibia III with 6 sts</td><td rowspan="1" colspan="1"><italic><tp:taxon-name>Cunaxa rafiqi</tp:taxon-name></italic> Bashir, Afzal, Ashfaq, Akbar &amp; Ali 2010</td></tr><tr><td rowspan="1" colspan="1">24 (22)</td><td rowspan="1" colspan="1">Genua I with 2 asl, 5 sts</td><td rowspan="1" colspan="1"><italic><tp:taxon-name>Cunaxa capreolus</tp:taxon-name></italic> (Berlese, 1887)</td></tr><tr><td rowspan="1" colspan="1">–</td><td rowspan="1" colspan="1">Genua I with 3 asl, 3 sts; tibia I with 2 asl, 4 sts; Pakistan</td><td rowspan="1" colspan="1"><italic><tp:taxon-name>Cunaxa pakpatanensis</tp:taxon-name></italic></td></tr><tr><td rowspan="1" colspan="1">–</td><td rowspan="1" colspan="1">Genua I with 3 asl, 4 sts; tibia I with 2 asl, 4 sts; Pakistan</td><td rowspan="1" colspan="1"><italic><tp:taxon-name>Cunaxa bashiri</tp:taxon-name></italic> Bashir &amp; Afzal, 2009</td></tr><tr><td rowspan="1" colspan="1">25 (19)</td><td rowspan="1" colspan="1">Telofemoral apophysis truncated (<xref ref-type="fig" rid="F18">Fig. 59b</xref>)</td><td rowspan="1" colspan="1"><italic><tp:taxon-name>Cunaxa carina</tp:taxon-name></italic> Den Heyer, 1979</td></tr><tr><td rowspan="1" colspan="1">–</td><td rowspan="1" colspan="1">Telofemoral apophysis not truncated (<xref ref-type="fig" rid="F18">Figs 59c–e</xref>)</td><td rowspan="1" colspan="1">26</td></tr><tr><td rowspan="1" colspan="1">26 (25)</td><td rowspan="1" colspan="1">Line of small sharp spines on pedipalp tibiotarsi present (<xref ref-type="fig" rid="F18">Fig. 60a</xref>)</td><td rowspan="1" colspan="1"><italic><tp:taxon-name>Cunaxa dentata</tp:taxon-name></italic> Sergeyenko, 2003</td></tr><tr><td rowspan="1" colspan="1">–</td><td rowspan="1" colspan="1">Line of small sharp spines on pedipalp tibiotarsi absent (<xref ref-type="fig" rid="F18">Fig. 60b</xref>)</td><td rowspan="1" colspan="1">27</td></tr><tr><td rowspan="1" colspan="1">27 (26)</td><td rowspan="1" colspan="1">Median plate complemented with <italic>c<sub>2</sub></italic> (<xref ref-type="fig" rid="F18">Figs 58a–d</xref>)</td><td rowspan="1" colspan="1">28</td></tr><tr><td rowspan="1" colspan="1">–</td><td rowspan="1" colspan="1">Median plate not complemented with <italic>c<sub>2</sub></italic> (<xref ref-type="fig" rid="F18">Fig. 58e</xref>)</td><td rowspan="1" colspan="1"><italic><tp:taxon-name>Cunaxa terrula</tp:taxon-name></italic> Den Heyer, 1979</td></tr><tr><td rowspan="1" colspan="1">28 (27)</td><td rowspan="1" colspan="1">Median plate indistinctly defined (<xref ref-type="fig" rid="F18">Fig. 58a</xref>)</td><td rowspan="1" colspan="1">29</td></tr><tr><td rowspan="1" colspan="1">–</td><td rowspan="1" colspan="1">Median plate distinctly defined (<xref ref-type="fig" rid="F18">Fig. 58b–d</xref>)</td><td rowspan="1" colspan="1">30</td></tr><tr><td rowspan="1" colspan="1">29 (28)</td><td rowspan="1" colspan="1">Setae <italic>f<sub>1</sub></italic>, <italic>h<sub>1</sub></italic> smooth</td><td rowspan="1" colspan="1"><italic><tp:taxon-name>Cunaxa romblonensis</tp:taxon-name></italic> Corpuz-Raros &amp; Garcia, 1995</td></tr><tr><td rowspan="1" colspan="1">–</td><td rowspan="1" colspan="1">Setae <italic>f<sub>1</sub></italic>, <italic>h<sub>1</sub></italic>  finely setose</td><td rowspan="1" colspan="1"><italic><tp:taxon-name>Cunaxa sordwanaensis</tp:taxon-name></italic> Den Heyer, 1979</td></tr><tr><td rowspan="1" colspan="1">30 (28)</td><td rowspan="1" colspan="1">Median shield complemented with <italic>c<sub>1</sub></italic>, <italic>d<sub>1</sub></italic>, <italic>c<sub>2</sub></italic> (<xref ref-type="fig" rid="F18">Fig. 58b</xref>)</td><td rowspan="1" colspan="1"><italic><tp:taxon-name>Cunaxa sudakensis</tp:taxon-name></italic> Khaustov &amp; Kuznetzov, 1998</td></tr><tr><td rowspan="1" colspan="1">–</td><td rowspan="1" colspan="1">Median shield complemented with <italic>c<sub>1</sub></italic>–<italic>e<sub>1</sub></italic>, <italic>c<sub>2</sub></italic> (<xref ref-type="fig" rid="F18">Fig. 58c, d</xref>)</td><td rowspan="1" colspan="1">31</td></tr><tr><td rowspan="1" colspan="1">31 (30)</td><td rowspan="1" colspan="1">Coxae IV with 1 sts</td><td rowspan="1" colspan="1">32</td></tr><tr><td rowspan="1" colspan="1">–</td><td rowspan="1" colspan="1">Coxae IV with 2 sts</td><td rowspan="1" colspan="1">33</td></tr><tr><td rowspan="1" colspan="1">32 (31)</td><td rowspan="1" colspan="1">Broken striae that form cell-like structures on median shield present (<xref ref-type="fig" rid="F18">Fig. 58c</xref>)</td><td rowspan="1" colspan="1"><italic><tp:taxon-name>Cunaxa thailandicus</tp:taxon-name></italic> Smiley, 1992</td></tr><tr><td rowspan="1" colspan="1">–</td><td rowspan="1" colspan="1">Broken striae that form cell-like structures on median shield absent (<xref ref-type="fig" rid="F18">Fig. 58d</xref>)</td><td rowspan="1" colspan="1"><italic><tp:taxon-name>Cunaxa veracruzana</tp:taxon-name></italic> Baker &amp; Hoffmann, 1948</td></tr><tr><td rowspan="1" colspan="1">33 (31)</td><td rowspan="1" colspan="1">Setae <italic>c<sub>1</sub></italic> longer than all other dorsal setae</td><td rowspan="1" colspan="1"><italic><tp:taxon-name>Cunaxa womersleyi</tp:taxon-name></italic> Baker &amp; Hoffmann, 1948</td></tr><tr><td rowspan="1" colspan="1">–</td><td rowspan="1" colspan="1">Setae <italic>c<sub>1</sub></italic> not longer than all other dorsal setae</td><td rowspan="1" colspan="1">34</td></tr><tr><td rowspan="1" colspan="1">34 (33)</td><td rowspan="1" colspan="1">Genua I–IV with 4-2-1-1 solenidia</td><td rowspan="1" colspan="1"><italic><tp:taxon-name>Cunaxa lamberti</tp:taxon-name></italic> Den Heyer, 1979</td></tr><tr><td rowspan="1" colspan="1">–</td><td rowspan="1" colspan="1">Genua I–IV with 3-1-1-1 solenidia</td><td rowspan="1" colspan="1">35</td></tr><tr><td rowspan="1" colspan="1">35 (34)</td><td rowspan="1" colspan="1">Setae <italic>c<sub>1</sub></italic>–<italic>h<sub>1</sub></italic> approximately equal in length</td><td rowspan="1" colspan="1"><italic><tp:taxon-name>Cunaxa hermanni</tp:taxon-name></italic> Den Heyer, 1979</td></tr><tr><td rowspan="1" colspan="1">–</td><td rowspan="1" colspan="1">Setae <italic>c<sub>1</sub></italic>–<italic>e<sub>1</sub></italic> half as long as <italic>f<sub>1</sub></italic>, <italic>h<sub>1</sub></italic></td><td rowspan="1" colspan="1"><italic><tp:taxon-name>Cunaxa thessalica</tp:taxon-name></italic> Sionti &amp; Papadoulis, 2003</td></tr><tr><td rowspan="1" colspan="1">36 (18)</td><td rowspan="1" colspan="1">Telofemoral apophysis uncinated (<xref ref-type="fig" rid="F18">Fig. 59a</xref>)</td><td rowspan="1" colspan="1">37</td></tr><tr><td rowspan="1" colspan="1">–</td><td rowspan="1" colspan="1">Telofemoral apophysis not uncinated (<xref ref-type="fig" rid="F18">Fig. 59b-e</xref>)</td><td rowspan="1" colspan="1">38</td></tr><tr><td rowspan="1" colspan="1">37 (36)</td><td rowspan="1" colspan="1">Genua I–IV setal formula 1 asl, 6 sts-7-6-6; Philippines</td><td rowspan="1" colspan="1"><italic><tp:taxon-name>Cunaxa pantabanganensis</tp:taxon-name></italic> Corpuz-Raros &amp; Garcia, 1995</td></tr><tr><td rowspan="1" colspan="1">–</td><td rowspan="1" colspan="1">Genua I–IV setal formula 1 asl, 4 sts-5-6-6; Pakistan</td><td rowspan="1" colspan="1"><italic><tp:taxon-name>Cunaxa lodhranensis</tp:taxon-name></italic> Bashir &amp; Afzal, 2009</td></tr><tr><td rowspan="1" colspan="1">38 (36)</td><td rowspan="1" colspan="1">Proterosomal shield striated (<xref ref-type="fig" rid="F17">Fig. 54c</xref>)</td><td rowspan="1" colspan="1">39</td></tr><tr><td rowspan="1" colspan="1">–</td><td rowspan="1" colspan="1">Proterosomal shield smooth (<xref ref-type="fig" rid="F17">Fig. 54d</xref>)</td><td rowspan="1" colspan="1"><italic><tp:taxon-name>Cunaxa potchensis</tp:taxon-name></italic> Den Heyer, 1979</td></tr><tr><td rowspan="1" colspan="1">39 (38)</td><td rowspan="1" colspan="1">Setae <italic>f<sub>1</sub></italic>, <italic>h<sub>1</sub></italic>  smooth (<xref ref-type="fig" rid="F17">Fig. 55a</xref>)</td><td rowspan="1" colspan="1">40</td></tr><tr><td rowspan="1" colspan="1">–</td><td rowspan="1" colspan="1">Setae <italic>f<sub>1</sub></italic>, <italic>h<sub>1</sub></italic>  spiculate (<xref ref-type="fig" rid="F17">Fig. 55b</xref>)</td><td rowspan="1" colspan="1"><italic><tp:taxon-name>Cunaxa gazella</tp:taxon-name></italic> (Ewing, 1913)</td></tr><tr><td rowspan="1" colspan="1"><!--PageBreak-->40 (39)</td><td rowspan="1" colspan="1">Pedipalp telofemoral apophysis short and cone-like (<xref ref-type="fig" rid="F18">Fig. 59c</xref>)</td><td rowspan="1" colspan="1"><italic><tp:taxon-name>Cunaxa mageei</tp:taxon-name></italic> Smiley, 1992</td></tr><tr><td rowspan="1" colspan="1">–</td><td rowspan="1" colspan="1">Pedipalp telofemoral apophysis short and finger-like (<xref ref-type="fig" rid="F18">Fig. 59d</xref>)</td><td rowspan="1" colspan="1"><italic><tp:taxon-name>Cunaxa neogazella</tp:taxon-name></italic>, Smiley, 1992</td></tr><tr><td rowspan="1" colspan="1">41 (14)</td><td rowspan="1" colspan="1">Median plate present (<xref ref-type="fig" rid="F18">Fig. 58d</xref>); basifemora IV with 1 sts</td><td rowspan="1" colspan="1"><italic><tp:taxon-name>Cunaxa luzonica</tp:taxon-name></italic> Corpuz-Raros &amp; Garcia, 1995</td></tr><tr><td rowspan="1" colspan="1">–</td><td rowspan="1" colspan="1">Median plate absent (<xref ref-type="fig" rid="F18">Fig. 58f</xref>); basifemora IV with 1 or 2 sts</td><td rowspan="1" colspan="1">42</td></tr><tr><td rowspan="1" colspan="1">42 (41)</td><td rowspan="1" colspan="1">Basifemora IV with 1 sts</td><td rowspan="1" colspan="1"><italic><tp:taxon-name>Cunaxa cogonae</tp:taxon-name></italic> Corpuz-Raros &amp; Garcia, 1995</td></tr><tr><td rowspan="1" colspan="1">–</td><td rowspan="1" colspan="1">Basifemora IV with 2 sts</td><td rowspan="1" colspan="1"><italic><tp:taxon-name>Cunaxa doxa</tp:taxon-name></italic> Chaudhri, 1980</td></tr><tr><td rowspan="1" colspan="1">43 (3)</td><td rowspan="1" colspan="1">Basifemora III with 4 sts</td><td rowspan="1" colspan="1"><italic><tp:taxon-name>Cunaxa evansi</tp:taxon-name></italic> Smiley, 1992</td></tr><tr><td rowspan="1" colspan="1">–</td><td rowspan="1" colspan="1">Basifemora III with 6 sts</td><td rowspan="1" colspan="1"><italic><tp:taxon-name>Cunaxa grobleri</tp:taxon-name></italic> Den Heyer, 1979</td></tr></tbody></table></table-wrap><fig id="F17" position="float" orientation="portrait"><label>Figures 54, 55.</label><caption><p><italic><tp:taxon-name>Cunaxa</tp:taxon-name></italic> key illustrations. <bold>54a–e</bold> Proterosomal shield, dorsal <bold>54a</bold> Proterosomal shield with oval area formed by broken striae around <italic>pt</italic> present, <italic>mps</italic> present <bold>54b</bold> Proterosomal shield with oval area formed by broken striae around <italic>pt</italic> absent, <italic>mps</italic> present <bold>54c</bold> Proterosomal shield striated, <italic>mps</italic> present <bold>54d</bold> Proterosomal shield smooth, <italic>mps</italic> present <bold>54e</bold> Proterosomal shield with <italic>lps</italic> absent <bold>55a</bold> Smooth <italic>f<sub>1</sub></italic>, <italic>h<sub>1</sub></italic> <bold>55b</bold> Spiculate <italic>f<sub>1</sub></italic>, <italic>h<sub>1</sub></italic>.</p></caption><graphic xmlns:xlink="http://www.w3.org/1999/xlink" xlink:href="zookeys-418-001-g017.jpg" position="float" orientation="portrait" xlink:type="simple"/></fig><fig id="F18" position="float" orientation="portrait"><label>Figures 56–60.</label><caption><p><italic><tp:taxon-name>Cunaxa</tp:taxon-name></italic> key illustrations. <bold>56a, b</bold> Integumental striations <bold>57a</bold> Chelicera with longitudinal striations present <bold>57a</bold> Chelicera with longitudinal striations absent <bold>58a–f</bold> Examples of variation in the hysterosomal median plate <bold>59a</bold> Pedipalp telofemoral apophysis uncinated <bold>59b</bold> Pedipalp telofemoral apophysis truncated <bold>59c</bold> Pedipalp telofemoral apophysis short and cone-like <bold>59d</bold> Pedipalp telofemoral apophysis short and finger-like <bold>59e</bold> Pedipalp telofemoral femoral apophysis long <bold>60a</bold> Pedipalp tibiotarsus with small teeth present <bold>60b</bold> Pedipalp tibiotarsus with small teeth absent.</p></caption><graphic xmlns:xlink="http://www.w3.org/1999/xlink" xlink:href="zookeys-418-001-g018.jpg" position="float" orientation="portrait" xlink:type="simple"/></fig></tp:treatment-sec><ref-list><ref id="B141"><mixed-citation xmlns:xlink="http://www.w3.org/1999/xlink" xlink:type="simple"><person-group><name name-style="western"><surname>Hermann</surname><given-names>JF</given-names></name></person-group> (<year>1804</year>) <article-title>III. Ciron (<italic>Scirus</italic>).</article-title><source>Mem. Apterologique</source><fpage>60</fpage>–<lpage>62</lpage>; pl. 3; fig. 12; pl. 6; fig. 12.</mixed-citation></ref><ref id="B257"><mixed-citation xmlns:xlink="http://www.w3.org/1999/xlink" xlink:type="simple"><person-group><name name-style="western"><surname>Von Heyden</surname><given-names>C</given-names></name></person-group> (<year>1826</year>) <article-title>Versuch einer systematischen Eintheilung der Acariden</article-title>. <source>“Isis” von Oken</source><volume>18</volume>(<issue>6</issue>): <lpage>19</lpage>.</mixed-citation></ref><ref id="B107"><mixed-citation xmlns:xlink="http://www.w3.org/1999/xlink" xlink:type="simple"><person-group><name name-style="western"><surname>Dugés</surname><given-names>A</given-names></name></person-group> (<year>1834a</year>) <article-title>Recherches sur l’ ordre des Acariens en Generale et la Famille des Trombidies en Particulier.</article-title><source>Annales des Sciences Naturelles Zoologie et Biologie</source><volume>2</volume>: <lpage>42</lpage>.</mixed-citation></ref><ref id="B108"><mixed-citation xmlns:xlink="http://www.w3.org/1999/xlink" xlink:type="simple"><person-group><name name-style="western"><surname>Dugés</surname><given-names>A</given-names></name></person-group> (<year>1834b</year>) <article-title>Recherches Sur L’Ordre des Acariens III</article-title>. <source>Ann. Sci. nat.</source><series>Sér. 2</series>. <volume>2</volume>(<issue>2</issue>): <page-range>2001.1–26</page-range>.</mixed-citation></ref><ref id="B158"><mixed-citation xmlns:xlink="http://www.w3.org/1999/xlink" xlink:type="simple"><person-group><name name-style="western"><surname>Koch</surname><given-names>CL</given-names></name></person-group> (<year>1836</year>) <source>Deutschlands Crustaceen, Myriapoden und Arachniden (D.C.M.A.)</source>, <lpage>1.22</lpage>.</mixed-citation></ref><ref id="B159"><mixed-citation xmlns:xlink="http://www.w3.org/1999/xlink" xlink:type="simple"><person-group><name name-style="western"><surname>Koch</surname><given-names>CL</given-names></name></person-group> (<year>1838</year>) <source>Deutschlands Crustaceen, Myriapoden und Arachniden (D.C.M.A.)</source>, <lpage>20.21</lpage>, <lpage>20.22</lpage>,  <lpage>20.23</lpage> and <lpage>20.24</lpage>.</mixed-citation></ref><ref id="B129"><mixed-citation xmlns:xlink="http://www.w3.org/1999/xlink" xlink:type="simple"><person-group><name name-style="western"><surname>Gervais</surname><given-names>MP</given-names></name></person-group> (<year>1841</year>) <article-title>Note sur quelques species de l’ ordre des Acariens.</article-title><source>Annales des Sciences Naturelles - Zoologie et Biologie Animale</source><volume>15</volume>: <lpage>6</lpage>.</mixed-citation></ref><ref id="B34"><mixed-citation xmlns:xlink="http://www.w3.org/1999/xlink" xlink:type="simple"><person-group><name name-style="western"><surname>Berlese</surname><given-names>A</given-names></name></person-group> (<year>1887</year>) <article-title>Acari Italiani Myriapoda et Scorpiones hucusque in Italia reperta.</article-title><source>Redia</source><volume>14</volume>: <fpage>78</fpage>–<lpage>105</lpage>.</mixed-citation></ref><ref id="B35"><mixed-citation xmlns:xlink="http://www.w3.org/1999/xlink" xlink:type="simple"><person-group><name name-style="western"><surname>Berlese</surname><given-names>A</given-names></name></person-group> (<year>1888</year>) <article-title>Acari Austro-Americani quos collegit Aloysius Balzan.</article-title><source>Bullettino della Società Entomologica Italiana</source><volume>20</volume>: <fpage>171</fpage>–<lpage>222</lpage>.</mixed-citation></ref><ref id="B245"><mixed-citation xmlns:xlink="http://www.w3.org/1999/xlink" xlink:type="simple"><person-group><name name-style="western"><surname>Thor</surname><given-names>S</given-names></name></person-group> (<year>1902</year>) <article-title>Zur Systematik der Acarinenfamilien Bdellidae Koch, 1842,  Grube 1859, Eupodidae Koch, 1842 und Cunaxidae Sig Thor, 1902.</article-title><source>Verhandllungen der kaiserlich-kongiglichen zoologish-botanischen Gesellschaft in Wien</source>, <volume>159</volume>–<lpage>165</lpage>.</mixed-citation></ref><ref id="B114"><mixed-citation xmlns:xlink="http://www.w3.org/1999/xlink" xlink:type="simple"><person-group><name name-style="western"><surname>Ewing</surname><given-names>HE</given-names></name></person-group> (<year>1913</year>) <article-title>New Acarina. Part I. General considerations and descriptions of new species from Minnesota, Wisconsin, and Michigan.</article-title><source>Bulletin of the American Museum of Natural History</source><volume>32</volume>(<issue>5</issue>): <fpage>93</fpage>–<lpage>121</lpage>.</mixed-citation></ref><ref id="B40"><mixed-citation xmlns:xlink="http://www.w3.org/1999/xlink" xlink:type="simple"><person-group><name name-style="western"><surname>Berlese</surname><given-names>A</given-names></name></person-group> (<year>1916</year>) <article-title>Centuria secunda di Acari nuovi.</article-title><source>Redia</source><volume>12</volume>(<issue>1</issue>): <fpage>125</fpage>–<lpage>177</lpage>.</mixed-citation></ref><ref id="B246"><mixed-citation xmlns:xlink="http://www.w3.org/1999/xlink" xlink:type="simple"><person-group><name name-style="western"><surname>Thor</surname><given-names>S</given-names></name><name name-style="western"><surname>Willmann</surname><given-names>C</given-names></name></person-group> (<year>1941</year>) <article-title>Eupodidae, Penthalodidae, Penthaleidae, Rhagidiidae, Pachygnathidae, Cunaxidae.</article-title> In: <person-group><name name-style="western"><surname>Thor</surname><given-names>S</given-names></name><name name-style="western"><surname>Willmann</surname><given-names>C</given-names></name></person-group> (<role>Eds</role>) <source>Das Tierreich, Eine Zusammenstellung und Kennzeichung der rezenten Tierformen</source>. <issue>Lieferung 71a</issue>. <publisher-name>Walter De Gruyter and Co</publisher-name>, <publisher-loc>Leipzig</publisher-loc>, <fpage>164</fpage>–<lpage>175</lpage>.</mixed-citation></ref><ref id="B11"><mixed-citation xmlns:xlink="http://www.w3.org/1999/xlink" xlink:type="simple"><person-group><name name-style="western"><surname>Baker</surname><given-names>EW</given-names></name><name name-style="western"><surname>Hoffmann</surname><given-names>A</given-names></name></person-group> (<year>1948</year>) <article-title>Acaros de la familia Cunaxidae.</article-title><source>Anales de la Escuela Nacional de Ciencias Biologicas Mexico</source><volume>5</volume>(<issue>3–4</issue>): <fpage>229</fpage>–<lpage>273</lpage>.</mixed-citation></ref><ref id="B269"><mixed-citation xmlns:xlink="http://www.w3.org/1999/xlink" xlink:type="simple"><person-group><name name-style="western"><surname>Zaher</surname><given-names>MA</given-names></name><name name-style="western"><surname>Soliman</surname><given-names>ZR</given-names></name><name name-style="western"><surname>El-Bishlawy</surname><given-names>SM</given-names></name></person-group> (<year>1975b</year>) <article-title>Studies on population dynamics of soil predaceous prostigmatid mites in Giza, Egypt.</article-title><source>Zeitschrift für angewandte entomologie</source><volume>79</volume>: <fpage>440</fpage>–<lpage>443</lpage>.</mixed-citation></ref><ref id="B76"><mixed-citation xmlns:xlink="http://www.w3.org/1999/xlink" xlink:type="simple"><person-group><name name-style="western"><surname>Den Heyer</surname><given-names>J</given-names></name></person-group> (<year>1978a</year>) <article-title>Four new species of <italic>Armascirus</italic> gen. nov. (Prostigmata: Acari) from the Ethiopian Region.</article-title><source>Journal of the Entomological Society of South Africa</source><volume>41</volume>(<issue>2</issue>): <fpage>217</fpage>–<lpage>239</lpage>.</mixed-citation></ref><ref id="B83"><mixed-citation xmlns:xlink="http://www.w3.org/1999/xlink" xlink:type="simple"><person-group><name name-style="western"><surname>Den Heyer</surname><given-names>J</given-names></name></person-group> (<year>1979e</year>) <article-title>Descriptions of seven African species of <italic>Cunaxa</italic> Von Heyden, 1826 (Actinedida: Acari) with remarks on the genus.</article-title><source>Phytophylactica</source><volume>11</volume>(<issue>1</issue>): <fpage>24</fpage>–<lpage>42</lpage>.</mixed-citation></ref><ref id="B84"><mixed-citation xmlns:xlink="http://www.w3.org/1999/xlink" xlink:type="simple"><person-group><name name-style="western"><surname>Den Heyer</surname><given-names>J</given-names></name></person-group> (<year>1979f</year>) <article-title>Five new African species of <italic>Cunaxa</italic> (Actinedida: Acarida).</article-title><source>Phytophylactica</source><volume>11</volume>: <fpage>159</fpage>–<lpage>171</lpage>.</mixed-citation></ref><ref id="B163"><mixed-citation xmlns:xlink="http://www.w3.org/1999/xlink" xlink:type="simple"><person-group><name name-style="western"><surname>Kuznetzov</surname><given-names>NN</given-names></name><name name-style="western"><surname>Livshitz</surname><given-names>IZ</given-names></name></person-group> (<year>1979</year>) <article-title>Predatory mites of the Nikita Botanical Gardens (Acariformes: Bdellidae, Cunaxidae Camarobiidae).</article-title><source>Trudy Gosudarstvennogo Nikitskogo Botanicheskogo Sada</source><volume>79</volume>: <fpage>51</fpage>–<lpage>105</lpage>.</mixed-citation></ref><ref id="B52"><mixed-citation xmlns:xlink="http://www.w3.org/1999/xlink" xlink:type="simple"><person-group><name name-style="western"><surname>Chaudhri</surname><given-names>WM</given-names></name></person-group> (<year>1980</year>) <source>Studies on the biosystematics and control of mites of field crops, vegetables and fruit plants in Pakistan, second annual report</source>. <publisher-name>University of Agriculture Faisalabad</publisher-name>, <lpage>80</lpage>.</mixed-citation></ref><ref id="B250"><mixed-citation xmlns:xlink="http://www.w3.org/1999/xlink" xlink:type="simple"><person-group><name name-style="western"><surname>Tseng</surname><given-names>YH</given-names></name></person-group> (<year>1980</year>) <article-title>Taxonomical study of the mite family Cunaxidae from Taiwan (Acarina: Tromoidiformes).</article-title><source>Quarterly Journal of the Taiwan Museum</source><volume>33</volume>(<issue>3-4</issue>): <fpage>253</fpage>–<lpage>277</lpage>.</mixed-citation></ref><ref id="B138"><mixed-citation xmlns:xlink="http://www.w3.org/1999/xlink" xlink:type="simple"><person-group><name name-style="western"><surname>Gupta</surname><given-names>SK</given-names></name><name name-style="western"><surname>Ghosh</surname><given-names>SK</given-names></name></person-group> (<year>1980</year>) <article-title>Some prostigmatid mites (Acarina) from Andaman and Nicobar Islands.</article-title><source>Records of the Zoological Survey of India</source><volume>77</volume>: <fpage>189</fpage>–<lpage>213</lpage>.</mixed-citation></ref><ref id="B139"><mixed-citation xmlns:xlink="http://www.w3.org/1999/xlink" xlink:type="simple"><person-group><name name-style="western"><surname>Gupta</surname><given-names>SK</given-names></name><name name-style="western"><surname>Paul</surname><given-names>K</given-names></name></person-group> (<year>1985</year>) <article-title>Some mites associated with birds nests in West Bengal, with descriptions of eleven new species.</article-title><source>Bulletin of the Zoological Survey of India</source><volume>7</volume>(<issue>1</issue>): <fpage>1</fpage>–<lpage>23</lpage>.</mixed-citation></ref><ref id="B43"><mixed-citation xmlns:xlink="http://www.w3.org/1999/xlink" xlink:type="simple"><person-group><name name-style="western"><surname>Bu</surname><given-names>G</given-names></name><name name-style="western"><surname>Li</surname><given-names>L</given-names></name></person-group> (<year>1987c</year>) <article-title>List of cunaxids fround in Sichuan, China (Acariformes: Cunaxidae).</article-title><source>Journal of Southwest Agricultural University</source><volume>9</volume>: <fpage>384</fpage>–<lpage>387</lpage>.</mixed-citation></ref><ref id="B192"><mixed-citation xmlns:xlink="http://www.w3.org/1999/xlink" xlink:type="simple"><person-group><name name-style="western"><surname>Michocka</surname><given-names>S</given-names></name></person-group> (<year>1987</year>) <article-title>Mites (Acari) of the Bdellidae and Cunaxidae families in Poland.</article-title><source>Monografie Fauny Polski</source><volume>14</volume>: <fpage>1</fpage>–<lpage>127</lpage>.</mixed-citation></ref><ref id="B239"><mixed-citation xmlns:xlink="http://www.w3.org/1999/xlink" xlink:type="simple"><person-group><name name-style="western"><surname>Smiley</surname><given-names>RL</given-names></name></person-group> (<year>1992</year>) <source>The predatory mite family Cunaxidae (Acari) of the world with a new classification.</source><publisher-name>Indira Publishing House</publisher-name>, <publisher-loc>West Bloomington, Michigan</publisher-loc>, <size units="page">356 pp</size>.</mixed-citation></ref><ref id="B135"><mixed-citation xmlns:xlink="http://www.w3.org/1999/xlink" xlink:type="simple"><person-group><name name-style="western"><surname>Gupta</surname><given-names>SK</given-names></name></person-group> (<year>1992</year>) <article-title>Arachnida: Plant mites (Acari).</article-title> In: <person-group><name name-style="western"><surname>Saha</surname><given-names>SK</given-names></name></person-group> (<role>Ed</role>) <issue-title>State Fauna Series 3, Fauna of West Bengal, Part 3</issue-title>. <source>Zoological Survey of India</source>, <publisher-loc>Calcutta, India</publisher-loc>, <fpage>61</fpage>–<lpage>211</lpage>.</mixed-citation></ref><ref id="B202"><mixed-citation xmlns:xlink="http://www.w3.org/1999/xlink" xlink:type="simple"><person-group><name name-style="western"><surname>Muhammad</surname><given-names>T</given-names></name><name name-style="western"><surname>Chaudhri</surname><given-names>WM</given-names></name></person-group> (<year>1993</year>) <article-title>Descriptions of two new species of the genus <italic>Rubroscirus</italic> Den Heyer (Cunaxidae: Acarina) from Pakistan.</article-title><source>Pakistan Journal of Agricultural Sciences</source><volume>30</volume>(<issue>1</issue>): <fpage>108</fpage>–<lpage>114</lpage>.</mixed-citation></ref><ref id="B65"><mixed-citation xmlns:xlink="http://www.w3.org/1999/xlink" xlink:type="simple"><person-group><name name-style="western"><surname>Corpuz-Raros</surname><given-names>LA</given-names></name><name name-style="western"><surname>Garcia</surname><given-names>RC</given-names></name></person-group> (<year>1995</year>) <article-title>Philippine predatory mites of the family Cunaxidae (Acari). 1. Genus Cunaxa Von Heyden.</article-title><source>Philippine Entomologist</source><volume>9</volume>(<issue>6</issue>): <fpage>605</fpage>–<lpage>624</lpage>.</mixed-citation></ref><ref id="B144"><mixed-citation xmlns:xlink="http://www.w3.org/1999/xlink" xlink:type="simple"><person-group><name name-style="western"><surname>Hu</surname><given-names>SJ</given-names></name></person-group> (<year>1997</year>) <article-title>Cunaxid mites recorded in China.</article-title><source>Journal of Ninbo Teachers College</source><volume>15</volume>(<issue>1</issue>): <fpage>56</fpage>–<lpage>59</lpage>.</mixed-citation></ref><ref id="B156"><mixed-citation xmlns:xlink="http://www.w3.org/1999/xlink" xlink:type="simple"><person-group><name name-style="western"><surname>Khaustov</surname><given-names>AA</given-names></name><name name-style="western"><surname>Kuznetzov</surname><given-names>NN</given-names></name></person-group> (<year>1998</year>) <article-title>Four new species of the genus <italic>Cunaxa</italic> (Acariformes, Cunaxidae).</article-title><source>Zoologicheskii Zhurnal</source><volume>77</volume>(<issue>11</issue>): <fpage>1332</fpage>–<lpage>1341</lpage>.</mixed-citation></ref><ref id="B54"><mixed-citation xmlns:xlink="http://www.w3.org/1999/xlink" xlink:type="simple"><person-group><name name-style="western"><surname>Chinniah</surname><given-names>C</given-names></name><name name-style="western"><surname>Mohanasundaram</surname><given-names>M</given-names></name></person-group> (<year>2001</year>) <article-title>New species of acarine fauna (Acarina: Mesostigmata) from Shevroy Range of Eastern Ghats of Tamil Nadu, India.</article-title><source>Zoo’s Print Journal</source><volume>16</volume>(<issue>7</issue>): <fpage>523</fpage>–<lpage>531</lpage>. doi: <ext-link ext-link-type="doi" xlink:href="10.11609/JoTT.ZPJ.16.7.523-31" xlink:type="simple">10.11609/JoTT.ZPJ.16.7.523-31</ext-link></mixed-citation></ref><ref id="B226"><mixed-citation xmlns:xlink="http://www.w3.org/1999/xlink" xlink:type="simple"><person-group><name name-style="western"><surname>Sergeyenko</surname><given-names>AL</given-names></name></person-group> (<year>2003</year>) <article-title>A new species of mites of the genus <italic>Cunaxa</italic> (Acarina: Prostigmata: Cunaxidae) from Crimea (Ukraine).</article-title><source>Acarina</source><volume>11</volume>(<issue>2</issue>): <fpage>225</fpage>–<lpage>229</lpage>.</mixed-citation></ref><ref id="B234"><mixed-citation xmlns:xlink="http://www.w3.org/1999/xlink" xlink:type="simple"><person-group><name name-style="western"><surname>Sionti</surname><given-names>PG</given-names></name><name name-style="western"><surname>Papadoulis</surname><given-names>GT</given-names></name></person-group> (<year>2003</year>) <article-title>Cunaxid mites of Greece (Acari: Cunaxidae).</article-title><source>International Journal of Acarology</source><volume>29</volume>(<issue>4</issue>): <fpage>315</fpage>–<lpage>325</lpage>. doi: <ext-link ext-link-type="doi" xlink:href="10.1080/01647950308684347" xlink:type="simple">10.1080/01647950308684347</ext-link></mixed-citation></ref><ref id="B26"><mixed-citation xmlns:xlink="http://www.w3.org/1999/xlink" xlink:type="simple"><person-group><name name-style="western"><surname>Bashir</surname><given-names>MH</given-names></name><name name-style="western"><surname>Afzal</surname><given-names>M</given-names></name><name name-style="western"><surname>Ali</surname><given-names>S</given-names></name></person-group> (<year>2005</year>) <article-title>Description of a new cunaxid mite <italic>Cunaxa reticulatus</italic> (Acari) from Pakistan.</article-title><source>Pakistan Entomologist</source><volume>27</volume>(<issue>2</issue>): <fpage>57</fpage>–<lpage>60</lpage>.</mixed-citation></ref><ref id="B229"><mixed-citation xmlns:xlink="http://www.w3.org/1999/xlink" xlink:type="simple"><person-group><name name-style="western"><surname>Sergeyenko</surname><given-names>AL</given-names></name></person-group> (<year>2009</year>) <article-title>New mites species of the genus <italic>Cunaxa</italic> (Acari: Prostigmata: Cunaxidae) from the Crimea, Ukraine.</article-title><source>Zootaxa</source><volume>2161</volume>: <fpage>1</fpage>–<lpage>19</lpage>.</mixed-citation></ref><ref id="B22"><mixed-citation xmlns:xlink="http://www.w3.org/1999/xlink" xlink:type="simple"><person-group><name name-style="western"><surname>Bashir</surname><given-names>MH</given-names></name><name name-style="western"><surname>Afzal</surname><given-names>M</given-names></name></person-group> (<year>2009</year>) <source>Mite fauna of family Cunaxidae (Acari) form Punjab, Pakistan</source>. <publisher-name>VDM Verlag Dr. Müller Aktiengesellschaft &amp; Co.</publisher-name>, <publisher-loc>Saarbrücken, Germany</publisher-loc>, <size units="page">322 pp</size>.</mixed-citation></ref><ref id="B27"><mixed-citation xmlns:xlink="http://www.w3.org/1999/xlink" xlink:type="simple"><person-group><name name-style="western"><surname>Bashir</surname><given-names>MH</given-names></name><name name-style="western"><surname>Afzal</surname><given-names>M</given-names></name><name name-style="western"><surname>Ashfaq</surname><given-names>M</given-names></name><name name-style="western"><surname>Akbar</surname><given-names>S</given-names></name><name name-style="western"><surname>Ali</surname><given-names>S</given-names></name></person-group> (<year>2010</year>) <article-title>Two new species of the genus <italic>Cunaxa</italic> (Acari: Cunaxidae) from District Nankana.</article-title><source>Pakistan Journal of Zoology</source><volume>42</volume>(<issue>3</issue>): <fpage>217</fpage>–<lpage>222</lpage>.</mixed-citation></ref><ref id="B28"><mixed-citation xmlns:xlink="http://www.w3.org/1999/xlink" xlink:type="simple"><person-group><name name-style="western"><surname>Bashir</surname><given-names>MH</given-names></name><name name-style="western"><surname>Afzal</surname><given-names>M</given-names></name><name name-style="western"><surname>Ashfaq</surname><given-names>M</given-names></name><name name-style="western"><surname>Raza</surname><given-names>ABM</given-names></name><name name-style="western"><surname>Kamran</surname><given-names>M</given-names></name></person-group> (<year>2011</year>) <article-title>Record of one new species of the genus <italic>Cunaxa</italic> (Acari: Cunaxidae) from rice husk.</article-title><source>Pakistan Journal of Zoology</source><volume>43</volume>(<issue>1</issue>): <fpage>37</fpage>–<lpage>40</lpage>.</mixed-citation></ref><ref id="B104"><mixed-citation xmlns:xlink="http://www.w3.org/1999/xlink" xlink:type="simple"><person-group><name name-style="western"><surname>Den Heyer</surname><given-names>J</given-names></name><name name-style="western"><surname>Ueckermann</surname><given-names>EA</given-names></name><name name-style="western"><surname>Khanjani</surname><given-names>M</given-names></name></person-group> (<year>2011a</year>) <article-title>Iranian Cunaxidae (Acari: Prostigmata: Bdelloidea): Part 2. Subfamily Cunaxinae.</article-title><source>Journal of Natural History,</source><volume>45</volume>(<issue>27–28</issue>): <fpage>1667</fpage>–<lpage>1678</lpage>.</mixed-citation></ref><ref id="B94"><mixed-citation xmlns:xlink="http://www.w3.org/1999/xlink" xlink:type="simple"><person-group><name name-style="western"><surname>Den Heyer</surname><given-names>J</given-names></name></person-group> (<year>2011b</year>) <article-title>BdelloideaBase: Bdellid &amp; Cunaxid Databases (version Sep 2011).</article-title> In: <person-group><name name-style="western"><surname>Roskov</surname><given-names>Y</given-names></name><name name-style="western"><surname>Kunze</surname><given-names>T</given-names></name><name name-style="western"><surname>Paglinawan</surname><given-names>L</given-names></name><name name-style="western"><surname>Orrell</surname><given-names>T</given-names></name><name name-style="western"><surname>Nicolson</surname><given-names>D</given-names></name><name name-style="western"><surname>Culham</surname><given-names>A</given-names></name><name name-style="western"><surname>Bailly</surname><given-names>N</given-names></name><name name-style="western"><surname>Kirk</surname><given-names>P</given-names></name><name name-style="western"><surname>Bourgoin</surname><given-names>T</given-names></name><name name-style="western"><surname>Baillargeon</surname><given-names>G</given-names></name><name name-style="western"><surname>Hernandez</surname><given-names>F</given-names></name><name name-style="western"><surname>De Wever</surname><given-names>A</given-names></name></person-group> (<role>Eds</role>) <issue-title>Species 2000 &amp; ITIS Catalogue of Life, 2013 Annual Checklist</issue-title>. DVD; <source>Species 2000</source>: <publisher-name>Reading</publisher-name>, <publisher-loc>UK</publisher-loc>. doi: <ext-link ext-link-type="doi" xlink:href="10.1080/01647954.2010.495953" xlink:type="simple">10.1080/01647954.2010.495953</ext-link></mixed-citation></ref></ref-list></tp:taxon-treatment>
