# Supplementary material for: A review of Cunaxidae (Acariformes, Trombidiformes): Histories and diagnoses of subfamilies and genera, keys to world species, and some new locality records
Source: Zookeys. 2014 Jun 20;(418):1–103. doi: 10.3897/zookeys.418.7629 (PMC4104466; doi:10.3897/zookeys.418.7629)
Supplement: XML Treatment for Dactyloscirus [file zookeys.418.7629-treatment23.xml]

<!DOCTYPE tp:taxon-treatment
  PUBLIC "-//TaxonX//DTD Taxonomic Treatment Publishing DTD v0 20100105//EN" "tax-treatment-NSO.dtd">
<tp:taxon-treatment xmlns:tp="http://www.plazi.org/taxpub"><tp:treatment-meta><kwd-group><label>Taxon classification</label><kwd><named-content content-type="kingdom">Animalia</named-content></kwd><kwd><named-content content-type="order">Trombidiformes</named-content></kwd><kwd><named-content content-type="family">Cunaxidae</named-content></kwd></kwd-group><mixed-citation publication-type="journal"><person-group><name><surname>Skvarla</surname><given-names>Michael J.</given-names></name><name><surname>Fisher</surname><given-names>J. Ray</given-names></name><name><surname>Dowling</surname><given-names>Ashley P. G.</given-names></name></person-group><article-title>A review of Cunaxidae (Acariformes, Trombidiformes): Histories and diagnoses of subfamilies and genera, keys to world species, and some new locality records</article-title><source>Zookeys</source><day>20</day><month>6</month><year>2014</year><volume>2014</volume><issue>418</issue><fpage>1</fpage><lpage>103</lpage><pub-id pub-id-type="doi">10.3897/zookeys.418.7629</pub-id></mixed-citation></tp:treatment-meta><tp:nomenclature><tp:taxon-name>
                        <tp:taxon-name-part taxon-name-part-type="genus">Dactyloscirus</tp:taxon-name-part>
                    </tp:taxon-name><tp:taxon-authority>Den Heyer, 1978</tp:taxon-authority></tp:nomenclature><tp:treatment-sec sec-type="Historical review"><title>Historical review.</title><p><xref ref-type="bibr" rid="B247">Trägårdh (1905)</xref> described <!--PageBreak--><italic><tp:taxon-name>Scirus inermis</tp:taxon-name></italic>. <xref ref-type="bibr" rid="B40">Berlese (1916)</xref> erected <italic><tp:taxon-name>Dactyloscirus</tp:taxon-name></italic> as a subgenus of <italic><tp:taxon-name>Scirus</tp:taxon-name></italic> to accommodate <italic><tp:taxon-name>Scirus (Dactyloscirus) eupaloides</tp:taxon-name></italic>. He also described <italic><tp:taxon-name>Scirus dorcas</tp:taxon-name></italic> but failed to recognize that they were congeneric. <xref ref-type="bibr" rid="B213">Oudemans (1922)</xref> described <italic><tp:taxon-name>Rosenhofia machairodus</tp:taxon-name></italic>. <xref ref-type="bibr" rid="B140">Halbert (1923)</xref> redescribed and figured <italic><tp:taxon-name>Scirus inermis</tp:taxon-name></italic> from Ireland. <xref ref-type="bibr" rid="B224">Sellnick (1926)</xref> transferred <italic><tp:taxon-name>Scirus inermis</tp:taxon-name></italic> to <italic><tp:taxon-name>Cunaxa</tp:taxon-name></italic>. <xref ref-type="bibr" rid="B256">Vitzthum (1931)</xref> raised <italic><tp:taxon-name>Dactyloscirus</tp:taxon-name></italic> to full generic status but later (1940-43) treated it as a subgenus. <xref ref-type="bibr" rid="B246">Thor and Willmann (1941)</xref> again elevated <italic><tp:taxon-name>Dactyloscirus</tp:taxon-name></italic> to generic status and designated <italic><tp:taxon-name>Dactyloscirus eupaloides</tp:taxon-name></italic> as the type specimen; they also transferred <italic><tp:taxon-name>Cunaxa inermis</tp:taxon-name></italic> and <italic><tp:taxon-name>Scirus dorcas</tp:taxon-name></italic> to <italic><tp:taxon-name>Dactyloscirus</tp:taxon-name></italic>. <xref ref-type="bibr" rid="B11">Baker and Hoffmann (1948)</xref> regarded <italic><tp:taxon-name>Dactyloscirus</tp:taxon-name></italic> as a senior synonym of <italic><tp:taxon-name>Cunaxa</tp:taxon-name></italic>. <xref ref-type="bibr" rid="B238">Smiley (1975)</xref> synonymized <italic><tp:taxon-name>Rosenhofia</tp:taxon-name></italic> with <italic><tp:taxon-name>Dactyloscirus</tp:taxon-name></italic>. <xref ref-type="bibr" rid="B269">Zaher et al. (1975b)</xref> reported <italic><tp:taxon-name>Dactyloscirus inermis</tp:taxon-name></italic> from Egypt (though they called it <italic><tp:taxon-name>Cunaxa inermis</tp:taxon-name></italic>). <xref ref-type="bibr" rid="B76">Den Heyer (1978a)</xref> split <italic><tp:taxon-name>Armascirus</tp:taxon-name></italic> from <italic><tp:taxon-name>Dactyloscirus</tp:taxon-name></italic> and <italic><tp:taxon-name>Cunaxa</tp:taxon-name></italic> and raised the subfamily <tp:taxon-name>Cunaxinae</tp:taxon-name> to accommodate them, thus refining the definitions of all three genera. <xref ref-type="bibr" rid="B79">Den Heyer (1979a)</xref> described <italic><tp:taxon-name>Dactyloscirus condylus</tp:taxon-name></italic> and <italic><tp:taxon-name>Dactyloscirus dolichosetosus</tp:taxon-name></italic>. <xref ref-type="bibr" rid="B87">Den Heyer (1980c)</xref> erected the tribe <italic><tp:taxon-name>Armascirini</tp:taxon-name></italic> and made <italic><tp:taxon-name>Dactyloscirus</tp:taxon-name></italic> and <italic><tp:taxon-name>Armascirus</tp:taxon-name></italic> the sole representatives. <xref ref-type="bibr" rid="B138">Gupta and Ghosh (1980)</xref> described <italic><tp:taxon-name>Cunaxoides nicobarensis</tp:taxon-name></italic>. <italic><tp:taxon-name>Dactyloscirus pataliputraensis</tp:taxon-name></italic> was described by <xref ref-type="bibr" rid="B137">Gupta (1981)</xref>. <xref ref-type="bibr" rid="B172">Liang (1986)</xref> described <italic><tp:taxon-name>Dactyloscirus humuli</tp:taxon-name></italic> from China. <xref ref-type="bibr" rid="B233">Shiba (1986)</xref> described <italic><tp:taxon-name>Dactyloscirus mesonotus</tp:taxon-name></italic>. <xref ref-type="bibr" rid="B192">Michocka (1987)</xref> reported <italic><tp:taxon-name>Dactyloscirus inermis</tp:taxon-name></italic> from Poland. <xref ref-type="bibr" rid="B239">Smiley (1992)</xref> transferred <italic><tp:taxon-name>Cunaxoides nicobarensis</tp:taxon-name></italic> to <italic><tp:taxon-name>Dactyloscirus</tp:taxon-name></italic> (though see discussion below) and described <italic><tp:taxon-name>Dactyloscirus mansoni</tp:taxon-name></italic>, <italic><tp:taxon-name>Dactyloscirus johnstoni</tp:taxon-name></italic>, and <italic><tp:taxon-name>Dactyloscirus poppi</tp:taxon-name></italic>. <xref ref-type="bibr" rid="B135">Gupta (1992)</xref> described <italic><tp:taxon-name>Dactyloscirus bengalensis</tp:taxon-name></italic>. <xref ref-type="bibr" rid="B57">Corpuz-Raros (1995)</xref> described <italic><tp:taxon-name>Dactyloscirus philippinensis</tp:taxon-name></italic>, <italic><tp:taxon-name>Dactyloscirus rosarioae</tp:taxon-name></italic>,﻿ and <italic><tp:taxon-name>Dactyloscirus agricolus</tp:taxon-name></italic>. <xref ref-type="bibr" rid="B148">Inayatullah and Shahid (1996)</xref> described <italic><tp:taxon-name>Dactyloscirus illutus</tp:taxon-name></italic>, <italic><tp:taxon-name>Dactyloscirus minys</tp:taxon-name></italic>,﻿ and <italic><tp:taxon-name>Dactyloscirus orsi</tp:taxon-name></italic>. <xref ref-type="bibr" rid="B241">Swift (1996)</xref> described <italic><tp:taxon-name>Dactyloscirus hoffmannae</tp:taxon-name></italic> and <italic><tp:taxon-name>Dactyloscirus smileyi</tp:taxon-name></italic> from the Hawaiian Islands. <xref ref-type="bibr" rid="B144">Hu (1997)</xref> reported <italic><tp:taxon-name>Dactyloscirus inermis</tp:taxon-name></italic> and <italic><tp:taxon-name>Dactyloscirus humuli</tp:taxon-name></italic> from China. <xref ref-type="bibr" rid="B20">Bashir and Afzal (2006a)</xref> described <italic><tp:taxon-name>Dactyloscirus imbecillus</tp:taxon-name></italic> and <italic><tp:taxon-name>Dactyloscirus manzoori</tp:taxon-name></italic>. <xref ref-type="bibr" rid="B23">Bashir, Afzal, and Akbar (2005)</xref> described <italic><tp:taxon-name>Dactyloscirus kahrorensis</tp:taxon-name></italic>. <xref ref-type="bibr" rid="B64">Corpuz-Raros (2008)</xref> described <italic><tp:taxon-name>Dactyloscirus discocondylus</tp:taxon-name></italic> and <italic><tp:taxon-name>Dactyloscirus trifidus</tp:taxon-name></italic>. <xref ref-type="bibr" rid="B235">Skvarla and Dowling (2012)</xref> described <italic><tp:taxon-name>Dactyloscirus pseudophilippinensis</tp:taxon-name></italic>. <xref ref-type="bibr" rid="B101">Den Heyer and Castro (2012)</xref> described <italic><tp:taxon-name>Dactyloscirus saopauloensis</tp:taxon-name></italic>.</p></tp:treatment-sec><tp:treatment-sec sec-type="Diagnosis"><title>Diagnosis.</title><p><italic>Gnathosoma</italic>. <bold>Pedipalps</bold> 5-segmented, extend beyond the subcapitulum by at least the last segment, and end in a strong claw. An apophysis between the genua and tibiotarsi usually present. This apophysis long or short and generally ends in a bulbous, hyaline tip; it can, however, end in a tapering point as in <italic><tp:taxon-name>Armascirus</tp:taxon-name></italic>. This apophysis approximately equal between males and females or shorter in males. Basifemora and telofemora complemented with spine-like setae; these two segments fused, although a line remains visible and they can thus be differentiated. <bold>Subcapitulum</bold> complemented with 6 pairs of setae (<italic>hg<sub>1–4</sub></italic> and 2 pairs of adoral setae) and covered by integumental papillae that are either randomly distributed or form a polygonal, reticulated pattern.</p><p><italic>Idiosoma, dorsal</italic>. Female dorsal idiosoma has at least one sclerotized plate that bears 2 pairs of setose sensillae (<italic>at</italic> and <italic>pt</italic>) and 2 pairs of simple setae (<italic>lps</italic> and <italic>mps</italic>). 0–4 other major plates and platelets present. All plates, if present, covered by integumental papillae that form a reticulated pattern. Integument between plates striated. 7 pairs of setae (<italic>c<sub>1–2</sub></italic>, <italic>d<sub>1</sub>–h<sub>1</sub></italic>) present. Each seta, when not on a major plate or platelet, surrounded by a minute platelet only slightly larger than the setal socket. Cupule <italic>im</italic> present, usually laterad or in the proximity of <italic>e<sub>1</sub></italic>. Dorsal idiosoma of males similar except a single large plate complemented with <italic>c<sub>1–2</sub></italic>, <italic>d<sub>1</sub>–e<sub>1</sub></italic> present.</p><p><italic>Idiosoma, ventral</italic>. <bold>Coxae</bold> I and II often fused; coxae III and IV often fused. Setal formula for coxae I–IV 3-3-3-3 (including paracoxal seta). Genital plates each bear 4 setae; 2 pairs of genital papillae visible underneath the plates. Anal plates bear 1 pair of setae (<italic>ps<sub>1</sub></italic>). 2 pairs of setae (<italic>ps<sub>2</sub></italic> and <italic>h<sub>2</sub></italic>) associated with, but do not occur on, anal plates. Cupule <italic>ih</italic> present in close proximity to <italic>h<sub>2</sub></italic>. Integument between plates striated and bears 5–7 pairs of additional setae. Ventral idiosoma of males similar except the coxae much more extensive. A sclerotized aedeagus often visible in association with the genital plates. <bold>Legs</bold> comparatively short, generally not exceeding ¾ the length of the body. Famulus on tarsi I enlarged and ends in a tri-tipped prong. Tarsi constricted apically, resulting in large tarsal lobes. Trichobothrium on leg tibia IV present. Ambulacral claws occur on either side of a 4-rayed empodium.</p></tp:treatment-sec><tp:treatment-sec sec-type="Key to adult female Dactyloscirus"><title>Key to adult female <italic><tp:taxon-name>Dactyloscirus</tp:taxon-name></italic></title><p>(modified from <xref ref-type="bibr" rid="B235">Skvarla and Dowling 2012</xref>)</p><p><xref ref-type="bibr" rid="B239">Smiley (1992)</xref> transferred <italic><tp:taxon-name>Cunaxoides nicobarensis</tp:taxon-name></italic> to <italic><tp:taxon-name>Dactyloscirus</tp:taxon-name></italic> as <italic><tp:taxon-name>Dactyloscirus nicobarensis</tp:taxon-name></italic> (Gupta &amp; Ghosh, 1980). However, later in the same work he attributes the same holotype (No. 3146/17) and same description (viz. <xref ref-type="bibr" rid="B138">Gupta and Ghosh 1980</xref>:191) to <italic><tp:taxon-name>Cunaxoides nicobarensis</tp:taxon-name></italic> Gupta &amp; Ghosh, 1980. The original description and illustration by Gupta and Ghosh clearly state the species in question has three pedipalpal segments, which precludes it from being assigned to <italic><tp:taxon-name>Dactyloscirus</tp:taxon-name></italic>. Smiley illustrated a <italic><tp:taxon-name>Dactyloscirus</tp:taxon-name></italic> with 5-segmented pedipalp “after <xref ref-type="bibr" rid="B138">Gupta and Ghosh 1980</xref>” when discussing <italic><tp:taxon-name>Dactyloscirus nicobarensis</tp:taxon-name></italic>, though it looks like nothing in the publication. Because of this <italic><tp:taxon-name>Dactyloscirus nicobarensis</tp:taxon-name></italic> (<xref ref-type="bibr" rid="B138">Gupta and Ghosh 1980</xref>) is declared <italic>nomen dubium</italic>.</p><!--PageBreak--><table-wrap content-type="key" position="anchor" orientation="portrait"><table><tbody><tr><td rowspan="1" colspan="1">1</td><td rowspan="1" colspan="1">Pedipalpal tibiotarsi and genua with adjoining apophyses present (<xref ref-type="fig" rid="F19">Figs 61a–i</xref>)</td><td rowspan="1" colspan="1">2</td></tr><tr><td rowspan="1" colspan="1">–</td><td rowspan="1" colspan="1">Pedipalpal tibiotarsi and genua with adjoining apophyses absent (<xref ref-type="fig" rid="F19">Figs 62a–d</xref>)</td><td rowspan="1" colspan="1">21</td></tr><tr><td rowspan="1" colspan="1">2 (1)</td><td rowspan="1" colspan="1">Dorsal hysterosomal lateral platelets present (<xref ref-type="fig" rid="F20">Figs 63a–d</xref>)</td><td rowspan="1" colspan="1">3</td></tr><tr><td rowspan="1" colspan="1">–</td><td rowspan="1" colspan="1">Dorsal hysterosomal lateral platelets absent (<xref ref-type="fig" rid="F20">Figs 64a–f</xref>)</td><td rowspan="1" colspan="1">15</td></tr><tr><td rowspan="1" colspan="1">3 (2)</td><td rowspan="1" colspan="1">Pedipalp telofemora with one or two apophyses (<xref ref-type="fig" rid="F20">Figs 65a–c</xref>)</td><td rowspan="1" colspan="1">4</td></tr><tr><td rowspan="1" colspan="1">–</td><td rowspan="1" colspan="1">Pedipalp telofemora without an apophysis; distribution unknown</td><td rowspan="1" colspan="1"><italic><tp:taxon-name>Dactyloscirus poppi</tp:taxon-name></italic> Smiley, 1992</td></tr><tr><td rowspan="1" colspan="1">4 (3)</td><td rowspan="1" colspan="1">Pedipalpal telofemora with 1 apophysis (<xref ref-type="fig" rid="F20">Figs 65a, b</xref>)</td><td rowspan="1" colspan="1">5</td></tr><tr><td rowspan="1" colspan="1">–</td><td rowspan="1" colspan="1">Pedipalpal telofemora with 2 apophyses: 1 basal, flattened and disc-shaped, 1 apical, short, thick and bulbous (<xref ref-type="fig" rid="F20">Fig. 65c</xref>); South Africa</td><td rowspan="1" colspan="1"><italic><tp:taxon-name>Dactyloscirus condylus</tp:taxon-name></italic> Den Heyer, 1979</td></tr><tr><td rowspan="1" colspan="1">5 (4)</td><td rowspan="1" colspan="1">Lateral platelets inconspicuous, length less than 2 times the length of <italic>c<sub>1</sub></italic> or <italic>c<sub>2</sub></italic>; cosmopolitan (<xref ref-type="fig" rid="F20">Fig. 63a</xref>)</td><td rowspan="1" colspan="1"><italic><tp:taxon-name>Dactyloscirus inermis</tp:taxon-name></italic> (Trägårdh, 1905)</td></tr><tr><td rowspan="1" colspan="1">–</td><td rowspan="1" colspan="1">Lateral platelets large, length greater than 2 times the length of <italic>c<sub>1</sub></italic> or <italic>c<sub>2</sub></italic> (<xref ref-type="fig" rid="F20">Figs 63b–d</xref>)</td><td rowspan="1" colspan="1">6</td></tr><tr><td rowspan="1" colspan="1">6 (5)</td><td rowspan="1" colspan="1">Dorsal setae <italic>f<sub>1</sub></italic> and <italic>h<sub>1</sub></italic> equal in length; median shield present (<xref ref-type="fig" rid="F20">Figs 63b, c</xref>) or absent (<xref ref-type="fig" rid="F20">Fig. 63d</xref>)</td><td rowspan="1" colspan="1">7</td></tr><tr><td rowspan="1" colspan="1">–</td><td rowspan="1" colspan="1">Dorsal setae <italic>f<sub>1</sub></italic> shorter than <italic>h<sub>1</sub></italic>; median shield absent (<xref ref-type="fig" rid="F20">Fig. 63d</xref>)</td><td rowspan="1" colspan="1">11</td></tr><tr><td rowspan="1" colspan="1">7 (6)</td><td rowspan="1" colspan="1">Apophysis adjoining pedipalpal genua and telofemora shorter than length of genu, blunt distally (<xref ref-type="fig" rid="F19">Fig. 61a</xref>); median shield absent (<xref ref-type="fig" rid="F20">Fig. 63d</xref>)</td><td rowspan="1" colspan="1">8</td></tr><tr><td rowspan="1" colspan="1">–</td><td rowspan="1" colspan="1">Apophysis adjoining pedipalpal genua and telofemora as long or longer than length of genu, blunt or pointed distally (<xref ref-type="fig" rid="F19">Fig. 61c</xref>); median shield present or absent(<xref ref-type="fig" rid="F20">Figs 63b, c</xref>)</td><td rowspan="1" colspan="1">10</td></tr><tr><td rowspan="1" colspan="1">8 (7)</td><td rowspan="1" colspan="1">Median shield present</td><td rowspan="1" colspan="1">9</td></tr><tr><td rowspan="1" colspan="1">–</td><td rowspan="1" colspan="1">Median shield absent; Japan</td><td rowspan="1" colspan="1"><italic><tp:taxon-name>Dactyloscirus mesonotus</tp:taxon-name></italic> Shiba, 1986</td></tr><tr><td rowspan="1" colspan="1">9 (8)</td><td rowspan="1" colspan="1">Coxa IV with 2 sts; Pakistan</td><td rowspan="1" colspan="1"><italic><tp:taxon-name>Dactyloscirus manzoori</tp:taxon-name></italic> Bashir &amp; Afzal, 2006</td></tr><tr><td rowspan="1" colspan="1">–</td><td rowspan="1" colspan="1">Coxa IV with 3 sts; South Africa</td><td rowspan="1" colspan="1"><italic><tp:taxon-name>Dactyloscirus dolichosetosus</tp:taxon-name></italic> Den Heyer, 1979</td></tr><tr><td rowspan="1" colspan="1">10 (7)</td><td rowspan="1" colspan="1">Apophysis adjoining pedipalpal genua and telofemora pointed distally (<xref ref-type="fig" rid="F19">Fig. 61b</xref>); pedipalp tibiotarsi with 4 sts; median shield complimented with setae <italic>c<sub>1</sub></italic>, <italic>d<sub>1</sub></italic>; <italic>e<sub>1</sub></italic> on small platelets (<xref ref-type="fig" rid="F20">Fig. 63b</xref>); leg basifemora with 5-5-3-1 sts; Luzon I., Philippines</td><td rowspan="1" colspan="1"><italic><tp:taxon-name>Dactyloscirus philippinensis</tp:taxon-name></italic> Corpuz-Raros, 1995</td></tr><tr><td rowspan="1" colspan="1">–</td><td rowspan="1" colspan="1">Apophysis adjoining pedipalpal genua and telofemora blunted distally (<xref ref-type="fig" rid="F19">Fig. 61c</xref>); setae <italic>c<sub>1</sub></italic>–<italic>e<sub>1</sub></italic> on median shield (<xref ref-type="fig" rid="F20">Fig. 63c</xref>); pedipalp tibiotarsi with 5 sts; leg basifemora with 5-5-3-2 sts; Ozark Mountains, USA</td><td rowspan="1" colspan="1"><italic><tp:taxon-name>Dactyloscirus pseudophilippinensis</tp:taxon-name></italic> Skvarla &amp; Dowling, 2012</td></tr><tr><td rowspan="1" colspan="1">11 (6)</td><td rowspan="1" colspan="1">Apophysis adjoining pedipalpal genua and telofemora inconspicuous: circular, minute and hyaline (<xref ref-type="fig" rid="F19">Fig. 61d</xref>); Oahu I., Hawaiian Islands</td><td rowspan="1" colspan="1"><italic><tp:taxon-name>Dactyloscirus hoffmannae</tp:taxon-name></italic> Swift, 1996</td></tr><tr><td rowspan="1" colspan="1">–</td><td rowspan="1" colspan="1">Apophysis adjoining pedipalpal genua and telofemora conspicuous, blunt apically (<xref ref-type="fig" rid="F19">Fig. 61e</xref>)</td><td rowspan="1" colspan="1">12</td></tr><tr><td rowspan="1" colspan="1">12 (11)</td><td rowspan="1" colspan="1">Coxa IV with 2 sts</td><td rowspan="1" colspan="1">13</td></tr><tr><td rowspan="1" colspan="1">–</td><td rowspan="1" colspan="1">Coxae IV with 3 sts</td><td rowspan="1" colspan="1">14</td></tr><tr><td rowspan="1" colspan="1"><!--PageBreak-->13 (12)</td><td rowspan="1" colspan="1">Tibiae I with 1 asl, 4 sts; tibiae III with 1 asl, 5 sts</td><td rowspan="1" colspan="1"><italic><tp:taxon-name>Dactyloscirus kahrorensis</tp:taxon-name></italic> Bashir, Afzal &amp; Akbar, 2006</td></tr><tr><td rowspan="1" colspan="1">–</td><td rowspan="1" colspan="1">Tibiae I with 2 asl, 4 sts; tibiae III with 2 asl, 4 sts</td><td rowspan="1" colspan="1"><italic><tp:taxon-name>Dactyloscirus imbecillus</tp:taxon-name></italic> Bashir &amp; Afzal, 2006</td></tr><tr><td rowspan="1" colspan="1">14 (12)</td><td rowspan="1" colspan="1">Genital setae <italic>g<sub>3</sub></italic> longest, 1.5–1.7 times the length of <italic>g<sub>2</sub></italic> and <italic>g<sub>4</sub></italic>, more than 2 times the length of <italic>g<sub>1</sub></italic>; Kauai I., Hawaiian Islands</td><td rowspan="1" colspan="1"><italic><tp:taxon-name>Dactyloscirus smileyi</tp:taxon-name></italic> Swift, 1996</td></tr><tr><td rowspan="1" colspan="1">–</td><td rowspan="1" colspan="1">Genital setae <italic>g<sub>4</sub></italic> longest, 2 times the length of <italic>g<sub>1–3</sub></italic>; Shanghai, China</td><td rowspan="1" colspan="1"><italic><tp:taxon-name>Dactyloscirus humuli</tp:taxon-name></italic> Liang, 1986</td></tr><tr><td rowspan="1" colspan="1">15 (2)</td><td rowspan="1" colspan="1">Dorsal hysterosomal median shield present (<xref ref-type="fig" rid="F20">Figs 64a–e</xref>)</td><td rowspan="1" colspan="1">16</td></tr><tr><td rowspan="1" colspan="1">–</td><td rowspan="1" colspan="1">Dorsal hysterosomal median shield absent (<xref ref-type="fig" rid="F20">Fig. 64f</xref>)</td><td rowspan="1" colspan="1">18</td></tr><tr><td rowspan="1" colspan="1">16 (15)</td><td rowspan="1" colspan="1">Median shield complemented with <italic>c<sub>1</sub></italic>, <italic>d<sub>1</sub></italic> (<xref ref-type="fig" rid="F20">Fig. 64b</xref>); apophysis adjacent to pedipalpal genua and tibiotarsi blunt distally (<xref ref-type="fig" rid="F19">Fig. 61c</xref>); Mexico, Philippines</td><td rowspan="1" colspan="1"><italic><tp:taxon-name>Dactyloscirus mansoni</tp:taxon-name></italic> Smiley, 1992</td></tr><tr><td rowspan="1" colspan="1">–</td><td rowspan="1" colspan="1">Median shield complemented with <italic>c<sub>1</sub>–e<sub>1</sub></italic> (<xref ref-type="fig" rid="F20">Figs 64c, d</xref>); apophysis adjacent to pedipalpal genua and tibiotarsi blunt or pointed distally</td><td rowspan="1" colspan="1">18</td></tr><tr><td rowspan="1" colspan="1"><!--PageBreak-->–</td><td rowspan="1" colspan="1">Median shield complemented with <italic>c<sub>1</sub>–e<sub>1</sub></italic>, <italic>c<sub>2</sub></italic> (<xref ref-type="fig" rid="F20">Fig. 64e</xref>); apophysis adjacent to pedipalpal genua and tibiotarsi pointed distally</td><td rowspan="1" colspan="1"><italic><tp:taxon-name>Dactyloscirus illutus</tp:taxon-name></italic> Inayatullah &amp; Shahid, 1996</td></tr><tr><td rowspan="1" colspan="1">17 (18)</td><td rowspan="1" colspan="1">Apophysis adjacent to pedipalpal genua and tibiotarsi blunt distally (<xref ref-type="fig" rid="F19">Fig. 61e</xref>); median shield triangular and nearly as wide as proterosomal shield (<xref ref-type="fig" rid="F20">Fig. 64c</xref>); Bihar, India</td><td rowspan="1" colspan="1"><italic><tp:taxon-name>Dactyloscirus pataliputraensis</tp:taxon-name></italic> Gupta, 1981</td></tr><tr><td rowspan="1" colspan="1">–</td><td rowspan="1" colspan="1">Apophysis adjacent to pedipalpal genua and tibiotarsi tapering and pointed distally (<xref ref-type="fig" rid="F19">Fig. 61f</xref>); median shield subrectangular and not as wide as proterosomal shield (<xref ref-type="fig" rid="F20">Fig. 64d</xref>); Mexico</td><td rowspan="1" colspan="1"><italic><tp:taxon-name>Dactyloscirus johnstoni</tp:taxon-name></italic> Smiley, 1992</td></tr><tr><td rowspan="1" colspan="1">18 (17)</td><td rowspan="1" colspan="1">Pedipalpal telofemora without apophysis (<xref ref-type="fig" rid="F19">Fig. 61g</xref>); apophysis adjoining pedipalpal genua and telofemora longer than telofemora and tapering to a point; Sumatra, Indonesia</td><td rowspan="1" colspan="1"><italic><tp:taxon-name>Dactyloscirus machairodus</tp:taxon-name></italic> (Oudemans, 1922)</td></tr><tr><td rowspan="1" colspan="1">–</td><td rowspan="1" colspan="1">Pedipalpal telofemora with 1 or 2 apophyses (<xref ref-type="fig" rid="F20">Figs 65a–d</xref>); apophysis adjoining pedipalpal genu and telofemur shorter than telofemora and with a bulbus tip (<xref ref-type="fig" rid="F19">Fig. 61a, d</xref>)</td><td rowspan="1" colspan="1">19</td></tr><tr><td rowspan="1" colspan="1">19 (18)</td><td rowspan="1" colspan="1">Pedipalpal telofemora with 1 apical apophysis (<xref ref-type="fig" rid="F20">Figs 65a, b</xref>); apophysis adjoining genua and tibiotarsi larger (<xref ref-type="fig" rid="F19">Fig. 61a</xref>)</td><td rowspan="1" colspan="1">20</td></tr><tr><td rowspan="1" colspan="1">–</td><td rowspan="1" colspan="1">Pedipalpal telofemora inner surface with 2 apophyses: 1 basal, flattened and disc-shaped, 1 apical, short, thick and bulbous (<xref ref-type="fig" rid="F20">Fig. 65d</xref>); apophysis adjoining genua and tibiotarsi small, inconspicuous (<xref ref-type="fig" rid="F19">Fig. 61d</xref>); Luzon I., Philippines</td><td rowspan="1" colspan="1"><italic><tp:taxon-name>Dactyloscirus discocondylus</tp:taxon-name></italic> Corpuz-Raros, 2008</td></tr><tr><td rowspan="1" colspan="1">20 (19)</td><td rowspan="1" colspan="1">Basal pair of adoral setae very long, more than 4 times the distal pair; pedipalp telofemoral apophysis about as long as width of segment (<xref ref-type="fig" rid="F20">Fig. 65a</xref>); genital setae <italic>g<sub>4</sub></italic> twice as long as <italic>g<sub>1</sub>–g<sub>3</sub></italic>; Luzon I., Philippines</td><td rowspan="1" colspan="1"><italic><tp:taxon-name>Dactyloscirus rosarioae</tp:taxon-name></italic> Corpuz-Raros, 1995</td></tr><tr><td rowspan="1" colspan="1">–</td><td rowspan="1" colspan="1">Basal pair of adoral setae not unusually long, subequal to distal pair; pedipalp telofemoral apophysis short, less than width of segment (<xref ref-type="fig" rid="F20">Fig. 65b</xref>); genital setae <italic>g<sub>4</sub></italic> only slightly longer than <italic>g<sub>1</sub>–g<sub>3</sub></italic>; Luzon I., Philippines</td><td rowspan="1" colspan="1"><italic><tp:taxon-name>Dactyloscirus agricolus</tp:taxon-name></italic>, Corpuz-Raros, 1995</td></tr><tr><td rowspan="1" colspan="1">21 (1)</td><td rowspan="1" colspan="1">Median shield present (<xref ref-type="fig" rid="F20">Figs 64d, e</xref>)</td><td rowspan="1" colspan="1">22</td></tr><tr><td rowspan="1" colspan="1">–</td><td rowspan="1" colspan="1">Median shield absent (<xref ref-type="fig" rid="F20">Fig. 64f</xref>)</td><td rowspan="1" colspan="1">23</td></tr><tr><td rowspan="1" colspan="1">22 (21)</td><td rowspan="1" colspan="1">Median shield complimented with <italic>c<sub>1</sub>–e<sub>1</sub></italic> (<xref ref-type="fig" rid="F20">Fig. 64d</xref>); Europe, North and South America</td><td rowspan="1" colspan="1"><italic><tp:taxon-name>Dactyloscirus eupaloides</tp:taxon-name></italic> Berlese, 1916</td></tr><tr><td rowspan="1" colspan="1">23 (21)</td><td rowspan="1" colspan="1">Coxa I with 2 sts; Pakistan</td><td rowspan="1" colspan="1"><italic><tp:taxon-name>Dactyloscirus bengalensis</tp:taxon-name></italic> Gupta, 1992</td></tr><tr><td rowspan="1" colspan="1">–</td><td rowspan="1" colspan="1">Coxa I with 3 sts</td><td rowspan="1" colspan="1">24</td></tr><tr><td rowspan="1" colspan="1">24 (23)</td><td rowspan="1" colspan="1">Pedipalp tibiotarsal claw trifid (<xref ref-type="fig" rid="F19">Fig. 62c, d</xref>); coxa II–IV setal formula 3-3-3 sts; Luzon I., Philippines</td><td rowspan="1" colspan="1"><italic><tp:taxon-name>Dactyloscirus trifidus</tp:taxon-name></italic> Corpus-Raros, 2008</td></tr><tr><td rowspan="1" colspan="1">–</td><td rowspan="1" colspan="1">Pedipalp tibiotarsal claw entire, unbranched (<xref ref-type="fig" rid="F19">Fig. 62a, b</xref>); coxa II–IV setal formula not as above</td><td rowspan="1" colspan="1">25</td></tr><tr><td rowspan="1" colspan="1">25 (24)</td><td rowspan="1" colspan="1">Coxal setal formula II–IV 1-3-2 sts; Peshawar, Pakistan</td><td rowspan="1" colspan="1"><italic><tp:taxon-name>Dactyloscirus orsi</tp:taxon-name></italic> Inayatullah &amp; Shahid, 1996</td></tr><tr><td rowspan="1" colspan="1">–</td><td rowspan="1" colspan="1">Coxal setal formula II–IV 2-3-1 sts; Brazil</td><td rowspan="1" colspan="1"><italic><tp:taxon-name>Dactyloscirus saopauloensis</tp:taxon-name></italic> Den Heyer &amp; Castro, 2012</td></tr><!--PageBreak--></tbody></table></table-wrap><fig id="F19" position="float" orientation="portrait"><label>Figures 61–62.</label><caption><p><italic><tp:taxon-name>Dactyloscirus</tp:taxon-name></italic> key illustrations. <bold>61a–h</bold> Pedipalp genu and tibiotarsus with adjoining apophysis present <bold>61i</bold> Close up of bifid claw <bold>62a–d</bold> Pedipalp genu and tibiotarsus with adjoining apophysis absent <bold>62e</bold> Close up of trifid claw.</p></caption><graphic xmlns:xlink="http://www.w3.org/1999/xlink" xlink:href="zookeys-418-001-g019.jpg" position="float" orientation="portrait" xlink:type="simple"/></fig><fig id="F20" position="float" orientation="portrait"><label>Figures 63–65.</label><caption><p><italic><tp:taxon-name>Dactyloscirus</tp:taxon-name></italic> key illustrations. <bold>63a–d</bold> Dorsal idiosoma, lateral hysterosomal platelets present <bold>64a–f</bold> Dorsal idiosoma, lateral hysterosomal platelet absent <bold>65a</bold> Pedipalp telofemur with one apophysis, which is about as long as the width of the telofemur <bold>65b</bold> Pedipalp telofemur with one apophysis, which is shorter than the width of the telofemur <bold>65c, d</bold> Pedipalp telofemur with two apophyses, one apical and one basal which is flattened and disc-shaped.</p></caption><graphic xmlns:xlink="http://www.w3.org/1999/xlink" xlink:href="zookeys-418-001-g020.jpg" position="float" orientation="portrait" xlink:type="simple"/></fig></tp:treatment-sec><ref-list><ref id="B247"><mixed-citation xmlns:xlink="http://www.w3.org/1999/xlink" xlink:type="simple"><person-group><name name-style="western"><surname>Trägårdh</surname><given-names>I</given-names></name></person-group> (<year>1905</year>) <article-title>Acariden aus Ägypten und dem Sudan.</article-title><source>Results of the Swedish Zoological Expedition to Egypt and the White Nile</source>, <volume>1901</volume>, <issue>Part II</issue>: <fpage>5</fpage>–<lpage>8</lpage>.</mixed-citation></ref><ref id="B40"><mixed-citation xmlns:xlink="http://www.w3.org/1999/xlink" xlink:type="simple"><person-group><name name-style="western"><surname>Berlese</surname><given-names>A</given-names></name></person-group> (<year>1916</year>) <article-title>Centuria secunda di Acari nuovi.</article-title><source>Redia</source><volume>12</volume>(<issue>1</issue>): <fpage>125</fpage>–<lpage>177</lpage>.</mixed-citation></ref><ref id="B213"><mixed-citation xmlns:xlink="http://www.w3.org/1999/xlink" xlink:type="simple"><person-group><name name-style="western"><surname>Oudemans</surname><given-names>AC</given-names></name></person-group> (<year>1922</year>) <article-title>Acarologische Aanteekeningen LXVIII (Acari van Sumatra).</article-title><source>Entomologische Berichten 1 (Amsterdam)</source><volume>6</volume>: <fpage>108</fpage>–<lpage>111</lpage>.</mixed-citation></ref><ref id="B140"><mixed-citation xmlns:xlink="http://www.w3.org/1999/xlink" xlink:type="simple"><person-group><name name-style="western"><surname>Halbert</surname><given-names>JN</given-names></name></person-group> (<year>1923</year>) <article-title>Notes on Acari, with descriptions of new species.</article-title><source>Journal of the Linnean Society</source><volume>35</volume>: <fpage>363</fpage>–<lpage>392</lpage>.</mixed-citation></ref><ref id="B224"><mixed-citation xmlns:xlink="http://www.w3.org/1999/xlink" xlink:type="simple"><person-group><name name-style="western"><surname>Sellnick</surname><given-names>M</given-names></name></person-group> (<year>1926</year>) <article-title>Eine parasitische milbe aus dem Balaton-See.</article-title><source>Archivum Balatonicum</source><volume>II</volume>: <fpage>173</fpage>–<lpage>177</lpage>.</mixed-citation></ref><ref id="B256"><mixed-citation xmlns:xlink="http://www.w3.org/1999/xlink" xlink:type="simple"><person-group><name name-style="western"><surname>Vitzthum</surname><given-names>HG</given-names></name></person-group> (<year>1931</year>) <article-title>Familie 13: Cunaxidae.</article-title> In: <person-group><name name-style="western"><surname>Kukenthal</surname><given-names>W</given-names></name><name name-style="western"><surname>Krumbach</surname><given-names>T</given-names></name></person-group> (<role>Eds</role>) <source>Handbuch der Zoologie</source>, <volume>band 3</volume>. <publisher-name>Walter De Gruyter and Co</publisher-name>, <publisher-loc>Leipzig</publisher-loc>, <fpage>140</fpage>–<lpage>146</lpage>.</mixed-citation></ref><ref id="B246"><mixed-citation xmlns:xlink="http://www.w3.org/1999/xlink" xlink:type="simple"><person-group><name name-style="western"><surname>Thor</surname><given-names>S</given-names></name><name name-style="western"><surname>Willmann</surname><given-names>C</given-names></name></person-group> (<year>1941</year>) <article-title>Eupodidae, Penthalodidae, Penthaleidae, Rhagidiidae, Pachygnathidae, Cunaxidae.</article-title> In: <person-group><name name-style="western"><surname>Thor</surname><given-names>S</given-names></name><name name-style="western"><surname>Willmann</surname><given-names>C</given-names></name></person-group> (<role>Eds</role>) <source>Das Tierreich, Eine Zusammenstellung und Kennzeichung der rezenten Tierformen</source>. <issue>Lieferung 71a</issue>. <publisher-name>Walter De Gruyter and Co</publisher-name>, <publisher-loc>Leipzig</publisher-loc>, <fpage>164</fpage>–<lpage>175</lpage>.</mixed-citation></ref><ref id="B11"><mixed-citation xmlns:xlink="http://www.w3.org/1999/xlink" xlink:type="simple"><person-group><name name-style="western"><surname>Baker</surname><given-names>EW</given-names></name><name name-style="western"><surname>Hoffmann</surname><given-names>A</given-names></name></person-group> (<year>1948</year>) <article-title>Acaros de la familia Cunaxidae.</article-title><source>Anales de la Escuela Nacional de Ciencias Biologicas Mexico</source><volume>5</volume>(<issue>3–4</issue>): <fpage>229</fpage>–<lpage>273</lpage>.</mixed-citation></ref><ref id="B238"><mixed-citation xmlns:xlink="http://www.w3.org/1999/xlink" xlink:type="simple"><person-group><name name-style="western"><surname>Smiley</surname><given-names>R</given-names></name></person-group> (<year>1975</year>) <article-title>A generic revision of the mites of the family Cunaxidae (Acarina).</article-title><source>Annals of the Entomological Society of America</source><volume>68</volume>(<issue>2</issue>): <fpage>227</fpage>–<lpage>244</lpage>.</mixed-citation></ref><ref id="B269"><mixed-citation xmlns:xlink="http://www.w3.org/1999/xlink" xlink:type="simple"><person-group><name name-style="western"><surname>Zaher</surname><given-names>MA</given-names></name><name name-style="western"><surname>Soliman</surname><given-names>ZR</given-names></name><name name-style="western"><surname>El-Bishlawy</surname><given-names>SM</given-names></name></person-group> (<year>1975b</year>) <article-title>Studies on population dynamics of soil predaceous prostigmatid mites in Giza, Egypt.</article-title><source>Zeitschrift für angewandte entomologie</source><volume>79</volume>: <fpage>440</fpage>–<lpage>443</lpage>.</mixed-citation></ref><ref id="B76"><mixed-citation xmlns:xlink="http://www.w3.org/1999/xlink" xlink:type="simple"><person-group><name name-style="western"><surname>Den Heyer</surname><given-names>J</given-names></name></person-group> (<year>1978a</year>) <article-title>Four new species of <italic>Armascirus</italic> gen. nov. (Prostigmata: Acari) from the Ethiopian Region.</article-title><source>Journal of the Entomological Society of South Africa</source><volume>41</volume>(<issue>2</issue>): <fpage>217</fpage>–<lpage>239</lpage>.</mixed-citation></ref><ref id="B79"><mixed-citation xmlns:xlink="http://www.w3.org/1999/xlink" xlink:type="simple"><person-group><name name-style="western"><surname>Den Heyer</surname><given-names>J</given-names></name></person-group> (<year>1979a</year>) <article-title>Notes on the cunaxid genus <italic>Dactyloscirus</italic> (Actinedida: Acarida) with descriptions of two new pecies from the Ethiopian Region.</article-title><source>Phytophylactica</source><volume>11</volume>: <fpage>87</fpage>–<lpage>98</lpage>.</mixed-citation></ref><ref id="B87"><mixed-citation xmlns:xlink="http://www.w3.org/1999/xlink" xlink:type="simple"><person-group><name name-style="western"><surname>Den Heyer</surname><given-names>J</given-names></name></person-group> (<year>1980c</year>) <article-title>A new classification system for the family Cunaxidae (Actinedida: Acarida).</article-title><source>Publications of the University of the North Series A</source><volume>23</volume>: <fpage>1</fpage>–<lpage>12</lpage>.</mixed-citation></ref><ref id="B138"><mixed-citation xmlns:xlink="http://www.w3.org/1999/xlink" xlink:type="simple"><person-group><name name-style="western"><surname>Gupta</surname><given-names>SK</given-names></name><name name-style="western"><surname>Ghosh</surname><given-names>SK</given-names></name></person-group> (<year>1980</year>) <article-title>Some prostigmatid mites (Acarina) from Andaman and Nicobar Islands.</article-title><source>Records of the Zoological Survey of India</source><volume>77</volume>: <fpage>189</fpage>–<lpage>213</lpage>.</mixed-citation></ref><ref id="B137"><mixed-citation xmlns:xlink="http://www.w3.org/1999/xlink" xlink:type="simple"><person-group><name name-style="western"><surname>Gupta</surname><given-names>SK</given-names></name></person-group> (<year>1981</year>) <article-title>Some soil prostigmatid mites (Acarina) from Bihar.</article-title><source>Progress in Soil Biology and Ecology in India</source>. <series>USA Technical Series</series><issue>No. 37</issue>, <fpage>93</fpage>–<lpage>99</lpage>.</mixed-citation></ref><ref id="B172"><mixed-citation xmlns:xlink="http://www.w3.org/1999/xlink" xlink:type="simple"><person-group><name name-style="western"><surname>Liang</surname><given-names>GW</given-names></name></person-group> (<year>1986</year>) <article-title>A new species and a new record of the genus <italic>Dactyloscirus</italic> from Shanghai, China (Acarina: Cunaxidae).</article-title><source>Entomotaxonomia</source><volume>8</volume>(<issue>1–2</issue>): <fpage>159</fpage>–<lpage>161</lpage>.</mixed-citation></ref><ref id="B233"><mixed-citation xmlns:xlink="http://www.w3.org/1999/xlink" xlink:type="simple"><person-group><name name-style="western"><surname>Shiba</surname><given-names>M</given-names></name></person-group> (<year>1986</year>) <article-title>The mites of family Cunaxidae (Acarina: Prostigmata) in Japan II. Genera <italic>Armascirus</italic> Den Heyer and <italic>Dactyloscirus</italic> Berlese.</article-title><source>Matsuyama Shinonome Tanki Daigaku kenkyū ronsō</source><volume>17</volume>: <fpage>151</fpage>–<lpage>163</lpage>.</mixed-citation></ref><ref id="B192"><mixed-citation xmlns:xlink="http://www.w3.org/1999/xlink" xlink:type="simple"><person-group><name name-style="western"><surname>Michocka</surname><given-names>S</given-names></name></person-group> (<year>1987</year>) <article-title>Mites (Acari) of the Bdellidae and Cunaxidae families in Poland.</article-title><source>Monografie Fauny Polski</source><volume>14</volume>: <fpage>1</fpage>–<lpage>127</lpage>.</mixed-citation></ref><ref id="B239"><mixed-citation xmlns:xlink="http://www.w3.org/1999/xlink" xlink:type="simple"><person-group><name name-style="western"><surname>Smiley</surname><given-names>RL</given-names></name></person-group> (<year>1992</year>) <source>The predatory mite family Cunaxidae (Acari) of the world with a new classification.</source><publisher-name>Indira Publishing House</publisher-name>, <publisher-loc>West Bloomington, Michigan</publisher-loc>, <size units="page">356 pp</size>.</mixed-citation></ref><ref id="B135"><mixed-citation xmlns:xlink="http://www.w3.org/1999/xlink" xlink:type="simple"><person-group><name name-style="western"><surname>Gupta</surname><given-names>SK</given-names></name></person-group> (<year>1992</year>) <article-title>Arachnida: Plant mites (Acari).</article-title> In: <person-group><name name-style="western"><surname>Saha</surname><given-names>SK</given-names></name></person-group> (<role>Ed</role>) <issue-title>State Fauna Series 3, Fauna of West Bengal, Part 3</issue-title>. <source>Zoological Survey of India</source>, <publisher-loc>Calcutta, India</publisher-loc>, <fpage>61</fpage>–<lpage>211</lpage>.</mixed-citation></ref><ref id="B57"><mixed-citation xmlns:xlink="http://www.w3.org/1999/xlink" xlink:type="simple"><person-group><name name-style="western"><surname>Corpuz-Raros</surname><given-names>LA</given-names></name></person-group> (<year>1995</year>) <article-title>Philippine predatory mites of the family Cunaxidae (Acari). 2. Genera <italic>Armascirus</italic> Den Heyer and <italic>Dactyloscirus</italic> Berlese.</article-title><source>The Philippine Agriculturist</source><volume>78</volume>(<issue>2</issue>): <fpage>159</fpage>–<lpage>173</lpage>.</mixed-citation></ref><ref id="B148"><mixed-citation xmlns:xlink="http://www.w3.org/1999/xlink" xlink:type="simple"><person-group><name name-style="western"><surname>Inayatullah</surname></name><name name-style="western"><surname>Shahid</surname><given-names>M</given-names></name></person-group> (<year>1996</year>) <article-title>Three new predatory mites of the genus <italic>Dactyloscirus</italic> Berlese (Acarina: Cunaxidae) from Pakistan.</article-title><source>Sarhad Journal of Agriculture</source><volume>12</volume>(<issue>5</issue>): <fpage>547</fpage>–<lpage>557</lpage>.</mixed-citation></ref><ref id="B241"><mixed-citation xmlns:xlink="http://www.w3.org/1999/xlink" xlink:type="simple"><person-group><name name-style="western"><surname>Swift</surname><given-names>SF</given-names></name></person-group> (<year>1996</year>) <article-title>Two new species of <italic>Dacyloscirus</italic>  (Acari: Prostigmata: Cunaxidae) in the Hawaiian Islands.</article-title><source>Anales del Instituto de Biologia Universidad Nacional Autonoma de Mexico</source>, <series>Series Zoologia</series><volume>67</volume>(<issue>2</issue>): <fpage>225</fpage>–<lpage>237</lpage>.</mixed-citation></ref><ref id="B144"><mixed-citation xmlns:xlink="http://www.w3.org/1999/xlink" xlink:type="simple"><person-group><name name-style="western"><surname>Hu</surname><given-names>SJ</given-names></name></person-group> (<year>1997</year>) <article-title>Cunaxid mites recorded in China.</article-title><source>Journal of Ninbo Teachers College</source><volume>15</volume>(<issue>1</issue>): <fpage>56</fpage>–<lpage>59</lpage>.</mixed-citation></ref><ref id="B20"><mixed-citation xmlns:xlink="http://www.w3.org/1999/xlink" xlink:type="simple"><person-group><name name-style="western"><surname>Bashir</surname><given-names>MH</given-names></name><name name-style="western"><surname>Afzal</surname><given-names>M</given-names></name></person-group> (<year>2006a</year>) <article-title>Two new species of the genus <italic>Dactyloscirus</italic> (Acari: Cunaxidae) from Punjab Pakistan.</article-title><source>Pakistan Journal of Zoology</source><volume>38</volume>(<issue>4</issue>): <fpage>273</fpage>–<lpage>278</lpage>.</mixed-citation></ref><ref id="B23"><mixed-citation xmlns:xlink="http://www.w3.org/1999/xlink" xlink:type="simple"><person-group><name name-style="western"><surname>Bashir</surname><given-names>MH</given-names></name><name name-style="western"><surname>Afzal</surname><given-names>M</given-names></name><name name-style="western"><surname>Akbar</surname><given-names>S</given-names></name></person-group> (<year>2005</year>) <article-title>A new cunaxid mite of genus <italic>Pulaeus</italic> (Cunaxidae) from Punjab-Pakistan.</article-title><source>Biologia (Pakistan)</source><volume>51</volume>(<issue>2</issue>): <fpage>163</fpage>–<lpage>168</lpage>.</mixed-citation></ref><ref id="B64"><mixed-citation xmlns:xlink="http://www.w3.org/1999/xlink" xlink:type="simple"><person-group><name name-style="western"><surname>Corpuz-Raros</surname><given-names>LA</given-names></name></person-group> (<year>2008</year>) <article-title>Additional species of Cunaxidae and first report of the subfamily Neobonzinae (Cunaxidae, Acari) from the Philippines.</article-title><source>Asia Life Sciences</source><volume>17</volume>(<issue>1</issue>): <fpage>71</fpage>–<lpage>89</lpage>.</mixed-citation></ref><ref id="B235"><mixed-citation xmlns:xlink="http://www.w3.org/1999/xlink" xlink:type="simple"><person-group><name name-style="western"><surname>Skvarla</surname><given-names>MJ</given-names></name><name name-style="western"><surname>Dowling</surname><given-names>APG</given-names></name></person-group> (<year>2012</year>) <article-title>Some New Armascirine Cunaxids (Acari: Prostigmata: Cunaxidae) from the Eastern United States.</article-title><source>Zootaxa</source><volume>3194</volume>: <fpage>1</fpage>–<lpage>34</lpage>.</mixed-citation></ref><ref id="B101"><mixed-citation xmlns:xlink="http://www.w3.org/1999/xlink" xlink:type="simple"><person-group><name name-style="western"><surname>Den Heyer</surname><given-names>J</given-names></name><name name-style="western"><surname>Castro</surname><given-names>TMMG</given-names></name></person-group> (<year>2012</year>) <article-title>New Neotropical cunaxinae species (Acari: Prostigmata: Cunaxidae).</article-title><source>Zootaxa</source><volume>3265</volume>: <fpage>22</fpage>–<lpage>42</lpage>.</mixed-citation></ref></ref-list></tp:taxon-treatment>
