# Supplementary material for: A review of Cunaxidae (Acariformes, Trombidiformes): Histories and diagnoses of subfamilies and genera, keys to world species, and some new locality records
Source: Zookeys. 2014 Jun 20;(418):1–103. doi: 10.3897/zookeys.418.7629 (PMC4104466; doi:10.3897/zookeys.418.7629)
Supplement: XML Treatment for Riscus [file zookeys.418.7629-treatment24.xml]

<!DOCTYPE tp:taxon-treatment
  PUBLIC "-//TaxonX//DTD Taxonomic Treatment Publishing DTD v0 20100105//EN" "tax-treatment-NSO.dtd">
<tp:taxon-treatment xmlns:tp="http://www.plazi.org/taxpub"><tp:treatment-meta><kwd-group><label>Taxon classification</label><kwd><named-content content-type="kingdom">Animalia</named-content></kwd><kwd><named-content content-type="order">Trombidiformes</named-content></kwd><kwd><named-content content-type="family">Cunaxidae</named-content></kwd></kwd-group><mixed-citation publication-type="journal"><person-group><name><surname>Skvarla</surname><given-names>Michael J.</given-names></name><name><surname>Fisher</surname><given-names>J. Ray</given-names></name><name><surname>Dowling</surname><given-names>Ashley P. G.</given-names></name></person-group><article-title>A review of Cunaxidae (Acariformes, Trombidiformes): Histories and diagnoses of subfamilies and genera, keys to world species, and some new locality records</article-title><source>Zookeys</source><day>20</day><month>6</month><year>2014</year><volume>2014</volume><issue>418</issue><fpage>1</fpage><lpage>103</lpage><pub-id pub-id-type="doi">10.3897/zookeys.418.7629</pub-id></mixed-citation></tp:treatment-meta><tp:nomenclature><tp:taxon-name>
                        <tp:taxon-name-part taxon-name-part-type="genus">Riscus</tp:taxon-name-part>
                    </tp:taxon-name><tp:taxon-authority>Den Heyer, 2006</tp:taxon-authority></tp:nomenclature><tp:treatment-sec sec-type="Historical review"><title>Historical review.</title><p><xref ref-type="bibr" rid="B138">Gupta and Ghosh (1980)</xref> described <italic><tp:taxon-name>Cunaxa bambusae</tp:taxon-name></italic>, <italic><tp:taxon-name>Cunaxa cynodonae</tp:taxon-name></italic> <xref ref-type="bibr" rid="B91">Den Heyer (2006)</xref> erected <italic><tp:taxon-name>Riscus</tp:taxon-name></italic> for <italic><tp:taxon-name>Riscus thailandensis</tp:taxon-name></italic>. Den Heyer (2011) transferred <italic><tp:taxon-name>Cunaxa bambusae</tp:taxon-name></italic> and <italic><tp:taxon-name>Cunaxa cynodonae</tp:taxon-name></italic> to <italic><tp:taxon-name>Riscus</tp:taxon-name></italic> based on the redescriptions by <xref ref-type="bibr" rid="B64">Corpuz-Raros (2008)</xref>. <xref ref-type="bibr" rid="B101">Den Heyer and Castro (2012)</xref> described <italic><tp:taxon-name>Riscus austroamericanus</tp:taxon-name></italic>.</p><!--PageBreak--></tp:treatment-sec><tp:treatment-sec sec-type="Diagnosis"><title>Diagnosis.</title><p><italic>Gnathosoma</italic>. <bold>Pedipalps</bold> 5-segmented, extend beyond the subcapitulum by at least the last segment, and end in a strong claw; apophysis absent. Basifemora and telofemora complemented with simple setae; these two segments fused, although a line remains visible and they can thus be differentiated. <bold>Subcapitulum</bold> complemented with 6 pairs of setae (<italic>hg<sub>1–4</sub></italic> and 2 pairs of adoral setae). Setae <italic>hg<sub>3</sub></italic> and <italic>hg<sub>4</sub></italic> both near the coxal bases of the pedipalps.</p><p><italic>Idiosoma, dorsal</italic>. Female dorsal idiosoma has a sclerotized plate that bears 2 pairs of setose sensillae (<italic>at</italic> and <italic>pt</italic>) and 2 pairs of simple setae (<italic>lps</italic> and <italic>mps</italic>). Idiosomal shield covered by integumental papillae that form a reticulated pattern. Hysterosoma lacks a plate and bears 7 pairs of setae (<italic>c<sub>1–2</sub></italic>, <italic>d<sub>1</sub>–h<sub>1</sub></italic>). Cupule <italic>im</italic> present, usually laterad or in the proximity of <italic>e<sub>1</sub></italic>.</p><p><italic>Idiosoma, ventral</italic>. <bold>Coxae</bold> ill-defined. Coxae I and II fused; coxae III and IV fused. Coxae I–IV setal formula 3-1-3-1 (including paracoxal seta). Genital plates each bear 4 setae. Anal plates bear 1 pair of setae (<italic>ps<sub>1</sub></italic>). 2 pairs of setae (<italic>ps<sub>2</sub></italic> and <italic>h<sub>2</sub></italic>) associated with, but do not occur on, the anal plates. Cupule <italic>ih</italic> present in close proximity to <italic>h<sub>2</sub></italic>. Integument between plates striated and bears 5 pairs of additional setae. <bold>Legs.</bold> Ambulacral claws on either side of a 4-rayed empodium present.</p></tp:treatment-sec><tp:treatment-sec sec-type="Key to adult female Riscus"><title>Key to adult female <italic><tp:taxon-name>Riscus</tp:taxon-name></italic></title><p>(modified from <xref ref-type="bibr" rid="B101">Den Heyer and Castro 2012</xref>)</p><table-wrap content-type="key" position="anchor" orientation="portrait"><table><tbody><tr><td rowspan="1" colspan="1">1</td><td rowspan="1" colspan="1">Five pairs of genital setae</td><td rowspan="1" colspan="1"><italic><tp:taxon-name>Riscus austroamericanus</tp:taxon-name></italic> Den Heyer &amp; Castro, 2008</td></tr><tr><td rowspan="1" colspan="1">–</td><td rowspan="1" colspan="1">Four pairs of genital setae; tibiae IV with 1 T, 4 sts; tibiae II with {1 asl, 1 sts}, 4 sts</td><td rowspan="1" colspan="1">2</td></tr><tr><td rowspan="1" colspan="1">2 (1)</td><td rowspan="1" colspan="1">Pedipalpal genu with 3 sts</td><td rowspan="1" colspan="1">3</td></tr><tr><td rowspan="1" colspan="1">–</td><td rowspan="1" colspan="1">Pedipalpal genu with 4 sts</td><td rowspan="1" colspan="1"><italic><tp:taxon-name>Riscus bambusae</tp:taxon-name></italic> (Gupta &amp; Ghosh 1980)</td></tr><tr><td rowspan="1" colspan="1">3 (2)</td><td rowspan="1" colspan="1">Pedipalpal tibiotarsus with 1 spls, 3 sts, 1 dorsoterminal solenidion</td><td rowspan="1" colspan="1"><italic><tp:taxon-name>Riscus thailandensis</tp:taxon-name></italic> Den Heyer, 2006</td></tr><tr><td rowspan="1" colspan="1">–</td><td rowspan="1" colspan="1">Pedipalpal tibiotarsus with 5 sts, 1 dorsoterminal solenidion (original description states 6 sts present; one of these is assumed to be a solenidion here)</td><td rowspan="1" colspan="1"><italic><tp:taxon-name>Riscus cynodonae</tp:taxon-name></italic> (Gupta &amp; Ghosh, 1980)</td></tr></tbody></table></table-wrap></tp:treatment-sec><ref-list><ref id="B138"><mixed-citation xmlns:xlink="http://www.w3.org/1999/xlink" xlink:type="simple"><person-group><name name-style="western"><surname>Gupta</surname><given-names>SK</given-names></name><name name-style="western"><surname>Ghosh</surname><given-names>SK</given-names></name></person-group> (<year>1980</year>) <article-title>Some prostigmatid mites (Acarina) from Andaman and Nicobar Islands.</article-title><source>Records of the Zoological Survey of India</source><volume>77</volume>: <fpage>189</fpage>–<lpage>213</lpage>.</mixed-citation></ref><ref id="B91"><mixed-citation xmlns:xlink="http://www.w3.org/1999/xlink" xlink:type="simple"><person-group><name name-style="western"><surname>Den Heyer</surname><given-names>J</given-names></name></person-group> (<year>2006</year>) <article-title><italic>Riscus</italic>, a new cunaxid genus from Thailand (Acari: Actinedida: Cunaxidae).</article-title><source>Acarologia</source><volume>46</volume>(<issue>3–4</issue>): <fpage>195</fpage>–<lpage>201</lpage>.</mixed-citation></ref><ref id="B64"><mixed-citation xmlns:xlink="http://www.w3.org/1999/xlink" xlink:type="simple"><person-group><name name-style="western"><surname>Corpuz-Raros</surname><given-names>LA</given-names></name></person-group> (<year>2008</year>) <article-title>Additional species of Cunaxidae and first report of the subfamily Neobonzinae (Cunaxidae, Acari) from the Philippines.</article-title><source>Asia Life Sciences</source><volume>17</volume>(<issue>1</issue>): <fpage>71</fpage>–<lpage>89</lpage>.</mixed-citation></ref><ref id="B101"><mixed-citation xmlns:xlink="http://www.w3.org/1999/xlink" xlink:type="simple"><person-group><name name-style="western"><surname>Den Heyer</surname><given-names>J</given-names></name><name name-style="western"><surname>Castro</surname><given-names>TMMG</given-names></name></person-group> (<year>2012</year>) <article-title>New Neotropical cunaxinae species (Acari: Prostigmata: Cunaxidae).</article-title><source>Zootaxa</source><volume>3265</volume>: <fpage>22</fpage>–<lpage>42</lpage>.</mixed-citation></ref></ref-list></tp:taxon-treatment>
