# Supplementary material for: A review of Cunaxidae (Acariformes, Trombidiformes): Histories and diagnoses of subfamilies and genera, keys to world species, and some new locality records
Source: Zookeys. 2014 Jun 20;(418):1–103. doi: 10.3897/zookeys.418.7629 (PMC4104466; doi:10.3897/zookeys.418.7629)
Supplement: XML Treatment for Rubroscirus [file zookeys.418.7629-treatment25.xml]

<!DOCTYPE tp:taxon-treatment
  PUBLIC "-//TaxonX//DTD Taxonomic Treatment Publishing DTD v0 20100105//EN" "tax-treatment-NSO.dtd">
<tp:taxon-treatment xmlns:tp="http://www.plazi.org/taxpub"><tp:treatment-meta><kwd-group><label>Taxon classification</label><kwd><named-content content-type="kingdom">Animalia</named-content></kwd><kwd><named-content content-type="order">Trombidiformes</named-content></kwd><kwd><named-content content-type="family">Cunaxidae</named-content></kwd></kwd-group><mixed-citation publication-type="journal"><person-group><name><surname>Skvarla</surname><given-names>Michael J.</given-names></name><name><surname>Fisher</surname><given-names>J. Ray</given-names></name><name><surname>Dowling</surname><given-names>Ashley P. G.</given-names></name></person-group><article-title>A review of Cunaxidae (Acariformes, Trombidiformes): Histories and diagnoses of subfamilies and genera, keys to world species, and some new locality records</article-title><source>Zookeys</source><day>20</day><month>6</month><year>2014</year><volume>2014</volume><issue>418</issue><fpage>1</fpage><lpage>103</lpage><pub-id pub-id-type="doi">10.3897/zookeys.418.7629</pub-id></mixed-citation></tp:treatment-meta><tp:nomenclature><tp:taxon-name>
                        <tp:taxon-name-part taxon-name-part-type="genus">Rubroscirus</tp:taxon-name-part>
                    </tp:taxon-name><tp:taxon-authority>Den Heyer, 1979</tp:taxon-authority></tp:nomenclature><tp:treatment-sec sec-type="Historical review"><title>Historical review.</title><p><xref ref-type="bibr" rid="B11">Baker and Hoffmann (1948)</xref> described <!--PageBreak--><italic><tp:taxon-name>Cunaxa boneti</tp:taxon-name></italic>. <xref ref-type="bibr" rid="B82">Den Heyer (1979d)</xref> erected <italic><tp:taxon-name>Rubroscirus</tp:taxon-name></italic>, described <italic><tp:taxon-name>Rubroscirus africanus</tp:taxon-name></italic>, <italic><tp:taxon-name>Rubroscirus rarus</tp:taxon-name></italic>, and <italic><tp:taxon-name>Rubroscirus vestus</tp:taxon-name></italic>, and transferred <italic><tp:taxon-name>Cunaxa boneti</tp:taxon-name></italic> to the the genus. <xref ref-type="bibr" rid="B250">Tseng (1980)</xref> desbribed <italic><tp:taxon-name>Cunaxa exoterica</tp:taxon-name></italic>. <xref ref-type="bibr" rid="B204">Muhammad, Chaudhri, and Akbar (1989)</xref> described <italic><tp:taxon-name>Rubroscirus valentis</tp:taxon-name></italic>. <xref ref-type="bibr" rid="B239">Smiley (1992)</xref> synonymized <italic><tp:taxon-name>Rubroscirus</tp:taxon-name></italic> with <italic><tp:taxon-name>Cunaxa</tp:taxon-name></italic> and described <italic><tp:taxon-name>Cunaxa denmarki</tp:taxon-name></italic>, <italic><tp:taxon-name>Cunaxa floridanus</tp:taxon-name></italic>, <italic><tp:taxon-name>Cunaxa lehmanae</tp:taxon-name></italic>, <italic><tp:taxon-name>Cunaxa lukoschusi</tp:taxon-name></italic>, <italic><tp:taxon-name>Cunaxa metzi</tp:taxon-name></italic>, <italic><tp:taxon-name>Cunaxa newyorkensis</tp:taxon-name></italic>, <italic><tp:taxon-name>Cunaxa rackae</tp:taxon-name></italic>, and <italic><tp:taxon-name>Cunaxa reevesi</tp:taxon-name></italic>. <xref ref-type="bibr" rid="B118">Fan (1992)</xref> described <italic><tp:taxon-name>Rubroscirus denheyeri</tp:taxon-name></italic> and <italic><tp:taxon-name>Rubroscirus sinensis</tp:taxon-name></italic>. <xref ref-type="bibr" rid="B202">Muhammad and Chaudhri (1993)</xref> described <italic><tp:taxon-name>Rubroscirus rasile</tp:taxon-name></italic> and <italic><tp:taxon-name>Rubroscirus otiosus</tp:taxon-name></italic>. <xref ref-type="bibr" rid="B65">Corpuz-Raros and Garcia (1995)</xref> described <italic><tp:taxon-name>Cunaxa venusae</tp:taxon-name></italic> and <italic><tp:taxon-name>Cunaxa viscayana</tp:taxon-name></italic>. <xref ref-type="bibr" rid="B26">Bashir, Afzal, and Ali (2005)</xref> described <italic><tp:taxon-name>Cunaxa reticulatus</tp:taxon-name></italic> and transferred <italic><tp:taxon-name>Rubroscirus valentis</tp:taxon-name></italic>, <italic><tp:taxon-name>Rubroscirus rasile</tp:taxon-name></italic>, and <italic><tp:taxon-name>Rubroscirus otiosus</tp:taxon-name></italic> to <italic><tp:taxon-name>Cunaxa</tp:taxon-name></italic>. <xref ref-type="bibr" rid="B228">Sergeyenko (2006)</xref> recognized <italic><tp:taxon-name>Rubroscirus</tp:taxon-name></italic> as a valid genus and described <italic><tp:taxon-name>Rubroscirus khaustovi</tp:taxon-name></italic>. <xref ref-type="bibr" rid="B124">Ferla and Rocha (2012)</xref> described <italic><tp:taxon-name>Rubroscirus nidorum</tp:taxon-name></italic>.</p></tp:treatment-sec><tp:treatment-sec sec-type="Diagnosis"><title>Diagnosis.</title><p><italic>Gnathosoma</italic>. <bold>Pedipalps</bold> 5-segmented and reach beyond the subcapitulum by at most the distal half of the tibiae. An apophysis on the telofemora present. Stout spine-like seta on the genua and tibiotarsi setae present or absent. Tibiotarsi end in a strong claw. <bold>Subcapitulum</bold> with 6 pairs of setae: 2 pairs of adoral setae and 4 pairs of subcapitular setae (<italic>hg<sub>1–4</sub></italic>). Subcapitulum is reticulated.</p><p><italic>Idiosoma, dorsal</italic>. Proterosoma bears a shield, complemented with 2 pairs of setose sensillae (<italic>at</italic> and <italic>pt</italic>) and 2 pairs of setae (<italic>lps</italic> and <italic>mps</italic>). Sensillae <italic>at</italic> and <italic>pt</italic> not as densely pilose as in <italic><tp:taxon-name>Allocunaxa</tp:taxon-name></italic>, <italic><tp:taxon-name>Cunaxatricha</tp:taxon-name></italic>, and <italic><tp:taxon-name>Riscus</tp:taxon-name></italic>. Proterosomal shield reticulated. Hysterosomal shield absent in females. Lateral platelets (as in <italic><tp:taxon-name>Armascirus</tp:taxon-name></italic> and <italic><tp:taxon-name>Dactyloscirus</tp:taxon-name></italic>) absent. Setae <italic>c<sub>1</sub></italic>–<italic>h<sub>1</sub></italic>, and <italic>c<sub>2</sub></italic> present. Cupule <italic>im</italic> present laterad and caudally of <italic>e<sub>1</sub></italic>. Integument not bearing the l shield striated. Striations papillated, not smooth or lobed as in <italic><tp:taxon-name>Cunaxa</tp:taxon-name></italic>.</p><p><italic>Idiosoma, ventral</italic>. Coxae I–II may be fused; coxae III–IV may be fused. Coxae II–IV setal formula 1-3-1. Genital plates each bear 4 setae; 2 pairs of genital papillae visible underneath the plates. Anal plates bear 1 pair of setae (<italic>ps<sub>1</sub></italic>). 1 pair of setae (<italic>h<sub>2</sub></italic>) associated with, but do not occur on, the anal plates. Cupule <italic>ih</italic> present in close proximity to <italic>h<sub>2</sub></italic>. Integument between plates striated and bears up to 7 pairs of additional setae. <bold>Legs.</bold> Tarsi long and slender, and constricted distally but tarsal lobes small and not conspicuous as in <italic><tp:taxon-name>Armascirus</tp:taxon-name></italic> and <italic><tp:taxon-name>Dactyloscirus</tp:taxon-name></italic>. A trichobothrium on tibia IV present. Ambulacral claws either side of a 4-rayed empodium present.</p></tp:treatment-sec><tp:treatment-sec sec-type="Key to adult female Rubroscirus"><title>Key to adult female <italic><tp:taxon-name>Rubroscirus</tp:taxon-name></italic></title><p><italic><tp:taxon-name>Rubroscirus</tp:taxon-name></italic> is recognized as a valid genus. As suggested by <xref ref-type="bibr" rid="B94">Den Heyer (2011b)</xref> <italic><tp:taxon-name>Cunaxa boneti</tp:taxon-name></italic>, <italic><tp:taxon-name>Cunaxa denmarki</tp:taxon-name></italic>, <italic><tp:taxon-name>Cunaxa exoterica</tp:taxon-name></italic>, <italic><tp:taxon-name>Cunaxa floridanus</tp:taxon-name></italic>, <italic><tp:taxon-name>Cunaxa lehmanae</tp:taxon-name></italic>, <italic><tp:taxon-name>Cunaxa lukoschusi</tp:taxon-name></italic>, <italic><tp:taxon-name>Cunaxa metzi</tp:taxon-name></italic>, <italic><tp:taxon-name>Cunaxa newyorkensis</tp:taxon-name></italic>, <italic><tp:taxon-name>Cunaxa rackae</tp:taxon-name></italic>, <italic><tp:taxon-name>Cunaxa reevesi</tp:taxon-name></italic>, <italic><tp:taxon-name>Cunaxa reticulatus</tp:taxon-name></italic>, <italic><tp:taxon-name>Cunaxa venusae</tp:taxon-name></italic> and <italic><tp:taxon-name>Cunaxa viscayana</tp:taxon-name></italic> are transferred to <italic><tp:taxon-name>Rubroscirus</tp:taxon-name></italic> as they possess reticulated proterosomal shields.</p><table-wrap content-type="key" position="anchor" orientation="portrait"><table><tbody><tr><td rowspan="1" colspan="1">1</td><td rowspan="1" colspan="1">Basifemora I with 3 sts</td><td rowspan="1" colspan="1">2</td></tr><tr><td rowspan="1" colspan="1">–</td><td rowspan="1" colspan="1">Basifemora I with 5 sts</td><td rowspan="1" colspan="1"><italic><tp:taxon-name>Rubroscirus denmarki</tp:taxon-name></italic> (Smiley, 1992)</td></tr><tr><td rowspan="1" colspan="1">2 (1)</td><td rowspan="1" colspan="1">Basifemora III with 1 sts</td><td rowspan="1" colspan="1">3</td></tr><tr><td rowspan="1" colspan="1">–</td><td rowspan="1" colspan="1">Basifemora III with 2 sts; Pakistan</td><td rowspan="1" colspan="1"><italic><tp:taxon-name>Rubroscirus reticulatus</tp:taxon-name></italic> Bashir, Afzal &amp; Ali, 2006</td></tr><tr><td rowspan="1" colspan="1">3 (2)</td><td rowspan="1" colspan="1">Basifemora IV with 1 sts</td><td rowspan="1" colspan="1">4</td></tr><tr><td rowspan="1" colspan="1">–</td><td rowspan="1" colspan="1">Basifemora IV with 2 sts; Mexico, Central America, USA</td><td rowspan="1" colspan="1"><italic><tp:taxon-name>Rubroscirus boneti</tp:taxon-name></italic> (Baker &amp; Hoffmann, 1948)</td></tr><tr><td rowspan="1" colspan="1">4 (3)</td><td rowspan="1" colspan="1">Coxae I with 2 sts; Taiwan</td><td rowspan="1" colspan="1"><italic><tp:taxon-name>Rubroscirus exoterica</tp:taxon-name></italic> (Tseng, 1980)</td></tr><tr><td rowspan="1" colspan="1">–</td><td rowspan="1" colspan="1">Coxae I with 3 sts</td><td rowspan="1" colspan="1">5</td></tr><tr><td rowspan="1" colspan="1">5 (4)</td><td rowspan="1" colspan="1">Coxae II with 1 sts</td><td rowspan="1" colspan="1">6</td></tr><tr><td rowspan="1" colspan="1">–</td><td rowspan="1" colspan="1">Coxae II with 2 sts</td><td rowspan="1" colspan="1">16</td></tr><tr><td rowspan="1" colspan="1">6 (5)</td><td rowspan="1" colspan="1">Coxae IV with 1 sts</td><td rowspan="1" colspan="1">7</td></tr><tr><td rowspan="1" colspan="1">–</td><td rowspan="1" colspan="1">Coxae IV with 2 sts</td><td rowspan="1" colspan="1">12</td></tr><tr><td rowspan="1" colspan="1">7 (6)</td><td rowspan="1" colspan="1">Genua I with 1 asl, 5 sts; Ukraine</td><td rowspan="1" colspan="1"><italic><tp:taxon-name>Rubroscirus khaustovi</tp:taxon-name></italic> Sergeyenko, 2006</td></tr><tr><td rowspan="1" colspan="1"><!--PageBreak-->–</td><td rowspan="1" colspan="1">Genua I with 2 asl, 4 or 6 sts</td><td rowspan="1" colspan="1">8</td></tr><tr><td rowspan="1" colspan="1">–</td><td rowspan="1" colspan="1">Genua I with 3 asl, 5 or 6 sts</td><td rowspan="1" colspan="1">10</td></tr><tr><td rowspan="1" colspan="1">–</td><td rowspan="1" colspan="1">Genua I with 3 asl, 1 bsl, 5 sts; Pakistan</td><td rowspan="1" colspan="1"><italic><tp:taxon-name>Rubroscirus rasile</tp:taxon-name></italic> Chaudhri, 1993</td></tr><tr><td rowspan="1" colspan="1">8 (7)</td><td rowspan="1" colspan="1">Genua I with 2 asl, 4 sts; genua IV with 1 asl, 5 sts</td><td rowspan="1" colspan="1">9</td></tr><tr><td rowspan="1" colspan="1">–</td><td rowspan="1" colspan="1">Genua I with 2 asl, 6 sts; genua IV with 2 asl, 5 sts; USA</td><td rowspan="1" colspan="1"><italic><tp:taxon-name>Rubroscirus newyorkensis</tp:taxon-name></italic> (Smiley, 1992)</td></tr><tr><td rowspan="1" colspan="1">9 (8)</td><td rowspan="1" colspan="1">Genua II with 1 asl, 5 sts; China</td><td rowspan="1" colspan="1"><italic><tp:taxon-name>Rubroscirus denheyeri</tp:taxon-name></italic> Fan, 1992</td></tr><tr><td rowspan="1" colspan="1">–</td><td rowspan="1" colspan="1">Genua II with 1 asl, 6 sts; Brazil</td><td rowspan="1" colspan="1"><italic><tp:taxon-name>Rubroscirus nidorum</tp:taxon-name></italic> Ferla &amp; Rocha, 2012</td></tr><tr><td rowspan="1" colspan="1">10 (7)</td><td rowspan="1" colspan="1">Genua I with 5 sts; genua II with 1 asl, 5 sts; USA</td><td rowspan="1" colspan="1"><italic><tp:taxon-name>Rubroscirus lehmanae</tp:taxon-name></italic> (Smiley, 1992)</td></tr><tr><td rowspan="1" colspan="1">–</td><td rowspan="1" colspan="1">Genua I with 6 sts; genua II with 2 asl, 5 or 6 sts</td><td rowspan="1" colspan="1">11</td></tr><tr><td rowspan="1" colspan="1">11 (10)</td><td rowspan="1" colspan="1">Genua II with 2 asl, 5 sts; Pakistan</td><td rowspan="1" colspan="1"><italic><tp:taxon-name>Rubroscirus valentis</tp:taxon-name></italic> Muhammad, Chaudhri &amp; Akbar, 1989</td></tr><tr><td rowspan="1" colspan="1">–</td><td rowspan="1" colspan="1">Genua II with 2 asl, 6 sts; Pakistan</td><td rowspan="1" colspan="1"><italic><tp:taxon-name>Rubroscirus otiosus</tp:taxon-name></italic> Muhammad &amp; Chaudhri, 1993</td></tr><tr><td rowspan="1" colspan="1">12 (6)</td><td rowspan="1" colspan="1">Genua I with 7 sts; Phillipines</td><td rowspan="1" colspan="1"><italic><tp:taxon-name>Rubroscirus viscayana</tp:taxon-name></italic> Corpuz-Raros &amp; Garcia, 1995</td></tr><tr><td rowspan="1" colspan="1">–</td><td rowspan="1" colspan="1">Genua I with 2 asl, 5 or 6 sts</td><td rowspan="1" colspan="1">13</td></tr><tr><td rowspan="1" colspan="1">–</td><td rowspan="1" colspan="1">Genua I with 3 asl, 4 sts; China</td><td rowspan="1" colspan="1"><italic><tp:taxon-name>Rubroscirus sinensis</tp:taxon-name></italic> Fan, 1992</td></tr><tr><td rowspan="1" colspan="1">–</td><td rowspan="1" colspan="1">Genua I with 4 asl, 5 sts; USA</td><td rowspan="1" colspan="1"><italic><tp:taxon-name>Rubroscirus floridanus</tp:taxon-name></italic> (Smiley, 1992)</td></tr><tr><td rowspan="1" colspan="1">13 (12)</td><td rowspan="1" colspan="1">Genua I with 2 asl, 5 sts; genua II with 2 asl, 5 sts; genua IV with 1 asl, 5 sts</td><td rowspan="1" colspan="1">14</td></tr><tr><td rowspan="1" colspan="1">–</td><td rowspan="1" colspan="1">Genua I with 2 asl, 6 sts; genua II with 6 sts; genua IV with 6 sts; Philippines</td><td rowspan="1" colspan="1"><italic><tp:taxon-name>Rubroscirus venusae</tp:taxon-name></italic> Corpuz-Raros &amp; Garcia, 1995</td></tr><tr><td rowspan="1" colspan="1">14 (13)</td><td rowspan="1" colspan="1">Genua III with 1 asl, 5 sts; setae c1, c2, d1, e1, f1, and h1 smooth</td><td rowspan="1" colspan="1">15</td></tr><tr><td rowspan="1" colspan="1">–</td><td rowspan="1" colspan="1">Genua III with 2 asl, 5 sts; setae c1, c2, d1, e1, f1, and h1 spiculate; Costa Rica</td><td rowspan="1" colspan="1"><italic><tp:taxon-name>Rubroscirus rackae</tp:taxon-name></italic> (Smiley, 1992)</td></tr><tr><td rowspan="1" colspan="1">15 (14)</td><td rowspan="1" colspan="1">Minute thorn-like seta adjacent to median spine-like seta on pedipalp tibiotarsus present; New Zealand</td><td rowspan="1" colspan="1"><italic><tp:taxon-name>Rubroscirus reevesi</tp:taxon-name></italic> (Smiley, 1992)</td></tr><tr><td rowspan="1" colspan="1">–</td><td rowspan="1" colspan="1">Minute thorn-like seta adjacent to median spine-like seta on pedipalp tibiotarsus absent; USA</td><td rowspan="1" colspan="1"><italic><tp:taxon-name>Rubroscirus metzi</tp:taxon-name></italic> Smiley, 1992</td></tr><tr><td rowspan="1" colspan="1">16 (5)</td><td rowspan="1" colspan="1">Basifemora I with 1 asl, 5 sts; basifemora II with 1 asl, 5 sts; basifemora III with 1 asl, 5 sts; basifemora IV with 1 asl, 5 sts; South Africa</td><td rowspan="1" colspan="1"><italic><tp:taxon-name>Rubroscirus africanus</tp:taxon-name></italic> Den Heyer, 1979</td></tr><tr><td rowspan="1" colspan="1">–</td><td rowspan="1" colspan="1">Basifemora I with 2 asl, 5 sts; basifemora II with 1 asl, 5 sts; basifemora III with 1 asl, 5 sts; basifemora IV with 2 asl, 5 sts</td><td rowspan="1" colspan="1">17</td></tr><tr><td rowspan="1" colspan="1">–</td><td rowspan="1" colspan="1">Basifemora I with 3 asl, 5 sts; basifemora II with 1 asl, 5 sts; basifemora III with 1 asl, 5 sts; basifemora IV with 1 asl, 5 sts; South Africa</td><td rowspan="1" colspan="1"><italic><tp:taxon-name>Rubroscirus vestus</tp:taxon-name></italic> Den Heyer, 1979</td></tr><tr><td rowspan="1" colspan="1">–</td><td rowspan="1" colspan="1">Basifemora I with 4 asl, 5 sts; basifemora II with 2 asl, 5 sts; basifemora III with 2 asl, 5 sts; basifemora IV with 1 asl, 5 sts; South Africa</td><td rowspan="1" colspan="1"><italic><tp:taxon-name>Rubroscirus rarus</tp:taxon-name></italic> Den Heyer, 1979</td></tr><tr><td rowspan="1" colspan="1">17 (16)</td><td rowspan="1" colspan="1">Setae c1, c2, d1, e1, f1, and h1 smooth; India</td><td rowspan="1" colspan="1"><italic><tp:taxon-name>Rubroscirus myabunderensis</tp:taxon-name></italic> (Gupta &amp; Ghosh, 1980)</td></tr><tr><td rowspan="1" colspan="1">–</td><td rowspan="1" colspan="1">Setae c1, c2, d1, e1, f1, and h1 spiculate; Australia, Cominican Republic</td><td rowspan="1" colspan="1"><italic><tp:taxon-name>Rubroscirus lukoschusi</tp:taxon-name></italic> (Smiley, 1992)</td></tr><!--PageBreak--></tbody></table></table-wrap></tp:treatment-sec><ref-list><ref id="B11"><mixed-citation xmlns:xlink="http://www.w3.org/1999/xlink" xlink:type="simple"><person-group><name name-style="western"><surname>Baker</surname><given-names>EW</given-names></name><name name-style="western"><surname>Hoffmann</surname><given-names>A</given-names></name></person-group> (<year>1948</year>) <article-title>Acaros de la familia Cunaxidae.</article-title><source>Anales de la Escuela Nacional de Ciencias Biologicas Mexico</source><volume>5</volume>(<issue>3–4</issue>): <fpage>229</fpage>–<lpage>273</lpage>.</mixed-citation></ref><ref id="B82"><mixed-citation xmlns:xlink="http://www.w3.org/1999/xlink" xlink:type="simple"><person-group><name name-style="western"><surname>Den Heyer</surname><given-names>J</given-names></name></person-group> (<year>1979d</year>) <article-title><italic>Rubroscirus</italic>, a new cunaxid genus (Prostigmata: Acari) with three new species from the Ethiopian Region.</article-title><source>Acarologia</source><volume>20</volume>(<issue>1</issue>): <fpage>70</fpage>–<lpage>92</lpage>.</mixed-citation></ref><ref id="B250"><mixed-citation xmlns:xlink="http://www.w3.org/1999/xlink" xlink:type="simple"><person-group><name name-style="western"><surname>Tseng</surname><given-names>YH</given-names></name></person-group> (<year>1980</year>) <article-title>Taxonomical study of the mite family Cunaxidae from Taiwan (Acarina: Tromoidiformes).</article-title><source>Quarterly Journal of the Taiwan Museum</source><volume>33</volume>(<issue>3-4</issue>): <fpage>253</fpage>–<lpage>277</lpage>.</mixed-citation></ref><ref id="B204"><mixed-citation xmlns:xlink="http://www.w3.org/1999/xlink" xlink:type="simple"><person-group><name name-style="western"><surname>Muhammad</surname><given-names>T</given-names></name><name name-style="western"><surname>Chaudhri</surname><given-names>WM</given-names></name><name name-style="western"><surname>Akbar</surname><given-names>S</given-names></name></person-group> (<year>1989</year>) <article-title>New species of genus <italic>Rubroscirus</italic> (Acarina: Cunaxidae) from Pakistan.</article-title><source>Pakistan Entomologist</source><volume>11</volume>(<issue>1–2</issue>): <fpage>1</fpage>–<lpage>4</lpage>.</mixed-citation></ref><ref id="B239"><mixed-citation xmlns:xlink="http://www.w3.org/1999/xlink" xlink:type="simple"><person-group><name name-style="western"><surname>Smiley</surname><given-names>RL</given-names></name></person-group> (<year>1992</year>) <source>The predatory mite family Cunaxidae (Acari) of the world with a new classification.</source><publisher-name>Indira Publishing House</publisher-name>, <publisher-loc>West Bloomington, Michigan</publisher-loc>, <size units="page">356 pp</size>.</mixed-citation></ref><ref id="B118"><mixed-citation xmlns:xlink="http://www.w3.org/1999/xlink" xlink:type="simple"><person-group><name name-style="western"><surname>Fan</surname><given-names>QH</given-names></name></person-group> (<year>1992</year>) <article-title>Two new species of the genus <italic>Rubroscirus</italic> (Acari: Cunaxidae).</article-title> In: <person-group><name name-style="western"><surname>Fujian Association for Science and Technology</surname></name></person-group> (<role>Eds</role>) <source>First Academic Annual Meeting of Youth Proceedings</source>. <publisher-name>Fujian Sciences and Technology Press</publisher-name>, <publisher-loc>Fuzhou</publisher-loc>, <fpage>723</fpage>–<lpage>726</lpage>.</mixed-citation></ref><ref id="B202"><mixed-citation xmlns:xlink="http://www.w3.org/1999/xlink" xlink:type="simple"><person-group><name name-style="western"><surname>Muhammad</surname><given-names>T</given-names></name><name name-style="western"><surname>Chaudhri</surname><given-names>WM</given-names></name></person-group> (<year>1993</year>) <article-title>Descriptions of two new species of the genus <italic>Rubroscirus</italic> Den Heyer (Cunaxidae: Acarina) from Pakistan.</article-title><source>Pakistan Journal of Agricultural Sciences</source><volume>30</volume>(<issue>1</issue>): <fpage>108</fpage>–<lpage>114</lpage>.</mixed-citation></ref><ref id="B65"><mixed-citation xmlns:xlink="http://www.w3.org/1999/xlink" xlink:type="simple"><person-group><name name-style="western"><surname>Corpuz-Raros</surname><given-names>LA</given-names></name><name name-style="western"><surname>Garcia</surname><given-names>RC</given-names></name></person-group> (<year>1995</year>) <article-title>Philippine predatory mites of the family Cunaxidae (Acari). 1. Genus Cunaxa Von Heyden.</article-title><source>Philippine Entomologist</source><volume>9</volume>(<issue>6</issue>): <fpage>605</fpage>–<lpage>624</lpage>.</mixed-citation></ref><ref id="B26"><mixed-citation xmlns:xlink="http://www.w3.org/1999/xlink" xlink:type="simple"><person-group><name name-style="western"><surname>Bashir</surname><given-names>MH</given-names></name><name name-style="western"><surname>Afzal</surname><given-names>M</given-names></name><name name-style="western"><surname>Ali</surname><given-names>S</given-names></name></person-group> (<year>2005</year>) <article-title>Description of a new cunaxid mite <italic>Cunaxa reticulatus</italic> (Acari) from Pakistan.</article-title><source>Pakistan Entomologist</source><volume>27</volume>(<issue>2</issue>): <fpage>57</fpage>–<lpage>60</lpage>.</mixed-citation></ref><ref id="B228"><mixed-citation xmlns:xlink="http://www.w3.org/1999/xlink" xlink:type="simple"><person-group><name name-style="western"><surname>Sergeyenko</surname><given-names>AL</given-names></name></person-group> (<year>2006</year>) <article-title>New species and new record of mites of the genus <italic>Rubroscirus</italic> Den Heyer, 1979 (Acarina: Prostigmata: Cunaxidae) from Ukraine.</article-title><source>Acarina</source><volume>14</volume>(<issue>1</issue>): <fpage>103</fpage>–<lpage>107</lpage>.</mixed-citation></ref><ref id="B124"><mixed-citation xmlns:xlink="http://www.w3.org/1999/xlink" xlink:type="simple"><person-group><name name-style="western"><surname>Ferla</surname><given-names>NJ</given-names></name><name name-style="western"><surname>Rocha</surname><given-names>MDS</given-names></name></person-group> (<year>2012</year>) <article-title>A new species of <italic>Rubroscirus</italic> from Brazil (Acari: Bdelloidea: Cunaxidae).</article-title><source>Systematic &amp; Applied Acarology</source><volume>17</volume>(<issue>4</issue>): <fpage>435</fpage>–<lpage>440</lpage>. doi: <ext-link ext-link-type="doi" xlink:href="10.11158/saa.17.4.12" xlink:type="simple">10.11158/saa.17.4.12</ext-link></mixed-citation></ref><ref id="B94"><mixed-citation xmlns:xlink="http://www.w3.org/1999/xlink" xlink:type="simple"><person-group><name name-style="western"><surname>Den Heyer</surname><given-names>J</given-names></name></person-group> (<year>2011b</year>) <article-title>BdelloideaBase: Bdellid &amp; Cunaxid Databases (version Sep 2011).</article-title> In: <person-group><name name-style="western"><surname>Roskov</surname><given-names>Y</given-names></name><name name-style="western"><surname>Kunze</surname><given-names>T</given-names></name><name name-style="western"><surname>Paglinawan</surname><given-names>L</given-names></name><name name-style="western"><surname>Orrell</surname><given-names>T</given-names></name><name name-style="western"><surname>Nicolson</surname><given-names>D</given-names></name><name name-style="western"><surname>Culham</surname><given-names>A</given-names></name><name name-style="western"><surname>Bailly</surname><given-names>N</given-names></name><name name-style="western"><surname>Kirk</surname><given-names>P</given-names></name><name name-style="western"><surname>Bourgoin</surname><given-names>T</given-names></name><name name-style="western"><surname>Baillargeon</surname><given-names>G</given-names></name><name name-style="western"><surname>Hernandez</surname><given-names>F</given-names></name><name name-style="western"><surname>De Wever</surname><given-names>A</given-names></name></person-group> (<role>Eds</role>) <issue-title>Species 2000 &amp; ITIS Catalogue of Life, 2013 Annual Checklist</issue-title>. DVD; <source>Species 2000</source>: <publisher-name>Reading</publisher-name>, <publisher-loc>UK</publisher-loc>. doi: <ext-link ext-link-type="doi" xlink:href="10.1080/01647954.2010.495953" xlink:type="simple">10.1080/01647954.2010.495953</ext-link></mixed-citation></ref></ref-list></tp:taxon-treatment>
