# Supplementary material for: A review of Cunaxidae (Acariformes, Trombidiformes): Histories and diagnoses of subfamilies and genera, keys to world species, and some new locality records
Source: Zookeys. 2014 Jun 20;(418):1–103. doi: 10.3897/zookeys.418.7629 (PMC4104466; doi:10.3897/zookeys.418.7629)
Supplement: XML Treatment for Coleoscirinae [file zookeys.418.7629-treatment26.xml]

<!DOCTYPE tp:taxon-treatment
  PUBLIC "-//TaxonX//DTD Taxonomic Treatment Publishing DTD v0 20100105//EN" "tax-treatment-NSO.dtd">
<tp:taxon-treatment xmlns:tp="http://www.plazi.org/taxpub"><tp:treatment-meta><kwd-group><label>Taxon classification</label><kwd><named-content content-type="kingdom">Animalia</named-content></kwd><kwd><named-content content-type="order">Trombidiformes</named-content></kwd><kwd><named-content content-type="family">Cunaxidae</named-content></kwd></kwd-group><mixed-citation publication-type="journal"><person-group><name><surname>Skvarla</surname><given-names>Michael J.</given-names></name><name><surname>Fisher</surname><given-names>J. Ray</given-names></name><name><surname>Dowling</surname><given-names>Ashley P. G.</given-names></name></person-group><article-title>A review of Cunaxidae (Acariformes, Trombidiformes): Histories and diagnoses of subfamilies and genera, keys to world species, and some new locality records</article-title><source>Zookeys</source><day>20</day><month>6</month><year>2014</year><volume>2014</volume><issue>418</issue><fpage>1</fpage><lpage>103</lpage><pub-id pub-id-type="doi">10.3897/zookeys.418.7629</pub-id></mixed-citation></tp:treatment-meta><tp:nomenclature><tp:taxon-name>
                        <tp:taxon-name-part taxon-name-part-type="subfamily">Coleoscirinae</tp:taxon-name-part>
                    </tp:taxon-name><tp:taxon-authority>Den Heyer, 1978</tp:taxon-authority></tp:nomenclature><tp:treatment-sec sec-type="Historical review"><title>Historical review.</title><p><xref ref-type="bibr" rid="B35">Berlese (1888)</xref> described the first <tp:taxon-name>Coleoscirinae</tp:taxon-name>, <italic><tp:taxon-name>Scirus curtipalpus</tp:taxon-name></italic>, from Argentina. <xref ref-type="bibr" rid="B40">Berlese (1916)</xref> then erected <italic><tp:taxon-name>Coleoscirus</tp:taxon-name></italic> for two new species, <italic><tp:taxon-name>Coleoscirus halacaroides</tp:taxon-name></italic> and <italic><tp:taxon-name>Coleoscirus corniculatus</tp:taxon-name></italic> (<italic><tp:taxon-name>Coleoscirus corniculatus</tp:taxon-name></italic> was later synonomised with <italic><tp:taxon-name>Coleoscirus curtipalpus</tp:taxon-name></italic> by <xref ref-type="bibr" rid="B77">Den Heyer 1978b</xref>). <xref ref-type="bibr" rid="B238">Smiley (1975)</xref> erected <italic><tp:taxon-name>Pseudocunaxa</tp:taxon-name></italic> and <italic><tp:taxon-name>Pseudobonzia</tp:taxon-name></italic>. <italic><tp:taxon-name>Scutascirus</tp:taxon-name></italic> was erected by <xref ref-type="bibr" rid="B72">Den Heyer (1976)</xref> for a South African species, <italic><tp:taxon-name>Scutascirus polyscutosus</tp:taxon-name></italic>. <xref ref-type="bibr" rid="B73">Den Heyer (1977a)</xref> erected <italic><tp:taxon-name>Neoscirula</tp:taxon-name></italic> for three South African cunaxids. <xref ref-type="bibr" rid="B77">Den Heyer (1978b)</xref> synonymized <italic><tp:taxon-name>Pseudocunaxa</tp:taxon-name></italic> with <italic><tp:taxon-name>Coleoscirus</tp:taxon-name></italic> and erected <tp:taxon-name>Coleoscirinae</tp:taxon-name> for the known genera. <xref ref-type="bibr" rid="B250">Tseng (1980)</xref> erected <italic><tp:taxon-name>Lapicunaxa</tp:taxon-name></italic> for two species from Taiwan. <xref ref-type="bibr" rid="B239">Smiley (1992)</xref> moved <italic><tp:taxon-name>Neoscirula</tp:taxon-name></italic> from <tp:taxon-name>Coleoscirinae</tp:taxon-name> to <tp:taxon-name>Bonziinae</tp:taxon-name>, synomised <italic><tp:taxon-name>Lapicunaxa</tp:taxon-name></italic> with <italic><tp:taxon-name>Coleoscirus</tp:taxon-name></italic>, and erected <italic><tp:taxon-name>Neobonzia</tp:taxon-name></italic> in <tp:taxon-name>Neobonzinae</tp:taxon-name>. <xref ref-type="bibr" rid="B98">Den Heyer and Castro (2008b)</xref> erected <italic><tp:taxon-name>Coleobonzia</tp:taxon-name></italic> for some species previously contained in <italic><tp:taxon-name>Pseudobonzia</tp:taxon-name></italic>. <xref ref-type="bibr" rid="B99">Den Heyer and Castro (2008c)</xref> moved <italic><tp:taxon-name>Neoscirula</tp:taxon-name></italic> back to <tp:taxon-name>Coleoscirinae</tp:taxon-name>. <xref ref-type="bibr" rid="B95">Den Heyer (2011c)</xref> moved <italic><tp:taxon-name>Neobonzia</tp:taxon-name></italic> to <tp:taxon-name>Coleoscirinae</tp:taxon-name>, effectively disregarding <tp:taxon-name>Neobonzinae</tp:taxon-name>, and synonymized <italic><tp:taxon-name>Coleobonzia</tp:taxon-name></italic> with <italic><tp:taxon-name>Neobonzia</tp:taxon-name></italic>.</p></tp:treatment-sec><tp:treatment-sec sec-type="Diagnosis"><title>Diagnosis.</title><p><italic>Gnathosoma</italic>. <bold>Pedipalps</bold> 5-segmented and reach beyond the subcapitulum by at most the distal half of the tibiotarsi. Basifemora and telofemora fused but retain a dark line. Tibiotarsi usually complemented with a tubercle and a dorsodistal solenidion. Pedipalps end in a stout claw. <bold>Chelicera</bold> with seta present or absent. <bold>Subcapitulum</bold> bears 6 pairs of setae: 2 pairs of adoral setae and 4 pairs of subcapitular setae (<italic>hg<sub>1</sub></italic><sub>–</sub><italic><sub>4</sub></italic>). Setae <italic>hg<sub>4</sub></italic> often longest.</p><p><italic>Idiosoma, dorsal</italic>. Proterosoma covered in a shield which bears 4 pairs of setae: 2 pairs of simple setae (<italic>lps</italic> and <italic>mps</italic>) and 2 pairs of setose sensilla (<italic>at</italic> and <italic>pt</italic>). Dorsal hysterosoma median plate present or absent; if present this plate separate or fused to the proterosomal shield. Plates and shields smooth or variously covered with papillae that form reticulations. Up to 8 pairs of setae present on the dorsal hysterosoma (<italic>c<sub>1</sub></italic>–<italic>f<sub>1</sub></italic>, <italic>c<sub>2</sub></italic>, <italic>f<sub>2</sub></italic>, <italic>h<sub>2</sub></italic>); if these setae do not occur on larger plates or shields they may be born on small platelets that are barely larger than the setal socket. Cupule <italic>im</italic> present, usually laterad or in the proximity of <italic>e<sub>1</sub></italic>. Unsclerotized integument striated.</p><p><italic>Idiosoma, ventral</italic>. <bold>Coxae</bold> I–II fused and may coalesce medially to form a single sternal plate. Each pair of coxae complemented with 3 pairs of setae; if they form an extensive sternal shield, setae normally born on the unsclerotized integument may be located on the shield. Coxae III–IV fused; they may be restricted to the trochantral bases or extend posteriorly beyond the genital plates. Each pair of coxae complemented with 3 pairs of setae; if the plates are extensive they may bear setae normally born on the unsclerotized integument. The genital plates each bear 4 setae; 2 pairs of genital papillae visible underneath the plates. 1–8 pairs of setae present on the integument between coxae III and the genital plates. Anal plates complemented with 2 pairs of setae (<italic>ps<sub>1-2</sub></italic>). Two pairs of setae (<italic>h<sub>2</sub></italic>, <italic>pa</italic>) located on the integument near the anal plates. Cupule <italic>ih</italic> present in close proximity to <italic>h<sub>2</sub></italic>. <bold>Legs</bold> shorter than idiosoma; they are never constricted apically so as to end in lobes. Trichobothrium on leg tibia IV present. Ambulacral claws on either side of a four-rayed empodium present.</p><!--PageBreak--></tp:treatment-sec><tp:treatment-sec sec-type="Key to adult female Coleoscirinae"><title>Key to adult female <tp:taxon-name>Coleoscirinae</tp:taxon-name></title><p>(modified from <xref ref-type="bibr" rid="B98">Den Heyer and Castro 2008b</xref>)</p><table-wrap content-type="key" position="anchor" orientation="portrait"><table><tbody><tr><td rowspan="1" colspan="1">1</td><td rowspan="1" colspan="1">Idiosomal plates well-developed and defined; hysterosomal shield present and fused to proterosomal plate (<xref ref-type="fig" rid="F21">Fig. 66a, b</xref>); females and most males with coxae I–II fused medially into a sternal shield (<xref ref-type="fig" rid="F21">Fig. 67a</xref>); apices of some solenidia, especially on tarsi I, swollen</td><td rowspan="1" colspan="1">2</td></tr><tr><td rowspan="1" colspan="1">–</td><td rowspan="1" colspan="1">Idiosomal plates poorly developed and sometimes ill-defined; hysterosomal plate absent (<xref ref-type="fig" rid="F21">Fig. 66c, d</xref>); coxae I–II usually not fused medially and restricted to trochantral bases (<xref ref-type="fig" rid="F21">Fig. 67b, c</xref>); solenidia on tarsi I and II usually cylindrical</td><td rowspan="1" colspan="1">3</td></tr><tr><td rowspan="1" colspan="1">2 (1)</td><td rowspan="1" colspan="1">Idiosoma with 15 to 19 plates, including 4 pairs of dorsolateral plates (<xref ref-type="fig" rid="F21">Fig. 66a</xref>); 2 dorsal plates; pedipalp tibiotarsal ventral tubercle often bifurcate (<xref ref-type="fig" rid="F21">Fig. 68a</xref>)</td><td rowspan="1" colspan="1"><italic><tp:taxon-name>Scutascirus</tp:taxon-name></italic></td></tr><tr><td rowspan="1" colspan="1">–</td><td rowspan="1" colspan="1">Idiosomal with no more than 8 plates; dorsolateral plates absent (<xref ref-type="fig" rid="F21">Fig. 66b</xref>); females with only one dorsal plate but males with up to 3 dorsal plates; pedipalp tibiotarsal ventral tubercle not bifurcate, plain (<xref ref-type="fig" rid="F21">Fig. 68b</xref>)</td><td rowspan="1" colspan="1"><italic><tp:taxon-name>Coleoscirus</tp:taxon-name></italic> Berlese, 1916</td></tr><tr><td rowspan="1" colspan="1">3 (1)</td><td rowspan="1" colspan="1">Pedipalp tibiotarsus short and nearly cone-like (<xref ref-type="fig" rid="F21">Fig. 69a</xref>); cheliceral trochanters broad; ambulacral claws smooth</td><td rowspan="1" colspan="1"><italic><tp:taxon-name>Neoscirula</tp:taxon-name></italic> Den Heyer, 1977</td></tr><tr><td rowspan="1" colspan="1">–</td><td rowspan="1" colspan="1">Pedipalp tibiotarsus long and usually narrow and S-shaped (<xref ref-type="fig" rid="F21">Fig. 69b</xref>); cheliceral trochanters narrow; ambulacral claws rippled</td><td rowspan="1" colspan="1">4</td></tr><tr><td rowspan="1" colspan="1">4 (3)</td><td rowspan="1" colspan="1">Subcuticular reticulated pattern present on proterosomal, coxal, and genital plates: usually very conspicuous, even proximal leg segments may possess such pattern (<xref ref-type="fig" rid="F21">Fig. 67c</xref>)</td><td rowspan="1" colspan="1">Pseudobonzia Smiley, 1975</td></tr><tr><td rowspan="1" colspan="1">–</td><td rowspan="1" colspan="1">Subcuticular reticulated pattern absent or restricted to the edge of coxae (<xref ref-type="fig" rid="F21">Fig. 67d</xref>)</td><td rowspan="1" colspan="1"><italic><tp:taxon-name>Neobonzia</tp:taxon-name></italic> Smiley, 1992</td></tr></tbody></table></table-wrap><fig id="F21" position="float" orientation="portrait"><label>Figures 66–69.</label><caption><p><tp:taxon-name>Cunaxoidinae</tp:taxon-name> key illustrations. <bold>66a–d</bold> Idiosoma, dorsal. Position of setae will vary between species. <bold>67a–d</bold> Idiosoma, ventral <bold>66a, 67a</bold> Generalized <italic><tp:taxon-name>Scutascirus</tp:taxon-name></italic>. Presence, position, and extent of lateral plates will vary between species <bold>66b, 67b</bold> Generalized <italic><tp:taxon-name>Coleoscirus</tp:taxon-name></italic> <bold>66c, 67c</bold> Generalized <italic><tp:taxon-name>Pseudobonzia</tp:taxon-name></italic> <bold>66d, 67d</bold> Generalized <italic><tp:taxon-name>Neobonzia</tp:taxon-name></italic> <bold>68a</bold> <italic><tp:taxon-name>Scutascirus</tp:taxon-name></italic> pedipalp tibiotarsus, arrow indicates bifurcate tubercle <bold>68b</bold> <italic><tp:taxon-name>Coleoscirus</tp:taxon-name></italic> pedipalp tibiotarsus, arrow indicates plan tubercle <bold>69a</bold> <italic><tp:taxon-name>Neoscirula</tp:taxon-name></italic> pedipalps with short, cone-like tibiotarsus <bold>69b</bold> <italic><tp:taxon-name>Pseudobonzia</tp:taxon-name></italic> and <italic><tp:taxon-name>Neobonzia</tp:taxon-name></italic> pedipalps with elongate, s-shaped tibiotarsus.</p></caption><graphic xmlns:xlink="http://www.w3.org/1999/xlink" xlink:href="zookeys-418-001-g021.jpg" position="float" orientation="portrait" xlink:type="simple"/></fig></tp:treatment-sec><ref-list><ref id="B35"><mixed-citation xmlns:xlink="http://www.w3.org/1999/xlink" xlink:type="simple"><person-group><name name-style="western"><surname>Berlese</surname><given-names>A</given-names></name></person-group> (<year>1888</year>) <article-title>Acari Austro-Americani quos collegit Aloysius Balzan.</article-title><source>Bullettino della Società Entomologica Italiana</source><volume>20</volume>: <fpage>171</fpage>–<lpage>222</lpage>.</mixed-citation></ref><ref id="B40"><mixed-citation xmlns:xlink="http://www.w3.org/1999/xlink" xlink:type="simple"><person-group><name name-style="western"><surname>Berlese</surname><given-names>A</given-names></name></person-group> (<year>1916</year>) <article-title>Centuria secunda di Acari nuovi.</article-title><source>Redia</source><volume>12</volume>(<issue>1</issue>): <fpage>125</fpage>–<lpage>177</lpage>.</mixed-citation></ref><ref id="B77"><mixed-citation xmlns:xlink="http://www.w3.org/1999/xlink" xlink:type="simple"><person-group><name name-style="western"><surname>Den Heyer</surname><given-names>J</given-names></name></person-group> (<year>1978b</year>) <article-title>Coleoscirinae, a new cunaxid subfamily and two new South African species of <italic>Coleoscirus</italic> Berlese, 1916 (Prostigmata: Acari).</article-title><source>Acarologia</source><volume>20</volume>(<issue>4</issue>): <fpage>522</fpage>–<lpage>541</lpage>.</mixed-citation></ref><ref id="B238"><mixed-citation xmlns:xlink="http://www.w3.org/1999/xlink" xlink:type="simple"><person-group><name name-style="western"><surname>Smiley</surname><given-names>R</given-names></name></person-group> (<year>1975</year>) <article-title>A generic revision of the mites of the family Cunaxidae (Acarina).</article-title><source>Annals of the Entomological Society of America</source><volume>68</volume>(<issue>2</issue>): <fpage>227</fpage>–<lpage>244</lpage>.</mixed-citation></ref><ref id="B72"><mixed-citation xmlns:xlink="http://www.w3.org/1999/xlink" xlink:type="simple"><person-group><name name-style="western"><surname>Den Heyer</surname><given-names>J</given-names></name></person-group> (<year>1976</year>) <article-title><italic>Scutascirus</italic>, a new cunaxid genus (Prostigmata: Acari) from South Africa.</article-title><source><italic>Wetenskaplike bydraes van die PU vir CHO</italic>, Reeks B: Natuurwetenskappe</source><volume>92</volume>: <fpage>1</fpage>–<lpage>10</lpage>.</mixed-citation></ref><ref id="B73"><mixed-citation xmlns:xlink="http://www.w3.org/1999/xlink" xlink:type="simple"><person-group><name name-style="western"><surname>Den Heyer</surname><given-names>J</given-names></name></person-group> (<year>1977a</year>) <article-title>A new genus <italic>Neoscirula</italic> (Cunaxidae: Prostigmata: Acari) from the Ethiopian Region.</article-title><source>Journal of the Entomological Society of South Africa</source><volume>40</volume>(<issue>1</issue>): <fpage>73</fpage>–<lpage>86</lpage>.</mixed-citation></ref><ref id="B250"><mixed-citation xmlns:xlink="http://www.w3.org/1999/xlink" xlink:type="simple"><person-group><name name-style="western"><surname>Tseng</surname><given-names>YH</given-names></name></person-group> (<year>1980</year>) <article-title>Taxonomical study of the mite family Cunaxidae from Taiwan (Acarina: Tromoidiformes).</article-title><source>Quarterly Journal of the Taiwan Museum</source><volume>33</volume>(<issue>3-4</issue>): <fpage>253</fpage>–<lpage>277</lpage>.</mixed-citation></ref><ref id="B239"><mixed-citation xmlns:xlink="http://www.w3.org/1999/xlink" xlink:type="simple"><person-group><name name-style="western"><surname>Smiley</surname><given-names>RL</given-names></name></person-group> (<year>1992</year>) <source>The predatory mite family Cunaxidae (Acari) of the world with a new classification.</source><publisher-name>Indira Publishing House</publisher-name>, <publisher-loc>West Bloomington, Michigan</publisher-loc>, <size units="page">356 pp</size>.</mixed-citation></ref><ref id="B98"><mixed-citation xmlns:xlink="http://www.w3.org/1999/xlink" xlink:type="simple"><person-group><name name-style="western"><surname>Den Heyer</surname><given-names>J</given-names></name><name name-style="western"><surname>Castro</surname><given-names>TMMG</given-names></name></person-group> (<year>2008b</year>) <article-title>A new cunaxid genus with descriptions of two new species from Brazil (Acari: Prostigmata: Bdelloidea: Cunaxidae).</article-title><source>Zootaxa</source><volume>1731</volume>: <fpage>42</fpage>–<lpage>50</lpage>.</mixed-citation></ref><ref id="B99"><mixed-citation xmlns:xlink="http://www.w3.org/1999/xlink" xlink:type="simple"><person-group><name name-style="western"><surname>Den Heyer</surname><given-names>J</given-names></name><name name-style="western"><surname>Castro</surname><given-names>TMMG</given-names></name></person-group> (<year>2008c</year>) <article-title>Subfamilial affiliation of <italic>Neoscirula</italic> (Acari: Prostigmata: Cunaxidae) and descriptions of three new species of this genus from Brazil.</article-title><source>Zootaxa</source><volume>1731</volume>: <fpage>51</fpage>–<lpage>62</lpage>.</mixed-citation></ref><ref id="B95"><mixed-citation xmlns:xlink="http://www.w3.org/1999/xlink" xlink:type="simple"><person-group><name name-style="western"><surname>Den Heyer</surname><given-names>J</given-names></name></person-group> (<year>2011c</year>) <article-title>The genus <italic>Coleobonzia</italic> declared synonymous with <italic>Neobonzia</italic> Smile, 1992 (Bdelloidea: Cunaxidae: Coleoscirinae).</article-title><source>Zootaxa</source><volume>2817</volume>: <fpage>59</fpage>–<lpage>62</lpage>.</mixed-citation></ref></ref-list></tp:taxon-treatment>
