# Supplementary material for: A review of Cunaxidae (Acariformes, Trombidiformes): Histories and diagnoses of subfamilies and genera, keys to world species, and some new locality records
Source: Zookeys. 2014 Jun 20;(418):1–103. doi: 10.3897/zookeys.418.7629 (PMC4104466; doi:10.3897/zookeys.418.7629)
Supplement: XML Treatment for Coleoscirus [file zookeys.418.7629-treatment27.xml]

<!DOCTYPE tp:taxon-treatment
  PUBLIC "-//TaxonX//DTD Taxonomic Treatment Publishing DTD v0 20100105//EN" "tax-treatment-NSO.dtd">
<tp:taxon-treatment xmlns:tp="http://www.plazi.org/taxpub"><tp:treatment-meta><kwd-group><label>Taxon classification</label><kwd><named-content content-type="kingdom">Animalia</named-content></kwd><kwd><named-content content-type="order">Trombidiformes</named-content></kwd><kwd><named-content content-type="family">Cunaxidae</named-content></kwd></kwd-group><mixed-citation publication-type="journal"><person-group><name><surname>Skvarla</surname><given-names>Michael J.</given-names></name><name><surname>Fisher</surname><given-names>J. Ray</given-names></name><name><surname>Dowling</surname><given-names>Ashley P. G.</given-names></name></person-group><article-title>A review of Cunaxidae (Acariformes, Trombidiformes): Histories and diagnoses of subfamilies and genera, keys to world species, and some new locality records</article-title><source>Zookeys</source><day>20</day><month>6</month><year>2014</year><volume>2014</volume><issue>418</issue><fpage>1</fpage><lpage>103</lpage><pub-id pub-id-type="doi">10.3897/zookeys.418.7629</pub-id></mixed-citation></tp:treatment-meta><tp:nomenclature><tp:taxon-name>
                        <tp:taxon-name-part taxon-name-part-type="genus">Coleoscirus</tp:taxon-name-part>
                    </tp:taxon-name><tp:taxon-authority>Berlese, 1916</tp:taxon-authority></tp:nomenclature><tp:treatment-sec sec-type="Historical review"><title>Historical review.</title><p><xref ref-type="bibr" rid="B40">Berlese (1916)</xref> erected <!--PageBreak--><!--PageBreak--><italic><tp:taxon-name>Coleoscirus</tp:taxon-name></italic> to accommodate two species, the type-species <italic><tp:taxon-name>Coleoscirus halacaroides</tp:taxon-name></italic> and <italic><tp:taxon-name>Coleoscirus corniculatus</tp:taxon-name></italic>. He had previously described two other species that would be assigned to the genus, <italic><tp:taxon-name>Scirus curtipalpus</tp:taxon-name></italic> (Berlese, 1888) and <italic><tp:taxon-name>Scirus brevicornis</tp:taxon-name></italic> (Berlese, 1905), but failed to recognize they belonged to <italic><tp:taxon-name>Coleoscirus</tp:taxon-name></italic>. <xref ref-type="bibr" rid="B115">Ewing (1917)</xref> described <italic><tp:taxon-name>Scirus simplex</tp:taxon-name></italic> from refuse hog hair in Illinois, USA. <xref ref-type="bibr" rid="B246">Thor and Willmann (1941)</xref> transferred <italic><tp:taxon-name>Scirus curtipalpus</tp:taxon-name></italic>, <italic><tp:taxon-name>Scirus brevicornis</tp:taxon-name></italic>, and <italic><tp:taxon-name>Scirus simplex</tp:taxon-name></italic> to <italic><tp:taxon-name>Cunaxa</tp:taxon-name></italic> and provided redescriptions and illustrations. <xref ref-type="bibr" rid="B11">Baker and Hoffmann (1948)</xref> described <italic><tp:taxon-name>Cunaxa mexicana</tp:taxon-name></italic>, as well as redescribing and illustrating <italic><tp:taxon-name>Cunaxa simplex</tp:taxon-name></italic>, <italic><tp:taxon-name>Coleoscirus curtipalpus</tp:taxon-name></italic>, and <italic><tp:taxon-name>Coleoscirus brevicornis</tp:taxon-name></italic>. <xref ref-type="bibr" rid="B269">Zaher et al. (1975b)</xref> reported <italic><tp:taxon-name>Coleoscirus simplex</tp:taxon-name></italic> from Egypt. <xref ref-type="bibr" rid="B238">Smiley (1975)</xref> provided an English translation of <xref ref-type="bibr" rid="B40">Berlese’s (1916)</xref> description of <italic><tp:taxon-name>Coleoscirus</tp:taxon-name></italic> but failed to include the genus in his key to genera; he also erected <italic><tp:taxon-name>Pseudocunaxa</tp:taxon-name></italic> for <italic><tp:taxon-name>Cunaxa simplex</tp:taxon-name></italic> and closely related species. <xref ref-type="bibr" rid="B76">Den Heyer (1978a)</xref> erected <tp:taxon-name>Coleoscirinae</tp:taxon-name>, designating <italic><tp:taxon-name>Coleoscirus</tp:taxon-name></italic> as the type genus and described <italic><tp:taxon-name>Coleoscirus magdalenae</tp:taxon-name></italic> and <italic><tp:taxon-name>Coleoscirus tuberculatus</tp:taxon-name></italic>; he also synonymized <italic><tp:taxon-name>Pseudocunaxa</tp:taxon-name></italic> with <italic><tp:taxon-name>Coleoscirus</tp:taxon-name></italic> and <italic><tp:taxon-name>Coleoscirus corniculatus</tp:taxon-name></italic> with <italic><tp:taxon-name>Coleoscirus curtipalpus</tp:taxon-name></italic>. <xref ref-type="bibr" rid="B232">Shiba (1978)</xref> described <italic><tp:taxon-name>Cunaxa mizunoi</tp:taxon-name></italic>. <xref ref-type="bibr" rid="B250">Tseng (1980)</xref> erected <italic><tp:taxon-name>Lapicunaxa horidula</tp:taxon-name></italic> and <italic><tp:taxon-name>Lapicunaxa monospinosus</tp:taxon-name></italic>. <xref ref-type="bibr" rid="B52">Chaudhri (1980)</xref> described <italic><tp:taxon-name>Pseudocunaxa baptus</tp:taxon-name></italic>. <xref ref-type="bibr" rid="B86">Den Heyer (1980b)</xref> described <italic><tp:taxon-name>Coleoscirus coatesi</tp:taxon-name></italic>, <italic><tp:taxon-name>Coleoscirus breslauensis</tp:taxon-name></italic>, and <italic><tp:taxon-name>Coleoscirus buartsus</tp:taxon-name></italic>, and synonymized <italic><tp:taxon-name>Coleoscirus magdalenae</tp:taxon-name></italic> with <italic><tp:taxon-name>Coleoscirus simplex</tp:taxon-name></italic>. <xref ref-type="bibr" rid="B87">Den Heyer (1980c)</xref> erected the tribes <tp:taxon-name>Coleoscirini</tp:taxon-name> for <italic><tp:taxon-name>Coleoscirus</tp:taxon-name></italic> and <italic><tp:taxon-name>Scutascirus</tp:taxon-name></italic> and <tp:taxon-name>Neoscirulini</tp:taxon-name> for <italic><tp:taxon-name>Neoscirula</tp:taxon-name></italic> and <italic><tp:taxon-name>Pseudobonzia</tp:taxon-name></italic>. <xref ref-type="bibr" rid="B239">Smiley (1992)</xref> synonymized <italic><tp:taxon-name>Lapicunaxa</tp:taxon-name></italic> with <italic><tp:taxon-name>Coleoscirus</tp:taxon-name></italic> and transferred <italic><tp:taxon-name>Cunaxa mizunoi</tp:taxon-name></italic> and <italic><tp:taxon-name>Pseudocunaxa baptus</tp:taxon-name></italic> to <italic><tp:taxon-name>Coleoscirus</tp:taxon-name></italic>; he also synonymized <italic><tp:taxon-name>Cunaxa mexicanus</tp:taxon-name></italic> with <italic><tp:taxon-name>Coleoscirus curtipalpus</tp:taxon-name></italic> and provided a key to known world species. <italic><tp:taxon-name>Coleoscirus carnus</tp:taxon-name></italic> and <italic><tp:taxon-name>Coleoscirus disparis</tp:taxon-name></italic> were described by <xref ref-type="bibr" rid="B200">Muhammad and Chaudhri (1992a)</xref>. <xref ref-type="bibr" rid="B147">Inayatullah and Shahid (1993)</xref> described <italic><tp:taxon-name>Pseudocunaxa carex</tp:taxon-name></italic>, <italic><tp:taxon-name>Pseudocunaxa mardi</tp:taxon-name></italic>, and <italic><tp:taxon-name>Pseudocunaxa kifayati</tp:taxon-name></italic>, apparently unaware or ignoring that Den Heyer (1980) had synonymized <italic><tp:taxon-name>Pseudocunaxa</tp:taxon-name></italic> with <italic><tp:taxon-name>Coleoscirus</tp:taxon-name></italic> thirteen years earlier. <xref ref-type="bibr" rid="B43">Bu and Li (1987c)</xref> reported <italic><tp:taxon-name>Coleoscirus buartsus</tp:taxon-name></italic> from China. <xref ref-type="bibr" rid="B61">Corpuz-Raros (1996d)</xref> described six species of <italic><tp:taxon-name>Coleoscirus</tp:taxon-name></italic>: <italic><tp:taxon-name>Coleoscirus intermedius</tp:taxon-name></italic>, <italic><tp:taxon-name>Coleoscirus barrioni</tp:taxon-name></italic>, <italic><tp:taxon-name>Coleoscirus dayamilocus</tp:taxon-name></italic>, <italic><tp:taxon-name>Coleoscirus bakeri</tp:taxon-name></italic>, <italic><tp:taxon-name>Coleoscirus leytensis</tp:taxon-name></italic>, and <italic><tp:taxon-name>Coleoscirus philippinensis</tp:taxon-name></italic>. <xref ref-type="bibr" rid="B144">Hu (1997)</xref> reported <italic><tp:taxon-name>Coleoscirus monospinosus</tp:taxon-name></italic>, <italic><tp:taxon-name>Coleoscirus horidula</tp:taxon-name></italic>, and <italic><tp:taxon-name>Coleoscirus buartsus</tp:taxon-name></italic> from China. <xref ref-type="bibr" rid="B31">Bashir, Afzal, and Khan (2006)</xref> reaffirmed Den Heyer’s (1980) synonymization of <italic><tp:taxon-name>Pseudocunaxa</tp:taxon-name></italic> and <italic><tp:taxon-name>Coleoscirus</tp:taxon-name></italic> by treating <italic><tp:taxon-name>Pseudocunaxa carex</tp:taxon-name></italic>, <italic><tp:taxon-name>Pseudocunaxa mardi</tp:taxon-name></italic> and <italic><tp:taxon-name>Pseudocunaxa kifayati</tp:taxon-name></italic> as <italic><tp:taxon-name>Coleoscirus</tp:taxon-name></italic> and described <italic><tp:taxon-name>Coleoscirus trudus</tp:taxon-name></italic>; they also mention a second paper by <xref ref-type="bibr" rid="B201">Muhammad and Chaudhri (1992b)</xref> that described two additional species of <italic><tp:taxon-name>Coleoscirus</tp:taxon-name></italic> from Pakistan that I have been unable to obtain. <xref ref-type="bibr" rid="B180">Lin et al. (2003)</xref> reported <italic><tp:taxon-name>Coleoscirus simplex</tp:taxon-name></italic> from China. <xref ref-type="bibr" rid="B119">Fawzy (2007)</xref> described <italic><tp:taxon-name>Coleoscirus zaherii</tp:taxon-name></italic>. <xref ref-type="bibr" rid="B32">Bashir, Afzal, and Khan (2008)</xref> described <italic><tp:taxon-name>Coleoscirus raviensis</tp:taxon-name></italic> and <italic><tp:taxon-name>Coleoscirus tobaensis</tp:taxon-name></italic>. <xref ref-type="bibr" rid="B22">Bashir and Afzal (2009)</xref> described <italic><tp:taxon-name>Coleoscirus afzali</tp:taxon-name></italic>.</p></tp:treatment-sec><tp:treatment-sec sec-type="Diagnosis"><title>Diagnosis.</title><p><italic>Gnathosoma</italic>. <bold>Pedipalps</bold> 5-segmented; basifemora and telofemora fused but retain a dark line which indicates the presence of the joint. Pedipalps extend beyond the subcapitulum by at most the apical half of the tibiotarsi. Pedipalp tibiotarsal tubercle plain, not bifurcate as in <italic><tp:taxon-name>Scutascirus</tp:taxon-name></italic>. <bold>Subcapitulum</bold> bears 6 pairs of setae: 2 pairs of adoral setae and 4 pairs of subcapitular setae (<italic>hg<sub>1</sub></italic><sub>–</sub><italic><sub>4</sub></italic>).</p><p><italic>Idiosoma, dorsal</italic>. Dorsal idiosoma heavily sclerotized and the plates well-demarcated. A single dorsal shield present; it may range in size from terminating anteriorly to cupule <italic>im</italic> to being holodorsal. No papillated line or other marking indicates the separation of the proterosomal and hysterosomal shields. 2 pairs of setae and 2 pairs of setose sensillae present on the proterosomal. Setae <italic>c<sub>1</sub></italic>–<italic>h<sub>1</sub></italic>, <italic>c<sub>2</sub></italic>, and <italic>f<sub>2</sub></italic> and cupule <italic>im</italic> present dorsally. Dorsolateral plates (such as present in <italic><tp:taxon-name>Scutascirus</tp:taxon-name></italic>) absent.</p><p><italic>Idiosoma, ventral</italic>. <bold>Coxae</bold> I–II fused and coalesce medially to form a sternal shield which often has a prominent apex caudally. Sternal plate complemented with 5–7 pairs of setae. Coxae III–IV fused and may extend laterally and caudally past the genital plates. Genital plates each bear 4 setae; 2 pairs of genital papillae visible underneath the plates. Anal plates bear two pairs of setae (<italic>ps<sub>1</sub></italic> and <italic>ps<sub>2</sub></italic>). Seta <italic>h<sub>2</sub></italic> located ventrally near the anal plates. Cupule <italic>ih</italic> present in close proximity to <italic>h<sub>2</sub></italic>. <bold>Legs</bold> shorter than the idiosoma, never constricted apically so as to end in lobes. The apices of solenidia, especially on tarsi I, may be swollen. Trichobothrium on leg tibia IV present. Ambulacral claws on either side of a four-rayed empodium present.</p><p>Males similar, except up to three shields or plates may occur on the dorsal idiosoma (that is the proterosomal shield may not be fused to a hysterosomal plate and up to two hysterosomal plates may be present) and coxae I–IV may be fused into a holoventral shield.</p></tp:treatment-sec><tp:treatment-sec sec-type="Key to adult female Coleoscirus"><title>Key to adult female <italic><tp:taxon-name>Coleoscirus</tp:taxon-name></italic></title><!--PageBreak--><p><italic><tp:taxon-name>Coleoscirus brevicornis</tp:taxon-name></italic> (Berlese) has been excluded from the key as the original publication (<xref ref-type="bibr" rid="B38">Berlese 1904</xref>) and subsequent publication detailing the species (<xref ref-type="bibr" rid="B246">Thor and Willmann 1941</xref>) are in Italian and German and the accompanying illustrations provide too little detail. <xref ref-type="bibr" rid="B77">Den Heyer (1978b)</xref> is the last author to mention the species, but only indicates that it belongs to the genus <italic><tp:taxon-name>Coleoscirus</tp:taxon-name></italic>.</p><p><italic><tp:taxon-name>Coleoscirus carex</tp:taxon-name></italic>, <italic><tp:taxon-name>Coleoscirus kifayati</tp:taxon-name></italic>, and <italic><tp:taxon-name>Coleoscirus mardi</tp:taxon-name></italic> have been excluded from the key as the authors did not provide enough information in the original descriptions to include them.</p><p><italic><tp:taxon-name>Coleoscirus zaherii</tp:taxon-name></italic> is not included in the key as, despite the best efforts of the authors and the University of Arkansas Interlibrary Loan Department, the description could not be obtained.</p><table-wrap content-type="key" position="anchor" orientation="portrait"><table><tbody><tr><td rowspan="1" colspan="1">1</td><td rowspan="1" colspan="1">Basifemora I with 4 setae</td><td rowspan="1" colspan="1">2</td></tr><tr><td rowspan="1" colspan="1">–</td><td rowspan="1" colspan="1">Basifemora I with 5 setae</td><td rowspan="1" colspan="1">4</td></tr><tr><td rowspan="1" colspan="1">2 (1)</td><td rowspan="1" colspan="1">Basifemora II-IV setal formula 5-4-2</td><td rowspan="1" colspan="1">3</td></tr><tr><td rowspan="1" colspan="1">–</td><td rowspan="1" colspan="1">Basifemora II-IV setal formula 6-4-2; Pakistan</td><td rowspan="1" colspan="1"><italic><tp:taxon-name>Coleoscirus trudus</tp:taxon-name></italic> Bashir, Afzal &amp; Khan, 2006</td></tr><tr><td rowspan="1" colspan="1">–</td><td rowspan="1" colspan="1">Basifemora II-IV setal formula 6-5-2; Pakistan</td><td rowspan="1" colspan="1"><italic><tp:taxon-name>Coleoscirus afzali</tp:taxon-name></italic> Bashir &amp; Afzal, 2009</td></tr><tr><td rowspan="1" colspan="1">3 (2)</td><td rowspan="1" colspan="1">Telofemora I-IV setal formula 4-4-4-3; Pakistan</td><td rowspan="1" colspan="1"><italic><tp:taxon-name>Coleoscirus baptus</tp:taxon-name></italic> (Chaudhri, 1980)</td></tr><tr><td rowspan="1" colspan="1">–</td><td rowspan="1" colspan="1">Telofemora I-IV setal formula 4-5-4-3; Pakistan</td><td rowspan="1" colspan="1"><italic><tp:taxon-name>Coleoscirus raviensis</tp:taxon-name></italic> Bashir, Afzal &amp; Khan, 2008</td></tr><tr><td rowspan="1" colspan="1">4 (1)</td><td rowspan="1" colspan="1">Basifemora II with 5 setae</td><td rowspan="1" colspan="1">5</td></tr><tr><td rowspan="1" colspan="1">–</td><td rowspan="1" colspan="1">Basifemora II with 6 setae</td><td rowspan="1" colspan="1">12</td></tr><tr><td rowspan="1" colspan="1">5 (4)</td><td rowspan="1" colspan="1">Basifemora III with 4 setae</td><td rowspan="1" colspan="1">6</td></tr><tr><td rowspan="1" colspan="1">–</td><td rowspan="1" colspan="1">Basifemora III with 5 setae</td><td rowspan="1" colspan="1">8</td></tr><tr><td rowspan="1" colspan="1">6 (5)</td><td rowspan="1" colspan="1">Basifemora IV with 2 setae</td><td rowspan="1" colspan="1">7</td></tr><tr><td rowspan="1" colspan="1">–</td><td rowspan="1" colspan="1">Basifemora IV with 3 setae; Java, South Africa</td><td rowspan="1" colspan="1"><italic><tp:taxon-name>Coleoscirus halacaroides</tp:taxon-name></italic> Berlese, 1916</td></tr><tr><td rowspan="1" colspan="1">7 (6)</td><td rowspan="1" colspan="1">Horizontal reticulations on dorsal shield present (<xref ref-type="fig" rid="F22">Fig. 70</xref>); Taiwan</td><td rowspan="1" colspan="1"><italic><tp:taxon-name>Coleoscirus horidula</tp:taxon-name></italic> (Tseng, 1980)</td></tr><tr><td rowspan="1" colspan="1">–</td><td rowspan="1" colspan="1">Horizontal reticulations on dorsal shield absent; Taiwan</td><td rowspan="1" colspan="1"><italic><tp:taxon-name>Coleoscirus monospinosus</tp:taxon-name></italic> (Tseng, 1980)</td></tr><tr><td rowspan="1" colspan="1">8 (5)</td><td rowspan="1" colspan="1">Basifemora I-IV setal formula 4-5-3-3; Argentina</td><td rowspan="1" colspan="1"><italic><tp:taxon-name>Coleoscirus curtipalpus</tp:taxon-name></italic> (Berlese, 1888)</td></tr><tr><td rowspan="1" colspan="1">–</td><td rowspan="1" colspan="1">Basifemora I-IV setal formula not as above</td><td rowspan="1" colspan="1">9</td></tr><tr><td rowspan="1" colspan="1">9 (8)</td><td rowspan="1" colspan="1">Sternal shield bilobed posteriorly; Philippines</td><td rowspan="1" colspan="1"><italic><tp:taxon-name>Coleoscirus barrioni</tp:taxon-name></italic> Corpuz-Raros, 1996</td></tr><tr><td rowspan="1" colspan="1">–</td><td rowspan="1" colspan="1">Sternal shield not bilobed posteriorly</td><td rowspan="1" colspan="1">10</td></tr><tr><td rowspan="1" colspan="1">10 (9)</td><td rowspan="1" colspan="1">Extensive reticulations on gnathosoma present (<xref ref-type="fig" rid="F22">Fig. 71</xref>); Philippines</td><td rowspan="1" colspan="1"><italic><tp:taxon-name>Coleoscirus bakeri</tp:taxon-name></italic> Corpuz-Raros, 1996</td></tr><tr><td rowspan="1" colspan="1">–</td><td rowspan="1" colspan="1">Extensive reticulations on gnathosoma absent</td><td rowspan="1" colspan="1">11</td></tr><tr><td rowspan="1" colspan="1">11 (10)</td><td rowspan="1" colspan="1">Hysterosomal shield present, complemented with <italic>c<sub>1</sub></italic>-<italic>f<sub>1</sub></italic>, <italic>c<sub>2</sub></italic>, <italic>f<sub>2</sub></italic>; Philippines</td><td rowspan="1" colspan="1"><italic><tp:taxon-name>Coleoscirus philippinensis</tp:taxon-name></italic> Corpuz-Raros, 1996</td></tr><tr><td rowspan="1" colspan="1">–</td><td rowspan="1" colspan="1">Hysterosomal shield absent; Philippines</td><td rowspan="1" colspan="1"><italic><tp:taxon-name>Coleoscirus intermedius</tp:taxon-name></italic> Corpuz-Raros, 1996</td></tr><tr><td rowspan="1" colspan="1">12 (4)</td><td rowspan="1" colspan="1">Basifemora III with 4 setae</td><td rowspan="1" colspan="1">13</td></tr><tr><td rowspan="1" colspan="1">–</td><td rowspan="1" colspan="1">Basifemora III with 5 setae</td><td rowspan="1" colspan="1">17</td></tr><tr><td rowspan="1" colspan="1">–</td><td rowspan="1" colspan="1">Basifemora III with 6 setae</td><td rowspan="1" colspan="1">20</td></tr><tr><td rowspan="1" colspan="1"><!--PageBreak-->13 (12)</td><td rowspan="1" colspan="1">Telofemora I-IV setal formula 4-4-4-3; USA, South Africa, Japan</td><td rowspan="1" colspan="1"><italic><tp:taxon-name>Coleoscirus simplex</tp:taxon-name></italic> (Ewing, 1917)</td></tr><tr><td rowspan="1" colspan="1">–</td><td rowspan="1" colspan="1">Telofemora I-IV setal formula 5-5-4-3</td><td rowspan="1" colspan="1">14</td></tr><tr><td rowspan="1" colspan="1">14 (13)</td><td rowspan="1" colspan="1">Setae <italic>f<sub>1</sub></italic>, <italic>f<sub>2</sub></italic> born on soft integument</td><td rowspan="1" colspan="1">15</td></tr><tr><td rowspan="1" colspan="1">–</td><td rowspan="1" colspan="1">Setae <italic>f<sub>1</sub></italic>, <italic>f<sub>2</sub></italic> born on dorsal shield; Pakistan</td><td rowspan="1" colspan="1"><italic><tp:taxon-name>Coleoscirus tobaensis</tp:taxon-name></italic> Bashir, Afzal &amp; Khan, 2008</td></tr><tr><td rowspan="1" colspan="1">15 (14)</td><td rowspan="1" colspan="1">Sternal plate rounded posteriomedially (<xref ref-type="fig" rid="F22">Figs 72a, b</xref>); South Africa</td><td rowspan="1" colspan="1"><italic><tp:taxon-name>Coleoscirus tuberculatus</tp:taxon-name></italic> Den Heyer, 1978</td></tr><tr><td rowspan="1" colspan="1">–</td><td rowspan="1" colspan="1">Sternal plate truncated posteriomedially (<xref ref-type="fig" rid="F22">Fig. 72c</xref>)</td><td rowspan="1" colspan="1">16</td></tr><tr><td rowspan="1" colspan="1">16(15)</td><td rowspan="1" colspan="1">Light reticulation on dorsal shield present; dorsal shield evenly sclerotized (<xref ref-type="fig" rid="F22">Fig. 73a</xref>); South Africa</td><td rowspan="1" colspan="1"><italic><tp:taxon-name>Coleoscirus buartsus</tp:taxon-name></italic> Den Heyer, 1980</td></tr><tr><td rowspan="1" colspan="1">–</td><td rowspan="1" colspan="1">Light reticulation on dorsal shield absent; dorsal shield unevenly sclerotized (<xref ref-type="fig" rid="F22">Fig. 73b</xref>); South Africa</td><td rowspan="1" colspan="1"><italic><tp:taxon-name>Coleoscirus coatesi</tp:taxon-name></italic> Den Heyer, 1980</td></tr><tr><td rowspan="1" colspan="1">17(12)</td><td rowspan="1" colspan="1">Sternal shield indented posteriomedially (<xref ref-type="fig" rid="F22">Fig. 72a</xref>); Malaysia</td><td rowspan="1" colspan="1"><italic><tp:taxon-name>Coleoscirus mizunoi</tp:taxon-name></italic> (Shiba, 1978)</td></tr><tr><td rowspan="1" colspan="1">–</td><td rowspan="1" colspan="1">Sternal shield not indented posteriomedially (<xref ref-type="fig" rid="F22">Fig. 72b</xref>)</td><td rowspan="1" colspan="1">18</td></tr><tr><td rowspan="1" colspan="1">18 (17)</td><td rowspan="1" colspan="1">Setae <italic>f<sub>2</sub></italic> born on soft integument; Pakistan</td><td rowspan="1" colspan="1"><italic><tp:taxon-name>Coleoscirus disparis</tp:taxon-name></italic> Muhammad &amp; Chaudhri, 1992</td></tr><tr><td rowspan="1" colspan="1">–</td><td rowspan="1" colspan="1">Setae <italic>f<sub>2</sub></italic> born on dorsal shield</td><td rowspan="1" colspan="1">19</td></tr><tr><td rowspan="1" colspan="1">19 (18)</td><td rowspan="1" colspan="1">Integumental dots on legs I-IV forming rows (<xref ref-type="fig" rid="F22">Fig. 74a</xref>); Pakistan</td><td rowspan="1" colspan="1"><italic><tp:taxon-name>Coleoscirus carnus</tp:taxon-name></italic> Muhammad &amp; Chaudhri, 1992</td></tr><tr><td rowspan="1" colspan="1">–</td><td rowspan="1" colspan="1">Integumental dots on legs I-IV forming random (<xref ref-type="fig" rid="F22">Fig. 74b</xref>); South Africa</td><td rowspan="1" colspan="1"><italic><tp:taxon-name>Coleoscirus breslauensis</tp:taxon-name></italic> Den Heyer, 1980</td></tr><tr><td rowspan="1" colspan="1">20 (12)</td><td rowspan="1" colspan="1">Basifemora IV with 2 setae; Philippines</td><td rowspan="1" colspan="1"><italic><tp:taxon-name>Coleoscirus leytensis</tp:taxon-name></italic> Corpuz-Raros, 1996</td></tr><tr><td rowspan="1" colspan="1">–</td><td rowspan="1" colspan="1">Basifemora IV with 3 setae; Philippines</td><td rowspan="1" colspan="1"><italic><tp:taxon-name>Coleoscirus dayamilocus</tp:taxon-name></italic> Corpuz-Raros, 1996</td></tr></tbody></table></table-wrap><fig id="F22" position="float" orientation="portrait"><label>Figures 70–74.</label><caption><p><italic><tp:taxon-name>Coleoscirus</tp:taxon-name></italic> key illustrations. <bold>70</bold> Dorsal idiosomal shield with horizontal reticulations present <bold>71</bold> Gnathosoma with extensive reticulations present <bold>72a</bold> Sternal plate rounded posteriomedially, indentation absent <bold>72b</bold> Sternal plate rounded posteriomedially, indentation present <bold>72c</bold> Sternal plate truncated posteriomedially <bold>73a</bold> Dorsal idiosomal shield even sclerotized, light reticulation present <bold>73b</bold> Dorsal idiosomal shield unevenly sclerotized, light reticulation absent <bold>74a</bold> Integumental dots on legs forming rows <bold>74b</bold> Integumental dots on legs random.</p></caption><graphic xmlns:xlink="http://www.w3.org/1999/xlink" xlink:href="zookeys-418-001-g022.jpg" position="float" orientation="portrait" xlink:type="simple"/></fig></tp:treatment-sec><ref-list><ref id="B40"><mixed-citation xmlns:xlink="http://www.w3.org/1999/xlink" xlink:type="simple"><person-group><name name-style="western"><surname>Berlese</surname><given-names>A</given-names></name></person-group> (<year>1916</year>) <article-title>Centuria secunda di Acari nuovi.</article-title><source>Redia</source><volume>12</volume>(<issue>1</issue>): <fpage>125</fpage>–<lpage>177</lpage>.</mixed-citation></ref><ref id="B115"><mixed-citation xmlns:xlink="http://www.w3.org/1999/xlink" xlink:type="simple"><person-group><name name-style="western"><surname>Ewing</surname><given-names>HE</given-names></name></person-group> (<year>1917</year>) <article-title>New Acarina. Part II. Descriptions of new species and varieties from Iowa, Missouri, Illinois, Indiana, and Ohio.</article-title><source>Bulletin of the American Museum of Natural History</source><volume>37</volume>(<issue>2</issue>): <fpage>149</fpage>–<lpage>172</lpage>.</mixed-citation></ref><ref id="B246"><mixed-citation xmlns:xlink="http://www.w3.org/1999/xlink" xlink:type="simple"><person-group><name name-style="western"><surname>Thor</surname><given-names>S</given-names></name><name name-style="western"><surname>Willmann</surname><given-names>C</given-names></name></person-group> (<year>1941</year>) <article-title>Eupodidae, Penthalodidae, Penthaleidae, Rhagidiidae, Pachygnathidae, Cunaxidae.</article-title> In: <person-group><name name-style="western"><surname>Thor</surname><given-names>S</given-names></name><name name-style="western"><surname>Willmann</surname><given-names>C</given-names></name></person-group> (<role>Eds</role>) <source>Das Tierreich, Eine Zusammenstellung und Kennzeichung der rezenten Tierformen</source>. <issue>Lieferung 71a</issue>. <publisher-name>Walter De Gruyter and Co</publisher-name>, <publisher-loc>Leipzig</publisher-loc>, <fpage>164</fpage>–<lpage>175</lpage>.</mixed-citation></ref><ref id="B11"><mixed-citation xmlns:xlink="http://www.w3.org/1999/xlink" xlink:type="simple"><person-group><name name-style="western"><surname>Baker</surname><given-names>EW</given-names></name><name name-style="western"><surname>Hoffmann</surname><given-names>A</given-names></name></person-group> (<year>1948</year>) <article-title>Acaros de la familia Cunaxidae.</article-title><source>Anales de la Escuela Nacional de Ciencias Biologicas Mexico</source><volume>5</volume>(<issue>3–4</issue>): <fpage>229</fpage>–<lpage>273</lpage>.</mixed-citation></ref><ref id="B269"><mixed-citation xmlns:xlink="http://www.w3.org/1999/xlink" xlink:type="simple"><person-group><name name-style="western"><surname>Zaher</surname><given-names>MA</given-names></name><name name-style="western"><surname>Soliman</surname><given-names>ZR</given-names></name><name name-style="western"><surname>El-Bishlawy</surname><given-names>SM</given-names></name></person-group> (<year>1975b</year>) <article-title>Studies on population dynamics of soil predaceous prostigmatid mites in Giza, Egypt.</article-title><source>Zeitschrift für angewandte entomologie</source><volume>79</volume>: <fpage>440</fpage>–<lpage>443</lpage>.</mixed-citation></ref><ref id="B238"><mixed-citation xmlns:xlink="http://www.w3.org/1999/xlink" xlink:type="simple"><person-group><name name-style="western"><surname>Smiley</surname><given-names>R</given-names></name></person-group> (<year>1975</year>) <article-title>A generic revision of the mites of the family Cunaxidae (Acarina).</article-title><source>Annals of the Entomological Society of America</source><volume>68</volume>(<issue>2</issue>): <fpage>227</fpage>–<lpage>244</lpage>.</mixed-citation></ref><ref id="B76"><mixed-citation xmlns:xlink="http://www.w3.org/1999/xlink" xlink:type="simple"><person-group><name name-style="western"><surname>Den Heyer</surname><given-names>J</given-names></name></person-group> (<year>1978a</year>) <article-title>Four new species of <italic>Armascirus</italic> gen. nov. (Prostigmata: Acari) from the Ethiopian Region.</article-title><source>Journal of the Entomological Society of South Africa</source><volume>41</volume>(<issue>2</issue>): <fpage>217</fpage>–<lpage>239</lpage>.</mixed-citation></ref><ref id="B232"><mixed-citation xmlns:xlink="http://www.w3.org/1999/xlink" xlink:type="simple"><person-group><name name-style="western"><surname>Shiba</surname><given-names>M</given-names></name></person-group> (<year>1978</year>) <article-title>Taxonomic investigation on free-living Prostigmata from the Malay Peninsula.</article-title><source>Nature and Life in South East Asia</source><volume>7</volume>: <fpage>83</fpage>–<lpage>229</lpage>.</mixed-citation></ref><ref id="B250"><mixed-citation xmlns:xlink="http://www.w3.org/1999/xlink" xlink:type="simple"><person-group><name name-style="western"><surname>Tseng</surname><given-names>YH</given-names></name></person-group> (<year>1980</year>) <article-title>Taxonomical study of the mite family Cunaxidae from Taiwan (Acarina: Tromoidiformes).</article-title><source>Quarterly Journal of the Taiwan Museum</source><volume>33</volume>(<issue>3-4</issue>): <fpage>253</fpage>–<lpage>277</lpage>.</mixed-citation></ref><ref id="B52"><mixed-citation xmlns:xlink="http://www.w3.org/1999/xlink" xlink:type="simple"><person-group><name name-style="western"><surname>Chaudhri</surname><given-names>WM</given-names></name></person-group> (<year>1980</year>) <source>Studies on the biosystematics and control of mites of field crops, vegetables and fruit plants in Pakistan, second annual report</source>. <publisher-name>University of Agriculture Faisalabad</publisher-name>, <lpage>80</lpage>.</mixed-citation></ref><ref id="B86"><mixed-citation xmlns:xlink="http://www.w3.org/1999/xlink" xlink:type="simple"><person-group><name name-style="western"><surname>Den Heyer</surname><given-names>J</given-names></name></person-group> (<year>1980b</year>) <article-title>Six new species of the subfamily Coleoscirinae (Cunaxidae: Actinedida: Acarida).</article-title><source>Phytophylactica</source><volume>12</volume>: <fpage>105</fpage>–<lpage>128</lpage>.</mixed-citation></ref><ref id="B87"><mixed-citation xmlns:xlink="http://www.w3.org/1999/xlink" xlink:type="simple"><person-group><name name-style="western"><surname>Den Heyer</surname><given-names>J</given-names></name></person-group> (<year>1980c</year>) <article-title>A new classification system for the family Cunaxidae (Actinedida: Acarida).</article-title><source>Publications of the University of the North Series A</source><volume>23</volume>: <fpage>1</fpage>–<lpage>12</lpage>.</mixed-citation></ref><ref id="B239"><mixed-citation xmlns:xlink="http://www.w3.org/1999/xlink" xlink:type="simple"><person-group><name name-style="western"><surname>Smiley</surname><given-names>RL</given-names></name></person-group> (<year>1992</year>) <source>The predatory mite family Cunaxidae (Acari) of the world with a new classification.</source><publisher-name>Indira Publishing House</publisher-name>, <publisher-loc>West Bloomington, Michigan</publisher-loc>, <size units="page">356 pp</size>.</mixed-citation></ref><ref id="B200"><mixed-citation xmlns:xlink="http://www.w3.org/1999/xlink" xlink:type="simple"><person-group><name name-style="western"><surname>Muhammad</surname><given-names>T</given-names></name><name name-style="western"><surname>Chaudhri</surname><given-names>WM</given-names></name></person-group> (<year>1992a</year>) <article-title>Two new mite species of genus <italic>Coleoscirus</italic> Berlese (Acarinia: Cunaxidae) from Pakistan.</article-title><source>Pakistan Journal of Zoology</source><volume>24</volume>(<issue>4</issue>): <fpage>309</fpage>–<lpage>311</lpage>.</mixed-citation></ref><ref id="B147"><mixed-citation xmlns:xlink="http://www.w3.org/1999/xlink" xlink:type="simple"><person-group><name name-style="western"><surname>Inayatullah</surname></name><name name-style="western"><surname>Shahid</surname><given-names>M</given-names></name></person-group> (<year>1993</year>) <article-title>Three new predatory mites of the genus <italic>Pseudocunaxa</italic> Smiley (Acarina: Cunaxidae) from Pakistan.</article-title><source>Pakistan Journal of Zoology</source><volume>25</volume>(<issue>4</issue>): <fpage>315</fpage>–<lpage>320</lpage>.</mixed-citation></ref><ref id="B43"><mixed-citation xmlns:xlink="http://www.w3.org/1999/xlink" xlink:type="simple"><person-group><name name-style="western"><surname>Bu</surname><given-names>G</given-names></name><name name-style="western"><surname>Li</surname><given-names>L</given-names></name></person-group> (<year>1987c</year>) <article-title>List of cunaxids fround in Sichuan, China (Acariformes: Cunaxidae).</article-title><source>Journal of Southwest Agricultural University</source><volume>9</volume>: <fpage>384</fpage>–<lpage>387</lpage>.</mixed-citation></ref><ref id="B61"><mixed-citation xmlns:xlink="http://www.w3.org/1999/xlink" xlink:type="simple"><person-group><name name-style="western"><surname>Corpuz-Raros</surname><given-names>LA</given-names></name></person-group> (<year>1996d</year>) <article-title>Philippine predatory mites of the family Cunaxidae (Acari). Genus <italic>Coleoscirus</italic> Berlese.</article-title><source>Asia Life Sciences</source><volume>5</volume>(<issue>1</issue>): <fpage>1</fpage>–<lpage>25</lpage>.</mixed-citation></ref><ref id="B144"><mixed-citation xmlns:xlink="http://www.w3.org/1999/xlink" xlink:type="simple"><person-group><name name-style="western"><surname>Hu</surname><given-names>SJ</given-names></name></person-group> (<year>1997</year>) <article-title>Cunaxid mites recorded in China.</article-title><source>Journal of Ninbo Teachers College</source><volume>15</volume>(<issue>1</issue>): <fpage>56</fpage>–<lpage>59</lpage>.</mixed-citation></ref><ref id="B31"><mixed-citation xmlns:xlink="http://www.w3.org/1999/xlink" xlink:type="simple"><person-group><name name-style="western"><surname>Bashir</surname><given-names>MH</given-names></name><name name-style="western"><surname>Afzal</surname><given-names>M</given-names></name><name name-style="western"><surname>Khan</surname><given-names>BS</given-names></name></person-group> (<year>2006</year>) <article-title>A new species <italic>Coleoscirus trudus</italic> (Acari: Cunaxidae) from Pakistan.</article-title><source>Pakistan Entomologist</source><volume>28</volume>(<issue>2</issue>): <fpage>73</fpage>–<lpage>77</lpage>.</mixed-citation></ref><ref id="B201"><mixed-citation xmlns:xlink="http://www.w3.org/1999/xlink" xlink:type="simple"><person-group><name name-style="western"><surname>Muhammad</surname><given-names>T</given-names></name><name name-style="western"><surname>Chaudhri</surname><given-names>WM</given-names></name></person-group> (<year>1992b</year>) <article-title>Genus <italic>Coleoscirus</italic> Berlese (Cunaxidae: Acarina) from Pakistan.</article-title><source>Pakistan Entomologist</source><volume>14</volume>(<issue>1–2</issue>): <fpage>97</fpage>–<lpage>103</lpage>.</mixed-citation></ref><ref id="B180"><mixed-citation xmlns:xlink="http://www.w3.org/1999/xlink" xlink:type="simple"><person-group><name name-style="western"><surname>Lin</surname><given-names>JZ</given-names></name><name name-style="western"><surname>Zhang</surname><given-names>YZ</given-names></name><name name-style="western"><surname>Ji</surname><given-names>J</given-names></name></person-group> (<year>2003</year>) <article-title>A new species of <italic>Neocunaxoides</italic> from Fujian, China (Acari: Cunaxidae).</article-title><source>Systematic and Applied Acarology</source><volume>8</volume>: <fpage>101</fpage>–<lpage>106</lpage>.</mixed-citation></ref><ref id="B119"><mixed-citation xmlns:xlink="http://www.w3.org/1999/xlink" xlink:type="simple"><person-group><name name-style="western"><surname>Fawzy</surname><given-names>MMH</given-names></name></person-group> (<year>2007</year>) <article-title>Two new species of cunaxid mites on cotton and castor plants from Egypt (Actinedida: Cunaxidae).</article-title><source>Egyptian Journal of Agricultural Research</source><volume>85</volume>(<issue>6</issue>): <fpage>2065</fpage>–<lpage>?</lpage></mixed-citation></ref><ref id="B32"><mixed-citation xmlns:xlink="http://www.w3.org/1999/xlink" xlink:type="simple"><person-group><name name-style="western"><surname>Bashir</surname><given-names>MH</given-names></name><name name-style="western"><surname>Afzal</surname><given-names>M</given-names></name><name name-style="western"><surname>Khan</surname><given-names>B</given-names></name></person-group> (<year>2008</year>) <article-title>Genus <italic>Armascirus</italic> (Acari: Prostigmata: Cunaxidae) from Pakistan.</article-title><source>Belgian journal of Zoology</source><volume>138</volume>(<issue>2</issue>): <fpage>115</fpage>–<lpage>127</lpage>.</mixed-citation></ref><ref id="B22"><mixed-citation xmlns:xlink="http://www.w3.org/1999/xlink" xlink:type="simple"><person-group><name name-style="western"><surname>Bashir</surname><given-names>MH</given-names></name><name name-style="western"><surname>Afzal</surname><given-names>M</given-names></name></person-group> (<year>2009</year>) <source>Mite fauna of family Cunaxidae (Acari) form Punjab, Pakistan</source>. <publisher-name>VDM Verlag Dr. Müller Aktiengesellschaft &amp; Co.</publisher-name>, <publisher-loc>Saarbrücken, Germany</publisher-loc>, <size units="page">322 pp</size>.</mixed-citation></ref><ref id="B38"><mixed-citation xmlns:xlink="http://www.w3.org/1999/xlink" xlink:type="simple"><person-group><name name-style="western"><surname>Berlese</surname><given-names>A</given-names></name></person-group> (<year>1904</year>) <article-title>Acari Nuovi.</article-title><source>Redia</source><volume>2</volume>: <fpage>231</fpage>–<lpage>238</lpage>.</mixed-citation></ref><ref id="B77"><mixed-citation xmlns:xlink="http://www.w3.org/1999/xlink" xlink:type="simple"><person-group><name name-style="western"><surname>Den Heyer</surname><given-names>J</given-names></name></person-group> (<year>1978b</year>) <article-title>Coleoscirinae, a new cunaxid subfamily and two new South African species of <italic>Coleoscirus</italic> Berlese, 1916 (Prostigmata: Acari).</article-title><source>Acarologia</source><volume>20</volume>(<issue>4</issue>): <fpage>522</fpage>–<lpage>541</lpage>.</mixed-citation></ref></ref-list></tp:taxon-treatment>
