# Supplementary material for: A review of Cunaxidae (Acariformes, Trombidiformes): Histories and diagnoses of subfamilies and genera, keys to world species, and some new locality records
Source: Zookeys. 2014 Jun 20;(418):1–103. doi: 10.3897/zookeys.418.7629 (PMC4104466; doi:10.3897/zookeys.418.7629)
Supplement: XML Treatment for Neobonzia [file zookeys.418.7629-treatment28.xml]

<!DOCTYPE tp:taxon-treatment
  PUBLIC "-//TaxonX//DTD Taxonomic Treatment Publishing DTD v0 20100105//EN" "tax-treatment-NSO.dtd">
<tp:taxon-treatment xmlns:tp="http://www.plazi.org/taxpub"><tp:treatment-meta><kwd-group><label>Taxon classification</label><kwd><named-content content-type="kingdom">Animalia</named-content></kwd><kwd><named-content content-type="order">Trombidiformes</named-content></kwd><kwd><named-content content-type="family">Cunaxidae</named-content></kwd></kwd-group><mixed-citation publication-type="journal"><person-group><name><surname>Skvarla</surname><given-names>Michael J.</given-names></name><name><surname>Fisher</surname><given-names>J. Ray</given-names></name><name><surname>Dowling</surname><given-names>Ashley P. G.</given-names></name></person-group><article-title>A review of Cunaxidae (Acariformes, Trombidiformes): Histories and diagnoses of subfamilies and genera, keys to world species, and some new locality records</article-title><source>Zookeys</source><day>20</day><month>6</month><year>2014</year><volume>2014</volume><issue>418</issue><fpage>1</fpage><lpage>103</lpage><pub-id pub-id-type="doi">10.3897/zookeys.418.7629</pub-id></mixed-citation></tp:treatment-meta><tp:nomenclature><tp:taxon-name>
                        <tp:taxon-name-part taxon-name-part-type="genus">Neobonzia</tp:taxon-name-part>
                    </tp:taxon-name><tp:taxon-authority>Smiley, 1992</tp:taxon-authority></tp:nomenclature><tp:treatment-sec sec-type="Historical review"><title>Historical review.</title><p><xref ref-type="bibr" rid="B39">Berlese (1910)</xref> described the first species of <!--PageBreak--><italic><tp:taxon-name>Neobonzia</tp:taxon-name></italic>, <italic><tp:taxon-name>Scirus parvirostris</tp:taxon-name></italic>. <xref ref-type="bibr" rid="B246">Thor and Willmann (1941)</xref> moved <italic><tp:taxon-name>Scirus parvirostris</tp:taxon-name></italic> to <italic><tp:taxon-name>Cunaxa</tp:taxon-name></italic>. <xref ref-type="bibr" rid="B11">Baker and Hoffmann (1948)</xref> described <italic><tp:taxon-name>Cunaxa snowi</tp:taxon-name></italic>. <xref ref-type="bibr" rid="B143">Heryford (1965)</xref> described <italic><tp:taxon-name>Cunaxa reticulata</tp:taxon-name></italic>. <xref ref-type="bibr" rid="B238">Smiley (1975)</xref> erected the genus <italic><tp:taxon-name>Pseudobonzia</tp:taxon-name></italic>, with <italic><tp:taxon-name>Cunaxa reticulata</tp:taxon-name></italic> as the type species. <xref ref-type="bibr" rid="B75">Den Heyer (1977c)</xref> redescribed <italic><tp:taxon-name>Pseudobonzia</tp:taxon-name></italic>, moved <italic><tp:taxon-name>Coleoscirus parvirostris</tp:taxon-name></italic> to <italic><tp:taxon-name>Pseudobonzia</tp:taxon-name></italic>, and described six new species from South Africa: <italic><tp:taxon-name>Pseudobonzia argillae</tp:taxon-name></italic>, <italic><tp:taxon-name>Pseudobonzia nona</tp:taxon-name></italic>, <italic><tp:taxon-name>Pseudobonzia lootsi</tp:taxon-name></italic>, <italic><tp:taxon-name>Pseudobonzia themedae</tp:taxon-name></italic>, and <italic><tp:taxon-name>Pseudobonzia saaymani</tp:taxon-name></italic>. <italic><tp:taxon-name>Pseudobonzia parilis</tp:taxon-name></italic> was described by <xref ref-type="bibr" rid="B51">Chaudhri (1977)</xref>. <xref ref-type="bibr" rid="B86">Den Heyer (1980b)</xref> described <italic><tp:taxon-name>Pseudobonzia smileyi</tp:taxon-name></italic> and transferred <italic><tp:taxon-name>Cunaxa snowi</tp:taxon-name></italic> to <italic><tp:taxon-name>Pseudobonzia</tp:taxon-name></italic>. <xref ref-type="bibr" rid="B52">Chaudhri (1980)</xref> described <italic><tp:taxon-name>Pseudobonzia numida</tp:taxon-name></italic>. <xref ref-type="bibr" rid="B185">Luxton (1982)</xref> described <italic><tp:taxon-name>Pseudobonzia breviscuta</tp:taxon-name></italic> from New Zealand peat moss. <xref ref-type="bibr" rid="B169">Liang (1983)</xref> reported <italic><tp:taxon-name>Pseudobonzia themedae</tp:taxon-name></italic> from China. <italic><tp:taxon-name>Pseudobonzia shanghaiensis</tp:taxon-name></italic> was described by <xref ref-type="bibr" rid="B170">Liang (1984)</xref>. <xref ref-type="bibr" rid="B239">Smiley (1992)</xref> described <italic><tp:taxon-name>Pseudobonzia newzealandicus</tp:taxon-name></italic>, <italic><tp:taxon-name>Pseudobonzia landwehri</tp:taxon-name></italic>, and <italic><tp:taxon-name>Pseudobonzia summersi</tp:taxon-name></italic>; reported <italic><tp:taxon-name>Pseudobonzia saaymani</tp:taxon-name></italic> from the USA and Canada; and erected a new monotypic subfamily, <tp:taxon-name>Neobonzinae</tp:taxon-name>, and genus, <italic><tp:taxon-name>Neobonzia</tp:taxon-name></italic>, for <italic><tp:taxon-name>Neobonzia moseri</tp:taxon-name></italic>. <xref ref-type="bibr" rid="B66">Corpuz-Raros and Garcia (1996)</xref> described two species from the Philippines, <italic><tp:taxon-name>Pseudobonzia gruezoi</tp:taxon-name></italic> and <italic><tp:taxon-name>Pseudobonzia longispina</tp:taxon-name></italic>. <xref ref-type="bibr" rid="B144">Hu (1997)</xref> reported <italic><tp:taxon-name>Pseudobonzia shanghaiensis</tp:taxon-name></italic> and <italic><tp:taxon-name>Pseudobonzia themedae</tp:taxon-name></italic> from China. <xref ref-type="bibr" rid="B227">Sergeyenko (2005)</xref> described <italic><tp:taxon-name>Pseudobonzia kuznetzovi</tp:taxon-name></italic>. <italic><tp:taxon-name>Pseudobonzia clavata</tp:taxon-name></italic> was described by <xref ref-type="bibr" rid="B64">Corpuz-Raros (2008)</xref>. <xref ref-type="bibr" rid="B98">Den Heyer and Castro (2008b)</xref> split a new genus, <italic><tp:taxon-name>Coleobonzia</tp:taxon-name></italic>, from <italic><tp:taxon-name>Pseudobonzia</tp:taxon-name></italic>; They retained 6 speciesin <italic><tp:taxon-name>Pseudobonzia</tp:taxon-name></italic> (<italic><tp:taxon-name>Pseudobonzia clathratus</tp:taxon-name></italic>, <italic><tp:taxon-name>Pseudobonzia delfinadobaakerae</tp:taxon-name></italic>, <italic><tp:taxon-name>Pseudobonzia landwehri</tp:taxon-name></italic>, <italic><tp:taxon-name>Pseudobonzia neoreticulata</tp:taxon-name></italic>, <italic><tp:taxon-name>Pseudobonzia reticulata</tp:taxon-name></italic>, and <italic><tp:taxon-name>Pseudobonzia yini</tp:taxon-name></italic>) and transferred all other species to <italic><tp:taxon-name>Coleobonzia</tp:taxon-name></italic> and described <italic><tp:taxon-name>Coleobonzia clava</tp:taxon-name></italic> and <italic><tp:taxon-name>Coleobonzia moraesi</tp:taxon-name></italic>. <xref ref-type="bibr" rid="B22">Bashir and Afzal (2009)</xref> described <italic><tp:taxon-name>Pseudobonzia bakari</tp:taxon-name></italic>, <italic><tp:taxon-name>Pseudobonzia malookensis</tp:taxon-name></italic>, and <italic><tp:taxon-name>Pseudobonzia shamshadi</tp:taxon-name></italic>. Den Heyer (2011) synonymized <italic><tp:taxon-name>Coleobonzia</tp:taxon-name></italic> with <italic><tp:taxon-name>Neobonzia</tp:taxon-name></italic> and moved <italic><tp:taxon-name>Neobonzia</tp:taxon-name></italic> to <tp:taxon-name>Coleoscirinae</tp:taxon-name>, effectively disregarding <tp:taxon-name>Neobonzinae</tp:taxon-name>.</p></tp:treatment-sec><tp:treatment-sec sec-type="Diagnosis"><title>Diagnosis.</title><!--PageBreak--><p><italic>Gnathosoma</italic>. <bold>Pedipalps</bold> 5-segmented and reach beyond the subcapitulum by at most the distal half of the last segment. Simple setae present on the basi- and telofemora. Pedipalp tibiotarsi long and S-shaped (as opposed to short and cylindrical as in <italic><tp:taxon-name>Neoscirula</tp:taxon-name></italic>). <bold>Subcapitulum</bold> with 4 pairs of setae (<italic>hg<sub>1–4</sub></italic>). 2 pairs of adoral setae present. <bold>Chelicera</bold> with seta usually present. Extensive reticulated pattern absent from the gnathosoma, though a row of single cells may be present caudally.</p><p><italic>Idiosoma, dorsal</italic>. Plates lightly sclerotized and may not be well defined or demarcated. Proterosomal plate bears 2 pairs of setae (<italic>lps</italic> and <italic>mps</italic>) and 2 pairs of setose sensillae (<italic>at</italic> and <italic>pt</italic>). Extensive reticulated pattern absent, although a pair of rows of up to 6 cells may be present. Proterosomal plate may be covered with random dots or papillae. Hysterosomal plate absent. Setae <italic>c<sub>1</sub></italic>–<italic>h<sub>1</sub></italic>, and usually <italic>c<sub>2</sub></italic> and <italic>f<sub>2</sub></italic> present dorsally; <italic>h<sub>2</sub></italic> present or absent. Cupules <italic>im</italic> present laterad and sometimes caudally of <italic>e<sub>1</sub></italic>. Integument striated.</p><p><italic>Idiosoma, ventral</italic>. <bold>Coxae</bold> usually restricted to the trochantral bases, though sometimes coxae I–II may nearly touch medially. Coxae I–II fused. Coxae III–IV fused. All coxae lightly sclerotized and may be ill-defined. Extensive reticulated pattern absent from the coxae, though a row of cells or reticulated pattern may be present near the edges. Coxae may be covered with random dots or papillae. Coxae I–IV usually have the simple setal formula 3-3-3-3 (<italic><tp:taxon-name>Neobonzia parilis</tp:taxon-name></italic> is the exception with 2-2-3-2). Genital plates each bear 3–4 setae; 2 pairs of genital papillae visible underneath the plates. 2 pairs of setae (<italic>ps<sub>1</sub></italic><sub>–</sub><italic><sub>2</sub></italic>) usually occur on the anal plates and 1 pair of setae (<italic>pa</italic>) occurs on the integument near the anal plates. However, at least one species (<italic><tp:taxon-name>Neobonzia clavata</tp:taxon-name></italic>) has 3 pairs of setae present on the anal plates and 0 pairs of setae on the integument. Cupules <italic>ih</italic> present ventrally near the anal plates. <bold>Legs.</bold> Tarsi never constricted apically so as to end in lobes. The apices of solenidia cylindrical, not swollen as in <italic><tp:taxon-name>Coleoscirus</tp:taxon-name></italic> and <italic><tp:taxon-name>Scutascirus</tp:taxon-name></italic>. Trichobothrium on leg tibia IV present. Ambulacral claws rippled and occur on either side of a 4-rayed empodium.</p></tp:treatment-sec><tp:treatment-sec sec-type="Key to adult female Neobonzia"><title>Key to adult female <italic><tp:taxon-name>Neobonzia</tp:taxon-name></italic></title><p>As suggested by <xref ref-type="bibr" rid="B96">Den Heyer (2013)</xref> <italic><tp:taxon-name>Pseudobonzia bakari</tp:taxon-name></italic>, <italic><tp:taxon-name>Pseudobonzia malookensis</tp:taxon-name></italic>, and <italic><tp:taxon-name>Pseudobonzia shamshadi</tp:taxon-name></italic> are transferred to <italic><tp:taxon-name>Neobonzia</tp:taxon-name></italic>.</p><p><italic><tp:taxon-name>Neobonzia parvirostris</tp:taxon-name></italic> (Berlese, 1910) is known only from the male and so is not included in the key. <italic><tp:taxon-name>Neobonzia breviscuta</tp:taxon-name></italic> (Luxton, 1982) is not included in the key as an insufficient number of characters are given in the original description.</p><table-wrap content-type="key" position="anchor" orientation="portrait"><table><tbody><tr><td rowspan="1" colspan="1">1</td><td rowspan="1" colspan="1">Sensilla <italic>at</italic> and <italic>pt</italic> clavate (<xref ref-type="fig" rid="F23">Figs 75a, b</xref>)</td><td rowspan="1" colspan="1">2</td></tr><tr><td rowspan="1" colspan="1">–</td><td rowspan="1" colspan="1">Sensilla <italic>at</italic> and <italic>pt</italic> not clavate, normal (<xref ref-type="fig" rid="F23">Fig. 75c</xref>)</td><td rowspan="1" colspan="1">3</td></tr><tr><td rowspan="1" colspan="1">2 (1)</td><td rowspan="1" colspan="1">Sensilla <italic>at</italic> and <italic>pt</italic> short, length less than width of proterosomal plate (<xref ref-type="fig" rid="F23">Fig. 75a</xref>); Philippines</td><td rowspan="1" colspan="1"><italic><tp:taxon-name>Neobonzia clavata</tp:taxon-name></italic> (Corpuz-Raros, 2008)</td></tr><tr><td rowspan="1" colspan="1">–</td><td rowspan="1" colspan="1">Sensilla <italic>at</italic> and <italic>pt</italic> long, length greater than width of proterosomal plate (<xref ref-type="fig" rid="F23">Fig. 75b</xref>); Brazil</td><td rowspan="1" colspan="1"><italic><tp:taxon-name>Neobonzia clava</tp:taxon-name></italic> (Den Heyer &amp; Castro, 2008)</td></tr><tr><td rowspan="1" colspan="1">3 (1)</td><td rowspan="1" colspan="1">Coxae I–IV setal formula 2-2-3-2 sts; Pakistan</td><td rowspan="1" colspan="1"><italic><tp:taxon-name>Neobonzia parilis</tp:taxon-name></italic> (Chaudhri, 1977)</td></tr><tr><td rowspan="1" colspan="1">–</td><td rowspan="1" colspan="1">Coxae I–IV setal formula 3-3-3-3 sts</td><td rowspan="1" colspan="1">4</td></tr><tr><td rowspan="1" colspan="1">4 (3)</td><td rowspan="1" colspan="1">Basifemora I with 2 sts</td><td rowspan="1" colspan="1">5</td></tr><tr><td rowspan="1" colspan="1"><!--PageBreak-->–</td><td rowspan="1" colspan="1">Basifemora I with 3 sts; Philippines</td><td rowspan="1" colspan="1"><italic><tp:taxon-name>Neobonzia longispina</tp:taxon-name></italic> (Corpuz-Raros &amp; Garcia, 1996)</td></tr><tr><td rowspan="1" colspan="1">–</td><td rowspan="1" colspan="1">Basifemora I with 4 sts</td><td rowspan="1" colspan="1">7</td></tr><tr><td rowspan="1" colspan="1">–</td><td rowspan="1" colspan="1">Basifemora I with 5 sts</td><td rowspan="1" colspan="1">12</td></tr><tr><td rowspan="1" colspan="1">5 (4)</td><td rowspan="1" colspan="1">Basifemora II–IV setal formula 2-2-1 sts; USA</td><td rowspan="1" colspan="1"><italic><tp:taxon-name>Neobonzia moseri</tp:taxon-name></italic> Smiley, 1992</td></tr><tr><td rowspan="1" colspan="1">–</td><td rowspan="1" colspan="1">Basifemora II–IV setal formula 2-1-0 sts; Pakistan</td><td rowspan="1" colspan="1"><italic><tp:taxon-name>Neobonzia malookensis</tp:taxon-name></italic> (Bashir &amp; Afzal, 2009)</td></tr><tr><td rowspan="1" colspan="1">–</td><td rowspan="1" colspan="1">Basifemora II–IV setal formula 3-3-1 sts</td><td rowspan="1" colspan="1">6</td></tr><tr><td rowspan="1" colspan="1">–</td><td rowspan="1" colspan="1">Basifemora II–IV setal formula 4-4-1 sts</td><td rowspan="1" colspan="1"><italic><tp:taxon-name>Neobonzia bakari</tp:taxon-name></italic> (Bashir &amp; Afzal, 2009)</td></tr><tr><td rowspan="1" colspan="1">6 (5)</td><td rowspan="1" colspan="1">Telofemora I–IV setal formula 4-6-4-2 sts; China</td><td rowspan="1" colspan="1"><italic><tp:taxon-name>Neobonzia themedae</tp:taxon-name></italic> (Den Heyer, 1977)</td></tr><tr><td rowspan="1" colspan="1">–</td><td rowspan="1" colspan="1">Telofemora I–IV setal formula 5-5-4-3 sts; South Africa</td><td rowspan="1" colspan="1"><italic><tp:taxon-name>Neobonzia lootsi</tp:taxon-name></italic> (Den Heyer, 1977)</td></tr><tr><td rowspan="1" colspan="1">7 (4)</td><td rowspan="1" colspan="1">Basifemora II with 4 sts</td><td rowspan="1" colspan="1">8</td></tr><tr><td rowspan="1" colspan="1">–</td><td rowspan="1" colspan="1">Basifemora II with 5 sts</td><td rowspan="1" colspan="1"><italic><tp:taxon-name>Pseudobonzia shamshadi</tp:taxon-name></italic> (Bashir &amp; Afzal, 2009)</td></tr><tr><td rowspan="1" colspan="1">–</td><td rowspan="1" colspan="1">Basifemora II with 6 sts</td><td rowspan="1" colspan="1">10</td></tr><tr><td rowspan="1" colspan="1">8 (7)</td><td rowspan="1" colspan="1">Basifemora III–IV setal formula 4-2 sts</td><td rowspan="1" colspan="1">9</td></tr><tr><td rowspan="1" colspan="1">–</td><td rowspan="1" colspan="1">Basifemora III–IV setal formula 6-1 sts; New Zealand</td><td rowspan="1" colspan="1"><italic><tp:taxon-name>Neobonzia newzealandicus</tp:taxon-name></italic> (Smiley, 1992)</td></tr><tr><td rowspan="1" colspan="1">9 (8)</td><td rowspan="1" colspan="1">Pedipalp tibiotarsal tubercle present; Brazil</td><td rowspan="1" colspan="1"><italic><tp:taxon-name>Neobonzia moraesi</tp:taxon-name></italic> (Den Heyer &amp; Castro, 2008)</td></tr><tr><td rowspan="1" colspan="1">–</td><td rowspan="1" colspan="1">Pedipalp tibiotarsal tubercle absent; South Africa</td><td rowspan="1" colspan="1"><italic><tp:taxon-name>Neobonzia saaymani</tp:taxon-name></italic> (Den Heyer, 1977)</td></tr><tr><td rowspan="1" colspan="1">10 (7)</td><td rowspan="1" colspan="1">Basifemora III–IV setal formula 3-0 sts; South Africa</td><td rowspan="1" colspan="1"><italic><tp:taxon-name>Neobonzia nona</tp:taxon-name></italic> (Den Heyer, 1977)</td></tr><tr><td rowspan="1" colspan="1">–</td><td rowspan="1" colspan="1">Basifemora III–IV setal formula 3-1 sts; South Africa</td><td rowspan="1" colspan="1"><italic><tp:taxon-name>Neobonzia argillae</tp:taxon-name></italic> (Den Heyer, 1977)</td></tr><tr><td rowspan="1" colspan="1">–</td><td rowspan="1" colspan="1">Basifemora III–IV setal formula 4-2 sts</td><td rowspan="1" colspan="1">11</td></tr><tr><td rowspan="1" colspan="1">11 (10)</td><td rowspan="1" colspan="1">Setae <italic>lps</italic> and <italic>mps</italic> subequal; South Africa</td><td rowspan="1" colspan="1"><italic><tp:taxon-name>Neobonzia smileyi</tp:taxon-name></italic> (Den Heyer, 1980)</td></tr><tr><td rowspan="1" colspan="1">–</td><td rowspan="1" colspan="1">Setae <italic>lps</italic> about half as long as <italic>mps</italic>; USA</td><td rowspan="1" colspan="1"><italic><tp:taxon-name>Neobonzia summersi</tp:taxon-name></italic> (Smiley, 1992)</td></tr><tr><td rowspan="1" colspan="1">12 (4)</td><td rowspan="1" colspan="1">Basifemora II with 5 sts</td><td rowspan="1" colspan="1">13</td></tr><tr><td rowspan="1" colspan="1">–</td><td rowspan="1" colspan="1">Basifemora II with 6 sts</td><td rowspan="1" colspan="1">14</td></tr><tr><td rowspan="1" colspan="1">13 (12)</td><td rowspan="1" colspan="1">Coxae I–II nearly touching medially (<xref ref-type="fig" rid="F23">Fig. 76a</xref>); USA, Austria</td><td rowspan="1" colspan="1"><italic><tp:taxon-name>Neobonzia snowi</tp:taxon-name></italic> (Baker &amp; Hoffmann, 1948)</td></tr><tr><td rowspan="1" colspan="1">–</td><td rowspan="1" colspan="1">Coxae I–II widely separated medially (<xref ref-type="fig" rid="F23">Fig. 76b</xref>); Philippines</td><td rowspan="1" colspan="1"><italic><tp:taxon-name>Neobonzia gruezoi</tp:taxon-name></italic> (Corpuz-Raros &amp; Garcia, 1996)</td></tr><tr><td rowspan="1" colspan="1">14 (12)</td><td rowspan="1" colspan="1">Basifemora III–IV with 5-2 sts</td><td rowspan="1" colspan="1">15</td></tr><tr><td rowspan="1" colspan="1">–</td><td rowspan="1" colspan="1">Basifemora III–IV with 6-2 sts; Pakistan</td><td rowspan="1" colspan="1"><italic><tp:taxon-name>Neobonzia numida</tp:taxon-name></italic> (Chaudhri, 1980)</td></tr><tr><td rowspan="1" colspan="1">15 (14)</td><td rowspan="1" colspan="1">Setae <italic>g<sub>4</sub></italic> longest; posterior corners of proterosomal shield angled; China</td><td rowspan="1" colspan="1"><italic><tp:taxon-name>Neobonzia shanghaiensis</tp:taxon-name></italic> (Liang, 1980)</td></tr><tr><td rowspan="1" colspan="1">–</td><td rowspan="1" colspan="1">Setae <italic>g<sub>3</sub></italic> longest; posterior corners of proterosomal shield rounded; Russia</td><td rowspan="1" colspan="1"><italic><tp:taxon-name>Neobonzia kuznetzovi</tp:taxon-name></italic> (Sergeyenko, 2005)</td></tr><!--PageBreak--></tbody></table></table-wrap><fig id="F23" position="float" orientation="portrait"><label>Figures 75, 76.</label><caption><p><italic><tp:taxon-name>Neobonzia</tp:taxon-name></italic> key illustrations <bold>75a</bold> Sensilla <italic>at</italic> and <italic>pt</italic> clavate, short, length less than the width of the proterosomal shield <bold>75b</bold> Sensilla <italic>at</italic> and <italic>pt</italic> clavate, long, length greater than the width of the proterosomal shield <bold>75c</bold> Sensilla <italic>at</italic> and <italic>pt</italic> normal, not clavate <bold>76a</bold> Coxae I–II nearly touching medially <bold>76b</bold> Coxae I–II widely separated medially.</p></caption><graphic xmlns:xlink="http://www.w3.org/1999/xlink" xlink:href="zookeys-418-001-g023.jpg" position="float" orientation="portrait" xlink:type="simple"/></fig></tp:treatment-sec><ref-list><ref id="B39"><mixed-citation xmlns:xlink="http://www.w3.org/1999/xlink" xlink:type="simple"><person-group><name name-style="western"><surname>Berlese</surname><given-names>A</given-names></name></person-group> (<year>1910</year>) <article-title>Acari Nuovi.</article-title><source>Redia</source><volume>6</volume>: <fpage>199</fpage>–<lpage>201</lpage>, pls. 18–19.</mixed-citation></ref><ref id="B246"><mixed-citation xmlns:xlink="http://www.w3.org/1999/xlink" xlink:type="simple"><person-group><name name-style="western"><surname>Thor</surname><given-names>S</given-names></name><name name-style="western"><surname>Willmann</surname><given-names>C</given-names></name></person-group> (<year>1941</year>) <article-title>Eupodidae, Penthalodidae, Penthaleidae, Rhagidiidae, Pachygnathidae, Cunaxidae.</article-title> In: <person-group><name name-style="western"><surname>Thor</surname><given-names>S</given-names></name><name name-style="western"><surname>Willmann</surname><given-names>C</given-names></name></person-group> (<role>Eds</role>) <source>Das Tierreich, Eine Zusammenstellung und Kennzeichung der rezenten Tierformen</source>. <issue>Lieferung 71a</issue>. <publisher-name>Walter De Gruyter and Co</publisher-name>, <publisher-loc>Leipzig</publisher-loc>, <fpage>164</fpage>–<lpage>175</lpage>.</mixed-citation></ref><ref id="B11"><mixed-citation xmlns:xlink="http://www.w3.org/1999/xlink" xlink:type="simple"><person-group><name name-style="western"><surname>Baker</surname><given-names>EW</given-names></name><name name-style="western"><surname>Hoffmann</surname><given-names>A</given-names></name></person-group> (<year>1948</year>) <article-title>Acaros de la familia Cunaxidae.</article-title><source>Anales de la Escuela Nacional de Ciencias Biologicas Mexico</source><volume>5</volume>(<issue>3–4</issue>): <fpage>229</fpage>–<lpage>273</lpage>.</mixed-citation></ref><ref id="B143"><mixed-citation xmlns:xlink="http://www.w3.org/1999/xlink" xlink:type="simple"><person-group><name name-style="western"><surname>Heryford</surname><given-names>N</given-names></name></person-group> (<year>1965</year>) <article-title>A new species of <italic>Cunaxa</italic> (Acari: Cunaxidea).</article-title><source>Journal of the Kansas Entomological Society</source><volume>8</volume>: <fpage>310</fpage>–<lpage>314</lpage>.</mixed-citation></ref><ref id="B238"><mixed-citation xmlns:xlink="http://www.w3.org/1999/xlink" xlink:type="simple"><person-group><name name-style="western"><surname>Smiley</surname><given-names>R</given-names></name></person-group> (<year>1975</year>) <article-title>A generic revision of the mites of the family Cunaxidae (Acarina).</article-title><source>Annals of the Entomological Society of America</source><volume>68</volume>(<issue>2</issue>): <fpage>227</fpage>–<lpage>244</lpage>.</mixed-citation></ref><ref id="B75"><mixed-citation xmlns:xlink="http://www.w3.org/1999/xlink" xlink:type="simple"><person-group><name name-style="western"><surname>Den Heyer</surname><given-names>J</given-names></name></person-group> (<year>1977c</year>) <article-title>Six new species of <italic>Pseudobonzia</italic> Smiley, 1975 (Prostigmata: Acari) from the Ethiopian Region.</article-title><source>Journal of the Entomological Society of South Africa</source><volume>40</volume>(<issue>2</issue>): <fpage>171</fpage>–<lpage>194</lpage>.</mixed-citation></ref><ref id="B51"><mixed-citation xmlns:xlink="http://www.w3.org/1999/xlink" xlink:type="simple"><person-group><name name-style="western"><surname>Chaudhri</surname><given-names>WM</given-names></name></person-group> (<year>1977</year>) <article-title>Descriptions of the mites of the Family Cunaxidae (Acarina) from Pakistan.</article-title><source>Pakistan Journal of Agricultural Science</source><volume>14</volume>(<issue>2–3</issue>): <fpage>41</fpage>–<lpage>52</lpage>.</mixed-citation></ref><ref id="B86"><mixed-citation xmlns:xlink="http://www.w3.org/1999/xlink" xlink:type="simple"><person-group><name name-style="western"><surname>Den Heyer</surname><given-names>J</given-names></name></person-group> (<year>1980b</year>) <article-title>Six new species of the subfamily Coleoscirinae (Cunaxidae: Actinedida: Acarida).</article-title><source>Phytophylactica</source><volume>12</volume>: <fpage>105</fpage>–<lpage>128</lpage>.</mixed-citation></ref><ref id="B52"><mixed-citation xmlns:xlink="http://www.w3.org/1999/xlink" xlink:type="simple"><person-group><name name-style="western"><surname>Chaudhri</surname><given-names>WM</given-names></name></person-group> (<year>1980</year>) <source>Studies on the biosystematics and control of mites of field crops, vegetables and fruit plants in Pakistan, second annual report</source>. <publisher-name>University of Agriculture Faisalabad</publisher-name>, <lpage>80</lpage>.</mixed-citation></ref><ref id="B185"><mixed-citation xmlns:xlink="http://www.w3.org/1999/xlink" xlink:type="simple"><person-group><name name-style="western"><surname>Luxton</surname><given-names>M</given-names></name></person-group> (<year>1982</year>) <article-title>Some new species of mites from New Zealand peat soils.</article-title><source>New Zealand Journal of Zoology</source><volume>9</volume>: <fpage>325</fpage>–<lpage>332</lpage>. doi: <ext-link ext-link-type="doi" xlink:href="10.1080/03014223.1982.10423864" xlink:type="simple">10.1080/03014223.1982.10423864</ext-link></mixed-citation></ref><ref id="B169"><mixed-citation xmlns:xlink="http://www.w3.org/1999/xlink" xlink:type="simple"><person-group><name name-style="western"><surname>Liang</surname><given-names>GW</given-names></name></person-group> (<year>1983</year>) <article-title>Notes on four species of mite (Acarina: Cunaxidae) in China.</article-title><source>Natural Enemies of Insects</source><volume>5</volume>(<issue>3</issue>): <fpage>104</fpage>–<lpage>107</lpage>.</mixed-citation></ref><ref id="B170"><mixed-citation xmlns:xlink="http://www.w3.org/1999/xlink" xlink:type="simple"><person-group><name name-style="western"><surname>Liang</surname><given-names>GW</given-names></name></person-group> (<year>1984</year>) <article-title>A new species and a new record of the genus <italic>Pseudobonzia</italic> from China (Acarina: Cunaxidae).</article-title><source>Acta Zootaxonomica Sinica</source><volume>9</volume>(<issue>1</issue>): <fpage>49</fpage>–<lpage>51</lpage>.</mixed-citation></ref><ref id="B239"><mixed-citation xmlns:xlink="http://www.w3.org/1999/xlink" xlink:type="simple"><person-group><name name-style="western"><surname>Smiley</surname><given-names>RL</given-names></name></person-group> (<year>1992</year>) <source>The predatory mite family Cunaxidae (Acari) of the world with a new classification.</source><publisher-name>Indira Publishing House</publisher-name>, <publisher-loc>West Bloomington, Michigan</publisher-loc>, <size units="page">356 pp</size>.</mixed-citation></ref><ref id="B66"><mixed-citation xmlns:xlink="http://www.w3.org/1999/xlink" xlink:type="simple"><person-group><name name-style="western"><surname>Corpuz-Raros</surname><given-names>LA</given-names></name><name name-style="western"><surname>Garcia</surname><given-names>RC</given-names></name></person-group> (<year>1996</year>) <article-title>Philippine predatory mites of the family Cunaxidae (Acari). Genera <italic>Pseudobonzia</italic> Smiley and <italic>Scutascirus</italic> Den Heyer.</article-title><source>Philippine Entomologist</source><volume>10</volume>(<issue>1</issue>): <fpage>15</fpage>–<lpage>28</lpage>.</mixed-citation></ref><ref id="B144"><mixed-citation xmlns:xlink="http://www.w3.org/1999/xlink" xlink:type="simple"><person-group><name name-style="western"><surname>Hu</surname><given-names>SJ</given-names></name></person-group> (<year>1997</year>) <article-title>Cunaxid mites recorded in China.</article-title><source>Journal of Ninbo Teachers College</source><volume>15</volume>(<issue>1</issue>): <fpage>56</fpage>–<lpage>59</lpage>.</mixed-citation></ref><ref id="B227"><mixed-citation xmlns:xlink="http://www.w3.org/1999/xlink" xlink:type="simple"><person-group><name name-style="western"><surname>Sergeyenko</surname><given-names>AL</given-names></name></person-group> (<year>2005</year>) <article-title>A new species of the mite genus <italic>Pseudobonzia</italic> Smiley,1975 (Acarina: Prostigmata: Cunaxidae) from Ukraine.</article-title><source>Acarina</source><volume>13</volume>(<issue>2</issue>): <fpage>159</fpage>–<lpage>163</lpage>.</mixed-citation></ref><ref id="B64"><mixed-citation xmlns:xlink="http://www.w3.org/1999/xlink" xlink:type="simple"><person-group><name name-style="western"><surname>Corpuz-Raros</surname><given-names>LA</given-names></name></person-group> (<year>2008</year>) <article-title>Additional species of Cunaxidae and first report of the subfamily Neobonzinae (Cunaxidae, Acari) from the Philippines.</article-title><source>Asia Life Sciences</source><volume>17</volume>(<issue>1</issue>): <fpage>71</fpage>–<lpage>89</lpage>.</mixed-citation></ref><ref id="B98"><mixed-citation xmlns:xlink="http://www.w3.org/1999/xlink" xlink:type="simple"><person-group><name name-style="western"><surname>Den Heyer</surname><given-names>J</given-names></name><name name-style="western"><surname>Castro</surname><given-names>TMMG</given-names></name></person-group> (<year>2008b</year>) <article-title>A new cunaxid genus with descriptions of two new species from Brazil (Acari: Prostigmata: Bdelloidea: Cunaxidae).</article-title><source>Zootaxa</source><volume>1731</volume>: <fpage>42</fpage>–<lpage>50</lpage>.</mixed-citation></ref><ref id="B22"><mixed-citation xmlns:xlink="http://www.w3.org/1999/xlink" xlink:type="simple"><person-group><name name-style="western"><surname>Bashir</surname><given-names>MH</given-names></name><name name-style="western"><surname>Afzal</surname><given-names>M</given-names></name></person-group> (<year>2009</year>) <source>Mite fauna of family Cunaxidae (Acari) form Punjab, Pakistan</source>. <publisher-name>VDM Verlag Dr. Müller Aktiengesellschaft &amp; Co.</publisher-name>, <publisher-loc>Saarbrücken, Germany</publisher-loc>, <size units="page">322 pp</size>.</mixed-citation></ref><ref id="B96"><mixed-citation xmlns:xlink="http://www.w3.org/1999/xlink" xlink:type="simple"><person-group><name name-style="western"><surname>Den Heyer</surname><given-names>J</given-names></name></person-group> (<year>2013</year>) <article-title>BdelloideaBase: Bdellid &amp; Cunaxid Databases (version Feb 2013).</article-title> In: <person-group><name name-style="western"><surname>Roskov</surname><given-names>Y</given-names></name><name name-style="western"><surname>Kunze</surname><given-names>T</given-names></name><name name-style="western"><surname>Paglinawan</surname><given-names>L</given-names></name><name name-style="western"><surname>Orrell</surname><given-names>T</given-names></name><name name-style="western"><surname>Nicolson</surname><given-names>D</given-names></name><name name-style="western"><surname>Culham</surname><given-names>A</given-names></name><name name-style="western"><surname>Bailly</surname><given-names>N</given-names></name><name name-style="western"><surname>Kirk</surname><given-names>P</given-names></name><name name-style="western"><surname>Bourgoin</surname><given-names>T</given-names></name><name name-style="western"><surname>Baillargeon</surname><given-names>G</given-names></name><name name-style="western"><surname>Hernandez</surname><given-names>F</given-names></name><name name-style="western"><surname>De Wever</surname><given-names>A</given-names></name></person-group> (<role>Eds</role>) <issue-title>Species 2000 &amp; ITIS Catalogue of Life, 2013 Annual Checklist</issue-title>. DVD; <source>Species 2000</source>: <publisher-name>Reading</publisher-name>, <publisher-loc>UK</publisher-loc>. doi: <ext-link ext-link-type="doi" xlink:href="10.1080/00222933.2012.763060" xlink:type="simple">10.1080/00222933.2012.763060</ext-link></mixed-citation></ref></ref-list></tp:taxon-treatment>
