# Supplementary material for: A review of Cunaxidae (Acariformes, Trombidiformes): Histories and diagnoses of subfamilies and genera, keys to world species, and some new locality records
Source: Zookeys. 2014 Jun 20;(418):1–103. doi: 10.3897/zookeys.418.7629 (PMC4104466; doi:10.3897/zookeys.418.7629)
Supplement: XML Treatment for Neoscirula [file zookeys.418.7629-treatment29.xml]

<!DOCTYPE tp:taxon-treatment
  PUBLIC "-//TaxonX//DTD Taxonomic Treatment Publishing DTD v0 20100105//EN" "tax-treatment-NSO.dtd">
<tp:taxon-treatment xmlns:tp="http://www.plazi.org/taxpub"><tp:treatment-meta><kwd-group><label>Taxon classification</label><kwd><named-content content-type="kingdom">Animalia</named-content></kwd><kwd><named-content content-type="order">Trombidiformes</named-content></kwd><kwd><named-content content-type="family">Cunaxidae</named-content></kwd></kwd-group><mixed-citation publication-type="journal"><person-group><name><surname>Skvarla</surname><given-names>Michael J.</given-names></name><name><surname>Fisher</surname><given-names>J. Ray</given-names></name><name><surname>Dowling</surname><given-names>Ashley P. G.</given-names></name></person-group><article-title>A review of Cunaxidae (Acariformes, Trombidiformes): Histories and diagnoses of subfamilies and genera, keys to world species, and some new locality records</article-title><source>Zookeys</source><day>20</day><month>6</month><year>2014</year><volume>2014</volume><issue>418</issue><fpage>1</fpage><lpage>103</lpage><pub-id pub-id-type="doi">10.3897/zookeys.418.7629</pub-id></mixed-citation></tp:treatment-meta><tp:nomenclature><tp:taxon-name>
                        <tp:taxon-name-part taxon-name-part-type="genus">Neoscirula</tp:taxon-name-part>
                    </tp:taxon-name><tp:taxon-authority>Den Heyer, 1977</tp:taxon-authority></tp:nomenclature><tp:treatment-sec sec-type="Historical review"><title>Historical review.</title><p><xref ref-type="bibr" rid="B73">Den Heyer (1977a)</xref> erected <italic><tp:taxon-name>Neoscirula</tp:taxon-name></italic> for three African cunaxids, <italic><tp:taxon-name>Neoscirula theroni</tp:taxon-name></italic>, <italic><tp:taxon-name>Neoscirula natalensis</tp:taxon-name></italic>, and <italic><tp:taxon-name>Neoscirula sevidi</tp:taxon-name></italic>. <xref ref-type="bibr" rid="B232">Shiba (1978)</xref> described the first <italic><tp:taxon-name>Neoscirula</tp:taxon-name></italic> outside of Africa, <italic><tp:taxon-name>Coleoscirus ogawai</tp:taxon-name></italic>. <xref ref-type="bibr" rid="B77">Den Heyer (1978b)</xref> erected the subfamily <tp:taxon-name>Coleoscirinae</tp:taxon-name>, tribus <tp:taxon-name>Neoscirulini</tp:taxon-name> and assigned <italic><tp:taxon-name>Neoscirula</tp:taxon-name></italic> to it. <xref ref-type="bibr" rid="B86">Den Heyer (1980b)</xref> described another African <italic><tp:taxon-name>Neoscirula</tp:taxon-name></italic>, <italic><tp:taxon-name>Neoscirula delareyi</tp:taxon-name></italic>. <italic><tp:taxon-name>Neoscirula vitulus</tp:taxon-name></italic> was described from Ukraine by <xref ref-type="bibr" rid="B14">Barilo (1991)</xref>. <xref ref-type="bibr" rid="B239">Smiley (1992)</xref> transferred <italic><tp:taxon-name>Neoscirula</tp:taxon-name></italic> from <tp:taxon-name>Coleoscirinae</tp:taxon-name> to <tp:taxon-name>Bonziinae</tp:taxon-name> as he thought setae <italic>g<sub>1</sub></italic> were geniculate; he also described <italic><tp:taxon-name>Neoscirula luxtoni</tp:taxon-name></italic>, <italic><tp:taxon-name>Neoscirula proctorae</tp:taxon-name></italic>, <italic><tp:taxon-name>Neoscirula kenworthyi</tp:taxon-name></italic>, moved <italic><tp:taxon-name>Neoscirula ogawai</tp:taxon-name></italic> from <italic><tp:taxon-name>Coleoscirus</tp:taxon-name></italic>, and provided a key to known world species. <italic><tp:taxon-name>Neoscirula abraensis</tp:taxon-name></italic>, <italic><tp:taxon-name>Neoscirula aspirasi</tp:taxon-name></italic>, <italic><tp:taxon-name>Neoscirula imperata</tp:taxon-name></italic>, <italic><tp:taxon-name>Neoscirula makilingica</tp:taxon-name></italic>, <italic><tp:taxon-name>Neoscirula puntiglupa</tp:taxon-name></italic> were described by <xref ref-type="bibr" rid="B62">Corpuz-Raros (1996e)</xref> from the Philippines. <xref ref-type="bibr" rid="B175">Lin and Zhang (1998)</xref> described <italic><tp:taxon-name>Neoscirula miaofengensis</tp:taxon-name></italic> and <italic><tp:taxon-name>Neoscirula bidens</tp:taxon-name></italic>. <italic><tp:taxon-name>Neoscirula saitoi</tp:taxon-name></italic> was described by <xref ref-type="bibr" rid="B177">Lin and Zhang (2002)</xref>. <xref ref-type="bibr" rid="B63">Corpuz-Raros (2007)</xref> described two more Philippine <italic><tp:taxon-name>Neoscirula</tp:taxon-name></italic>: <italic><tp:taxon-name>Neoscirula laboensis</tp:taxon-name></italic>, <italic><tp:taxon-name>Neoscirula taclobanensis</tp:taxon-name></italic>. <xref ref-type="bibr" rid="B189">Mejía-Recamier and Palacios-Vargas (2007)</xref> described <italic><tp:taxon-name>Neoscirula aliciae</tp:taxon-name></italic>, <italic><tp:taxon-name>Neoscirula baloghi</tp:taxon-name></italic>, and <italic><tp:taxon-name>Neoscirula hoffmannae</tp:taxon-name></italic>. <xref ref-type="bibr" rid="B99">Den Heyer and Castro (2008c)</xref> described <italic><tp:taxon-name>Neoscirula flechtmanni</tp:taxon-name></italic>, <italic><tp:taxon-name>Neoscirula oliveirai</tp:taxon-name></italic>, and <italic><tp:taxon-name>Neoscirula queirozi</tp:taxon-name></italic>. <xref ref-type="bibr" rid="B236">Skvarla, Fisher, and Dowling (2011)</xref> described <italic><tp:taxon-name>Neoscirula reticulata</tp:taxon-name></italic>. <xref ref-type="bibr" rid="B95">Den Heyer (2011c)</xref> described <italic><tp:taxon-name>Neoscirula sepasgosariani</tp:taxon-name></italic>.</p></tp:treatment-sec><tp:treatment-sec sec-type="Diagnosis"><title>Diagnosis.</title><p><italic>Gnathosoma</italic>. <bold>Pedipalps</bold> 5-segmented and end in a strong claw, which is complemented with a tooth in some species; they extend to the tip of the hypognathum or slightly beyond. Basifemur and telofemur are fused but retain the suture; each has a dorsolateral simple or spine-like seta. Pedipalp tibiotarsus short and cone-like. <bold>Subcapitulum</bold> with 4 pairs of setae (<italic>hg<sub>1</sub></italic><sub>–</sub><italic><sub>4</sub></italic>). Seta <italic>hg<sub>1</sub></italic> longest and in some species bent at 90 degrees, though not geniculate as in <tp:taxon-name>Bonziinae</tp:taxon-name>. Adoral setae present or absent. <bold>Chelicera</bold> with seta present or absent.</p><p><italic>Idiosoma, dorsal</italic>. Proterosomal shield weakly sclerotized and ill-defined, granulated or papillated; some species possess subcuticular reticulations.</p><p><italic>Idiosoma, ventral</italic>. <bold>Coxae</bold> I–II separate or fused medially into a single sternal shield. Coxae III–IV contiguous on either side, restricted to area around trochantral bases. Dorsal cupules <italic>im</italic> present laterad to <italic>e<sub>1</sub></italic>; ventral cupules <italic>ih</italic> present near <italic>h<sub>2</sub></italic>, anal plates. <bold>Legs</bold> shorter than body. Tarsi never constricted apically so as to end in lobes. Apices of solenidia cylindrical, not swollen as in <italic><tp:taxon-name>Coleoscirus</tp:taxon-name></italic> and <italic><tp:taxon-name>Scutascirus</tp:taxon-name></italic>. Trichobothrium on leg tibia IV present. Ambulacral claws smooth and occur on either side of a 4-rayed empodium.</p></tp:treatment-sec><tp:treatment-sec sec-type="Key to adult female Neoscirula"><title>Key to adult female <italic><tp:taxon-name>Neoscirula</tp:taxon-name></italic>.</title><p><italic><tp:taxon-name>Neoscirula hoffmannae</tp:taxon-name></italic> Mejía-Recamier &amp; Palacios-Vargas, 2007 is excluded from the following key as it is only known from the male.</p><table-wrap content-type="key" position="anchor" orientation="portrait"><table><tbody><tr><td rowspan="1" colspan="1">1</td><td rowspan="1" colspan="1">Coxae I–II fused to form a sternal shield</td><td rowspan="1" colspan="1">2</td></tr><tr><td rowspan="1" colspan="1">–</td><td rowspan="1" colspan="1">Coxae I–II separated</td><td rowspan="1" colspan="1">6</td></tr><tr><td rowspan="1" colspan="1">2 (1)</td><td rowspan="1" colspan="1">Cheliceral seta present</td><td rowspan="1" colspan="1">3</td></tr><tr><td rowspan="1" colspan="1">–</td><td rowspan="1" colspan="1">Cheliceral seta absent</td><td rowspan="1" colspan="1">5</td></tr><tr><td rowspan="1" colspan="1"><!--PageBreak-->3 (2)</td><td rowspan="1" colspan="1">Pedipalp basifemoral dorsal seta spine-like (<xref ref-type="fig" rid="F24">Fig. 77a</xref>); Luzon Is., Philippines</td><td rowspan="1" colspan="1"><italic><tp:taxon-name>Neoscirula makilingica</tp:taxon-name></italic> Corpuz-Raros, 1996</td></tr><tr><td rowspan="1" colspan="1">–</td><td rowspan="1" colspan="1">Pedipalp basifemoral dorsal seta simple (<xref ref-type="fig" rid="F24">Fig. 77b</xref>)</td><td rowspan="1" colspan="1">4</td></tr><tr><td rowspan="1" colspan="1">4 (3)</td><td rowspan="1" colspan="1">Proterosomal shield with polygonal subcuticular sculpturing present (<xref ref-type="fig" rid="F24">Fig. 78a</xref>); posteromedial portion of sternal shield V-shaped, polygonal subcuticular sculpturing absent (<xref ref-type="fig" rid="F24">Fig. 79a</xref>); 6 pairs of setae between coxae III–IV (excluding genital setae); Luzon Is., Philippines</td><td rowspan="1" colspan="1"><italic><tp:taxon-name>Neoscirula aspirasi</tp:taxon-name></italic> Corpuz-Raros, 1996</td></tr><tr><td rowspan="1" colspan="1">–</td><td rowspan="1" colspan="1">Proterosomal shield with polygonal subcuticular sculpturing absent (<xref ref-type="fig" rid="F24">Fig. 78b</xref>); posteromedial portion of sternal shield rounded, polygonal subcuticular sculpturing present (<xref ref-type="fig" rid="F24">Fig. 79b</xref>); 4 pairs of setae between coxae III–IV (excluding genital setae); Malaysia; Philippines</td><td rowspan="1" colspan="1"><italic><tp:taxon-name>Neoscirula ogawai</tp:taxon-name></italic> (Shiba, 1978)</td></tr><tr><td rowspan="1" colspan="1">5 (2)</td><td rowspan="1" colspan="1">Chelicerae with dorsomedial reticulations present (<xref ref-type="fig" rid="F24">Fig. 80a</xref>); genua II with 5 setae and 2 solenidia; genua IV with 5 setae and 1 solenidion; Interior Highlands, USA</td><td rowspan="1" colspan="1"><italic><tp:taxon-name>Neoscirula reticulata</tp:taxon-name></italic> Skvarla, 2011</td></tr><tr><td rowspan="1" colspan="1">–</td><td rowspan="1" colspan="1">Chelicerae dorsomedial reticulations absent (<xref ref-type="fig" rid="F24">Fig. 80b</xref>); genua II with 4 setae and 2 solenidia; genua IV with 4 setae and 1 solenidion; Jalisco, Mexico</td><td rowspan="1" colspan="1"><italic><tp:taxon-name>Neoscirula baloghi</tp:taxon-name></italic> Mejía-Recamier &amp; Palacios-Vargas, 2007</td></tr><tr><td rowspan="1" colspan="1">6 (1)</td><td rowspan="1" colspan="1">Pedipalp genua hook-like apophysis present (<xref ref-type="fig" rid="F24">Fig. 81a</xref>); South Africa</td><td rowspan="1" colspan="1"><italic><tp:taxon-name>Neoscirula natalensis</tp:taxon-name></italic> Den Heyer, 1977</td></tr><tr><td rowspan="1" colspan="1">–</td><td rowspan="1" colspan="1">Pedipalp genua hook-like apophysis absent (<xref ref-type="fig" rid="F24">Fig. 81b</xref>)</td><td rowspan="1" colspan="1">7</td></tr><tr><td rowspan="1" colspan="1">7 (6)</td><td rowspan="1" colspan="1">Pedipalp tibiotarsal claw a tooth present, giving bifid appearance (<xref ref-type="fig" rid="F24">Fig. 82a</xref>)</td><td rowspan="1" colspan="1">8</td></tr><tr><td rowspan="1" colspan="1"><!--PageBreak--><!--PageBreak-->–</td><td rowspan="1" colspan="1">Pedipalp tibiotarsal claw a tooth absent (<xref ref-type="fig" rid="F24">Fig. 82b</xref>)</td><td rowspan="1" colspan="1">13</td></tr><tr><td rowspan="1" colspan="1">8 (7)</td><td rowspan="1" colspan="1">Cheliceral seta present; pedipalp tibiotarsal tubercle present (<xref ref-type="fig" rid="F24">Fig. 83a</xref>)</td><td rowspan="1" colspan="1">9</td></tr><tr><td rowspan="1" colspan="1">–</td><td rowspan="1" colspan="1">Cheliceral seta absent; pedipalp tibiotarsal tubercle absent (<xref ref-type="fig" rid="F24">Fig. 83b</xref>); São Paulo, Brazil</td><td rowspan="1" colspan="1"><italic><tp:taxon-name>Neoscirula oliveirai</tp:taxon-name></italic> Den Heyer &amp; Castro, 2008</td></tr><tr><td rowspan="1" colspan="1">9 (8)</td><td rowspan="1" colspan="1">Basifemora II with 4 setae; telofemora I–II 4-4 setae; hypognathum with ventroapical shield-like process present (<xref ref-type="fig" rid="F24">Fig. 84a</xref>); New Zealand; Philippines</td><td rowspan="1" colspan="1"><italic><tp:taxon-name>Neoscirula luxtoni</tp:taxon-name></italic> Smiley, 1992</td></tr><tr><td rowspan="1" colspan="1">–</td><td rowspan="1" colspan="1">Basifemora II with 5 or 6 setae; telofemora I–II 5-5 setae; hypognathum with ventroapical shield-like process absent (<xref ref-type="fig" rid="F24">Fig. 84b</xref>)</td><td rowspan="1" colspan="1">10</td></tr><tr><td rowspan="1" colspan="1">10 (9)</td><td rowspan="1" colspan="1">Basifemora II with 5 setae</td><td rowspan="1" colspan="1">11</td></tr><tr><td rowspan="1" colspan="1">–</td><td rowspan="1" colspan="1">Basifemora II with 6 setae</td><td rowspan="1" colspan="1">12</td></tr><tr><td rowspan="1" colspan="1">11 (10)</td><td rowspan="1" colspan="1">Basifemora I with 4 setae; telofemora III with 4 setae; 7 pairs of setae between coxae III–IV (excluding genital setae); Jalisco, Mexico</td><td rowspan="1" colspan="1"><italic><tp:taxon-name>Neoscirula aliciae</tp:taxon-name></italic> Mejía-Recamier &amp; Palacios-Vargas, 2007</td></tr><tr><td rowspan="1" colspan="1">–</td><td rowspan="1" colspan="1">Basifemora I with 5 setae; telofemora III with 3 setae; 5 pairs of setae between coxae III–IV (excluding genital setae); Luzon Is., Philippines</td><td rowspan="1" colspan="1"><italic><tp:taxon-name>Neoscirula laboensis</tp:taxon-name></italic> Corpuz-Raros, 2007</td></tr><tr><td rowspan="1" colspan="1">12 (10)</td><td rowspan="1" colspan="1">Chelicerae tapering gradually (<xref ref-type="fig" rid="F24">Fig. 85a</xref>); Fujian, China</td><td rowspan="1" colspan="1"><italic><tp:taxon-name>Neoscirula bidens</tp:taxon-name></italic> Lin &amp; Zhang, 1988</td></tr><tr><td rowspan="1" colspan="1">–</td><td rowspan="1" colspan="1">Chelicerae tapering suddenly (<xref ref-type="fig" rid="F24">Fig. 85b</xref>); São Paulo, Brazil</td><td rowspan="1" colspan="1"><italic><tp:taxon-name>Neoscirula flechtmanni</tp:taxon-name></italic> Den Heyer &amp; Castro, 2008</td></tr><tr><td rowspan="1" colspan="1">13 (7)</td><td rowspan="1" colspan="1">Pedipalp basifemoral dorsal seta spine-like (<xref ref-type="fig" rid="F24">Fig. 77a</xref>)</td><td rowspan="1" colspan="1">14</td></tr><tr><td rowspan="1" colspan="1">–</td><td rowspan="1" colspan="1">Pedipalp basifemoral dorsal seta simple (<xref ref-type="fig" rid="F24">Fig. 77b</xref>)</td><td rowspan="1" colspan="1">18</td></tr><tr><td rowspan="1" colspan="1">14 (13)</td><td rowspan="1" colspan="1">Telofemora I–II with 4-4 setae; New Zealand</td><td rowspan="1" colspan="1"><italic><tp:taxon-name>Neoscirula proctorae</tp:taxon-name></italic> Smiley, 1992</td></tr><tr><td rowspan="1" colspan="1">–</td><td rowspan="1" colspan="1">Telofemora I–II with 5-5 setae</td><td rowspan="1" colspan="1">15</td></tr><tr><td rowspan="1" colspan="1">15 (14)</td><td rowspan="1" colspan="1">Proterosomal shield with polygonal subcuticular sculpturing present (<xref ref-type="fig" rid="F24">Fig. 86a</xref>); Fujian, China</td><td rowspan="1" colspan="1"><italic><tp:taxon-name>Neoscirula saitoi</tp:taxon-name></italic></td></tr><tr><td rowspan="1" colspan="1">–</td><td rowspan="1" colspan="1">Proterosomal shield with polygonal subcuticular sculpturing absent (<xref ref-type="fig" rid="F24">Fig. 86b</xref>)</td><td rowspan="1" colspan="1">16</td></tr><tr><td rowspan="1" colspan="1">16 (15)</td><td rowspan="1" colspan="1">Cheliceral seta short, less than half the length of movable digit; South Africa</td><td rowspan="1" colspan="1"><italic><tp:taxon-name>Neoscirula sevidi</tp:taxon-name></italic> Den Heyer, 1977</td></tr><tr><td rowspan="1" colspan="1">–</td><td rowspan="1" colspan="1">Cheliceral seta long, nearly as long or longer than movable digit</td><td rowspan="1" colspan="1">17</td></tr><tr><td rowspan="1" colspan="1">17 (16)</td><td rowspan="1" colspan="1">Basifemora I–IV setal formula 5-5-4-3; Iran</td><td rowspan="1" colspan="1"><italic><tp:taxon-name>Neoscirula sepasgosariani</tp:taxon-name></italic> Den Heyer, 2011</td></tr><tr><td rowspan="1" colspan="1">–</td><td rowspan="1" colspan="1">Basifemora I–IV setal formula 4-4-3-1; Brazil</td><td rowspan="1" colspan="1"><italic><tp:taxon-name>Neoscirula queirozi</tp:taxon-name></italic> Den Heyer &amp; Castro, 2008</td></tr><tr><td rowspan="1" colspan="1">18 (13)</td><td rowspan="1" colspan="1">Coxae I–II with polygonal subcuticular sculpturing present (as in <xref ref-type="fig" rid="F24">Fig. 79a</xref>)</td><td rowspan="1" colspan="1">19</td></tr><tr><td rowspan="1" colspan="1">–</td><td rowspan="1" colspan="1">Coxae I–II with polygonal subcuticular sculpturing absent (as in <xref ref-type="fig" rid="F24">Fig. 79b</xref>)</td><td rowspan="1" colspan="1">23</td></tr><tr><td rowspan="1" colspan="1">19 (18)</td><td rowspan="1" colspan="1">Proterosomal shield with polygonal subcuticular sculpturing present (<xref ref-type="fig" rid="F24">Fig. 78a</xref>)</td><td rowspan="1" colspan="1">20</td></tr><tr><td rowspan="1" colspan="1">–</td><td rowspan="1" colspan="1">Proterosomal shield with polygonal subcuticular sculpturing absent (<xref ref-type="fig" rid="F24">Fig. 78b</xref>)</td><td rowspan="1" colspan="1">21</td></tr><tr><td rowspan="1" colspan="1">20 (19)</td><td rowspan="1" colspan="1">Basifemora II with 4 setae; telofemora I–II 4-4 setae; Maryland, USA</td><td rowspan="1" colspan="1"><italic><tp:taxon-name>Neoscirula kenworthyi</tp:taxon-name></italic> Smiley, 1992</td></tr><tr><td rowspan="1" colspan="1"><!--PageBreak-->–</td><td rowspan="1" colspan="1">Basifemora II with 5 setae; telofemora I–II with 5-5 setae; Leyte Is., Philippines</td><td rowspan="1" colspan="1"><italic><tp:taxon-name>Neoscirula taclobanensis</tp:taxon-name></italic> Corpuz-Raros, 2007</td></tr><tr><td rowspan="1" colspan="1">21 (19)</td><td rowspan="1" colspan="1">Hypognathal setae <italic>hg<sub>1</sub></italic> more than two times as long as setae <italic>hg<sub>2–4</sub></italic>; coxae II with 4 setae; Fujian, China</td><td rowspan="1" colspan="1"><italic><tp:taxon-name>Neoscirula miaofengensis</tp:taxon-name></italic> Lin &amp; Zhang, 1988</td></tr><tr><td rowspan="1" colspan="1">–</td><td rowspan="1" colspan="1">Hypognathal setae <italic>hg<sub>1</sub></italic> no more than two times as long as setae <italic>hg<sub>2–4</sub></italic>; coxae II with 3 setae</td><td rowspan="1" colspan="1">22</td></tr><tr><td rowspan="1" colspan="1">22 (21)</td><td rowspan="1" colspan="1">Chelicerae basally narrow, less than three times the width of the distal end; hypognathum narrow, nearly twice as long as wide; Uzbekistan</td><td rowspan="1" colspan="1"><italic><tp:taxon-name>Neoscirula vitulus</tp:taxon-name></italic> Barilo, 1991</td></tr><tr><td rowspan="1" colspan="1">–</td><td rowspan="1" colspan="1">Chelicerae basally broad, four times the width of the distal end; hypognathum wide, nearly as wide as long; South Africa</td><td rowspan="1" colspan="1"><italic><tp:taxon-name>Neoscirula delareyi</tp:taxon-name></italic> Den Heyer, 1980</td></tr><tr><td rowspan="1" colspan="1">23 (18)</td><td rowspan="1" colspan="1">Proterosomal shield with polygonal subcuticular sculpturing present</td><td rowspan="1" colspan="1">24</td></tr><tr><td rowspan="1" colspan="1">–</td><td rowspan="1" colspan="1">Proterosomal shield with polygonal subcuticular sculpturing absent; Luzon Is., Philippines</td><td rowspan="1" colspan="1"><italic><tp:taxon-name>Neoscirula imperata</tp:taxon-name></italic> Corpuz-Raros, 1996</td></tr><tr><td rowspan="1" colspan="1">24 (23)</td><td rowspan="1" colspan="1">Subcapitulum with row of basal polygonal subcuticular sculpturing present (<xref ref-type="fig" rid="F24">Fig. 87a</xref>); ventrally with 7 pairs of simple setae between coxae III–IV</td><td rowspan="1" colspan="1">25</td></tr><tr><td rowspan="1" colspan="1">–</td><td rowspan="1" colspan="1">Subcapitulum with row of basal polygonal subcuticular sculpturing absent (<xref ref-type="fig" rid="F24">Fig. 87b</xref>); ventrally with 6 pairs of simple setae between coxae III–IV; Luzon Is., Philippines</td><td rowspan="1" colspan="1"><italic><tp:taxon-name>Neoscirula abraensis</tp:taxon-name></italic> Corpuz-Raros, 1996</td></tr><tr><td rowspan="1" colspan="1">25 (24)</td><td rowspan="1" colspan="1">Basifemora II with 4 setae; telofemora I–II with 4-4 setae; Western Transvaal, South Africa</td><td rowspan="1" colspan="1"><italic><tp:taxon-name>Neoscirula theroni</tp:taxon-name></italic> Den Heyer, 1977</td></tr><tr><td rowspan="1" colspan="1">–</td><td rowspan="1" colspan="1">Basifemora II with 5 setae; telofemora I–II with 5-5 setae; Luzon Is., Philippines</td><td rowspan="1" colspan="1"><italic><tp:taxon-name>Neoscirula puntiglupa</tp:taxon-name></italic> Corpuz-Raros, 1996</td></tr></tbody></table></table-wrap><fig id="F24" position="float" orientation="portrait"><label>Figures 77–87.</label><caption><p><italic><tp:taxon-name>Neoscirula</tp:taxon-name></italic> key illustrations <bold>77a</bold> Pedipalp basifemoral dorsal seta spine-like <bold>77b</bold> Pedipalp basifemoral dorsal seta simple <bold>78a</bold> Proterosomal shield with polygonal subcuticular sculpturing present <bold>78b</bold> Proterosomal shield with polygonal subcuticular sculpturing absent <bold>79a</bold> Sternal shield v-shaped posteriomedially, with polygonal subcuticular sculpturing absent <bold>79b</bold> Sternal shield rounded posteriomedially, with polygonal subcuticular sculpturing present <bold>80a</bold> Chelicera with dorsomedial reticulations present <bold>80b</bold> Chelicera with dorsomedial reticulations absent <bold>81a</bold> Pedipalp genua with hook-like apophysis present <bold>81b</bold> Pedipalp genua with hook-like apophysis absent <bold>82a</bold> Pedipalp tibiotarsal claw with tooth present <bold>82b</bold> Pedipalp tibiotarsal claw with tooth absent <bold>83a</bold> Pedipalp tibiotarsus with tubercle present <bold>83b</bold> Pedipalp tibiotarsus with tubercle absent <bold>84a</bold> Hypognathum with ventroapical shield-like process present <bold>84b</bold> Hypognathum with ventroapical shield-like process absent <bold>85a</bold> Chelicera tapering gradually <bold>85b</bold> Chelicera tapering suddenly <bold>86a</bold> Proterosomal shield with polygonal subcuticular sculpturing present <bold>86b</bold> Proterosomal shield with polygonal subcuticular sculpturing absent <bold>87a</bold> Subcapitulum with row of basal subcuticular sculpturing present <bold>87b</bold> Subcapitulum with row of basal subcuticular sculpturing absent.</p></caption><graphic xmlns:xlink="http://www.w3.org/1999/xlink" xlink:href="zookeys-418-001-g024.jpg" position="float" orientation="portrait" xlink:type="simple"/></fig></tp:treatment-sec><ref-list><ref id="B73"><mixed-citation xmlns:xlink="http://www.w3.org/1999/xlink" xlink:type="simple"><person-group><name name-style="western"><surname>Den Heyer</surname><given-names>J</given-names></name></person-group> (<year>1977a</year>) <article-title>A new genus <italic>Neoscirula</italic> (Cunaxidae: Prostigmata: Acari) from the Ethiopian Region.</article-title><source>Journal of the Entomological Society of South Africa</source><volume>40</volume>(<issue>1</issue>): <fpage>73</fpage>–<lpage>86</lpage>.</mixed-citation></ref><ref id="B232"><mixed-citation xmlns:xlink="http://www.w3.org/1999/xlink" xlink:type="simple"><person-group><name name-style="western"><surname>Shiba</surname><given-names>M</given-names></name></person-group> (<year>1978</year>) <article-title>Taxonomic investigation on free-living Prostigmata from the Malay Peninsula.</article-title><source>Nature and Life in South East Asia</source><volume>7</volume>: <fpage>83</fpage>–<lpage>229</lpage>.</mixed-citation></ref><ref id="B77"><mixed-citation xmlns:xlink="http://www.w3.org/1999/xlink" xlink:type="simple"><person-group><name name-style="western"><surname>Den Heyer</surname><given-names>J</given-names></name></person-group> (<year>1978b</year>) <article-title>Coleoscirinae, a new cunaxid subfamily and two new South African species of <italic>Coleoscirus</italic> Berlese, 1916 (Prostigmata: Acari).</article-title><source>Acarologia</source><volume>20</volume>(<issue>4</issue>): <fpage>522</fpage>–<lpage>541</lpage>.</mixed-citation></ref><ref id="B86"><mixed-citation xmlns:xlink="http://www.w3.org/1999/xlink" xlink:type="simple"><person-group><name name-style="western"><surname>Den Heyer</surname><given-names>J</given-names></name></person-group> (<year>1980b</year>) <article-title>Six new species of the subfamily Coleoscirinae (Cunaxidae: Actinedida: Acarida).</article-title><source>Phytophylactica</source><volume>12</volume>: <fpage>105</fpage>–<lpage>128</lpage>.</mixed-citation></ref><ref id="B14"><mixed-citation xmlns:xlink="http://www.w3.org/1999/xlink" xlink:type="simple"><person-group><name name-style="western"><surname>Barilo</surname><given-names>AB</given-names></name></person-group> (<year>1991</year>) <article-title>Two new species Cunaxidae (Acariformes) from Central Asia.</article-title><source>Zoologicheskii Zhurnal</source><volume>70</volume>(<issue>9</issue>): <fpage>131</fpage>–<lpage>136</lpage>.</mixed-citation></ref><ref id="B239"><mixed-citation xmlns:xlink="http://www.w3.org/1999/xlink" xlink:type="simple"><person-group><name name-style="western"><surname>Smiley</surname><given-names>RL</given-names></name></person-group> (<year>1992</year>) <source>The predatory mite family Cunaxidae (Acari) of the world with a new classification.</source><publisher-name>Indira Publishing House</publisher-name>, <publisher-loc>West Bloomington, Michigan</publisher-loc>, <size units="page">356 pp</size>.</mixed-citation></ref><ref id="B62"><mixed-citation xmlns:xlink="http://www.w3.org/1999/xlink" xlink:type="simple"><person-group><name name-style="western"><surname>Corpuz-Raros</surname><given-names>LA</given-names></name></person-group> (<year>1996e</year>) <article-title>Philippine predatroy mites of the family Cunaxidae (Acari). 5. Genera <italic>Neoscirula</italic> Den Heyer, <italic>Parabonzia</italic> Smiley and <italic>Orangescirula</italic> Bu and Li.</article-title><source>Philippine Agriculturist</source><volume>79</volume>: <fpage>15</fpage>–<lpage>37</lpage>.</mixed-citation></ref><ref id="B175"><mixed-citation xmlns:xlink="http://www.w3.org/1999/xlink" xlink:type="simple"><person-group><name name-style="western"><surname>Lin</surname><given-names>LZ</given-names></name><name name-style="western"><surname>Zhang</surname><given-names>YZ</given-names></name></person-group> (<year>1998</year>) <article-title>Three new species of the Bonziinae from Fujian (Acari: Cunaxidae).</article-title><source>Wuyi Science Journal</source><volume>14</volume>: <fpage>24</fpage>–<lpage>30</lpage>.</mixed-citation></ref><ref id="B177"><mixed-citation xmlns:xlink="http://www.w3.org/1999/xlink" xlink:type="simple"><person-group><name name-style="western"><surname>Lin</surname><given-names>LZ</given-names></name><name name-style="western"><surname>Zhang</surname><given-names>YZ</given-names></name></person-group> (<year>2002</year>) <article-title>Two new species of the Bonziinae from China (Acari: Cunaxidae).</article-title><source>Systematic and Applied Acarology</source><volume>7</volume>: <fpage>143</fpage>–<lpage>148</lpage>.</mixed-citation></ref><ref id="B63"><mixed-citation xmlns:xlink="http://www.w3.org/1999/xlink" xlink:type="simple"><person-group><name name-style="western"><surname>Corpuz-Raros</surname><given-names>LA</given-names></name></person-group> (<year>2007</year>) <article-title>Additional species of Bonziinae and Cunaxoidinae and description of the male of <italic>Coleoscirus horidula</italic> (Tseng) (Coleoscirinae) from the Philippines (Cunaxidae, Acari).</article-title><source>Asia Life Science</source><volume>16</volume>(<issue>2</issue>): <fpage>153</fpage>–<lpage>173</lpage>.</mixed-citation></ref><ref id="B189"><mixed-citation xmlns:xlink="http://www.w3.org/1999/xlink" xlink:type="simple"><person-group><name name-style="western"><surname>Mejía-Recamier</surname><given-names>BE</given-names></name><name name-style="western"><surname>Palacios-Vargas</surname><given-names>JG</given-names></name></person-group> (<year>2007</year>) <article-title>Three new species of <italic>Neoscirula</italic> (Prostigmata: Cunaxidae) from a Tropical dry forest in Jalisco, Mexico.</article-title><source>Zootaxa</source><volume>1545</volume>: <fpage>17</fpage>–<lpage>31</lpage>.</mixed-citation></ref><ref id="B99"><mixed-citation xmlns:xlink="http://www.w3.org/1999/xlink" xlink:type="simple"><person-group><name name-style="western"><surname>Den Heyer</surname><given-names>J</given-names></name><name name-style="western"><surname>Castro</surname><given-names>TMMG</given-names></name></person-group> (<year>2008c</year>) <article-title>Subfamilial affiliation of <italic>Neoscirula</italic> (Acari: Prostigmata: Cunaxidae) and descriptions of three new species of this genus from Brazil.</article-title><source>Zootaxa</source><volume>1731</volume>: <fpage>51</fpage>–<lpage>62</lpage>.</mixed-citation></ref><ref id="B236"><mixed-citation xmlns:xlink="http://www.w3.org/1999/xlink" xlink:type="simple"><person-group><name name-style="western"><surname>Skvarla</surname><given-names>MJ</given-names></name><name name-style="western"><surname>Fisher</surname><given-names>JR</given-names></name><name name-style="western"><surname>Dowling</surname><given-names>APG</given-names></name></person-group> (<year>2011</year>) <article-title>A new species of <italic>Neoscirula</italic> (Acari: Cunaxidae: Coleoscirinae) from the Ozark Highlands (USA), with notes on biogeography.</article-title><source>Acarologia</source><volume>51</volume>(<issue>3</issue>): <fpage>283</fpage>–<lpage>293</lpage>. doi: <ext-link ext-link-type="doi" xlink:href="10.1051/acarologia/20112013" xlink:type="simple">10.1051/acarologia/20112013</ext-link></mixed-citation></ref><ref id="B95"><mixed-citation xmlns:xlink="http://www.w3.org/1999/xlink" xlink:type="simple"><person-group><name name-style="western"><surname>Den Heyer</surname><given-names>J</given-names></name></person-group> (<year>2011c</year>) <article-title>The genus <italic>Coleobonzia</italic> declared synonymous with <italic>Neobonzia</italic> Smile, 1992 (Bdelloidea: Cunaxidae: Coleoscirinae).</article-title><source>Zootaxa</source><volume>2817</volume>: <fpage>59</fpage>–<lpage>62</lpage>.</mixed-citation></ref></ref-list></tp:taxon-treatment>
