# Supplementary material for: A review of Cunaxidae (Acariformes, Trombidiformes): Histories and diagnoses of subfamilies and genera, keys to world species, and some new locality records
Source: Zookeys. 2014 Jun 20;(418):1–103. doi: 10.3897/zookeys.418.7629 (PMC4104466; doi:10.3897/zookeys.418.7629)
Supplement: XML Treatment for Pseudobonzia [file zookeys.418.7629-treatment30.xml]

<!DOCTYPE tp:taxon-treatment
  PUBLIC "-//TaxonX//DTD Taxonomic Treatment Publishing DTD v0 20100105//EN" "tax-treatment-NSO.dtd">
<tp:taxon-treatment xmlns:tp="http://www.plazi.org/taxpub"><tp:treatment-meta><kwd-group><label>Taxon classification</label><kwd><named-content content-type="kingdom">Animalia</named-content></kwd><kwd><named-content content-type="order">Trombidiformes</named-content></kwd><kwd><named-content content-type="family">Cunaxidae</named-content></kwd></kwd-group><mixed-citation publication-type="journal"><person-group><name><surname>Skvarla</surname><given-names>Michael J.</given-names></name><name><surname>Fisher</surname><given-names>J. Ray</given-names></name><name><surname>Dowling</surname><given-names>Ashley P. G.</given-names></name></person-group><article-title>A review of Cunaxidae (Acariformes, Trombidiformes): Histories and diagnoses of subfamilies and genera, keys to world species, and some new locality records</article-title><source>Zookeys</source><day>20</day><month>6</month><year>2014</year><volume>2014</volume><issue>418</issue><fpage>1</fpage><lpage>103</lpage><pub-id pub-id-type="doi">10.3897/zookeys.418.7629</pub-id></mixed-citation></tp:treatment-meta><tp:nomenclature><tp:taxon-name>
                        <tp:taxon-name-part taxon-name-part-type="genus">Pseudobonzia</tp:taxon-name-part>
                    </tp:taxon-name><tp:taxon-authority>Smiley, 1975</tp:taxon-authority></tp:nomenclature><tp:treatment-sec sec-type="Historical review"><title>Historical review.</title><p><xref ref-type="bibr" rid="B143">Heryford (1965)</xref> described the first <italic><tp:taxon-name>Pseudobonzia</tp:taxon-name></italic>, <italic><tp:taxon-name>Cunaxa reticulata</tp:taxon-name></italic>. <xref ref-type="bibr" rid="B238">Smiley (1975)</xref> erected the genus <italic><tp:taxon-name>Pseudobonzia</tp:taxon-name></italic>, with <italic><tp:taxon-name>Cunaxa reticulata</tp:taxon-name></italic> as the type species. <xref ref-type="bibr" rid="B75">Den Heyer (1977c)</xref> redescribed the genus and described <italic><tp:taxon-name>Pseudobonzia neoreticulata</tp:taxon-name></italic>. <xref ref-type="bibr" rid="B232">Shiba (1978)</xref> described <italic><tp:taxon-name>Cunaxoides clathratus</tp:taxon-name></italic>. <xref ref-type="bibr" rid="B239">Smiley (1992)</xref> described <italic><tp:taxon-name>Pseudobonzia delfinadobakerae</tp:taxon-name></italic>, <italic><tp:taxon-name>Pseudobonzia landwehri</tp:taxon-name></italic>, and <italic><tp:taxon-name>Pseudobonzia yini</tp:taxon-name></italic> and moved <italic><tp:taxon-name>Cunaxoides clathratus</tp:taxon-name></italic> to <italic><tp:taxon-name>Pseudobonzia</tp:taxon-name></italic>; he also provided a key to known world species. Fuangarown and Lekprayoon (2004) described <italic><tp:taxon-name>Pseudobonzia tangkansingae</tp:taxon-name></italic>. <xref ref-type="bibr" rid="B98">Den Heyer and Castro (2008b)</xref> split <italic><tp:taxon-name>Coleobonzia</tp:taxon-name></italic> from <italic><tp:taxon-name>Pseudobonzia</tp:taxon-name></italic>. <xref ref-type="bibr" rid="B25">Bashir, Afzal, and Akbar (2008)</xref> described <italic><tp:taxon-name>Pseudobonzia ashfaqi</tp:taxon-name></italic>. <xref ref-type="bibr" rid="B237">Skvarla et al. (2013)</xref> reported <italic><tp:taxon-name>Pseudobonzia reticulata</tp:taxon-name></italic> from Arkansas and corrected the description to include setae <italic>f<sub>2</sub></italic>, which were not reported by <xref ref-type="bibr" rid="B143">Heryford (1965)</xref>.</p></tp:treatment-sec><tp:treatment-sec sec-type="Diagnosis"><title>Diagnosis.</title><!--PageBreak--><p><italic>Gnathosoma</italic>. <bold>Pedipalps</bold> 5-segmented and reach beyond the subcapitulum by at most the distal half of the last segment. Simple or spine-like setae on the basi- and telofemora present. Pedipalp tibiotarsi long and S-shaped (as opposed to short and cylindrical as in <italic><tp:taxon-name>Neoscirula</tp:taxon-name></italic>). <bold>Subcapitulum</bold> with 4 pairs of setae (<italic>hg<sub>1–4</sub></italic>). 2 pairs of adoral setae present. <bold>Chelicera</bold> with seta present (usually) or absent. Extensive reticulated pattern present on the gnathosoma.</p><p><italic>Idiosoma, dorsal</italic>. Plates lightly sclerotized and not be well defined or demarcated. The proterosomal plate bears 2 pairs of setae (<italic>lps</italic> and <italic>mps</italic>) and 2 pairs of setose sensillae (<italic>at</italic> and <italic>pt</italic>). Extensive reticulated pattern present. Hysterosomal plate absent. Setae <italic>c<sub>1</sub></italic>–<italic>h<sub>1</sub></italic> present; setae <italic>c<sub>2</sub></italic>, <italic>f<sub>2</sub></italic>, and <italic>h<sub>2</sub></italic> present or absent. Cupules <italic>im</italic> present laterad and caudally of <italic>e<sub>1</sub></italic>. Integument striated.</p><p><italic>Idiosoma, ventral</italic>. <bold>Coxae</bold> restricted to the trochantral bases. Coxae I–II fused. Coxae III–IV fused. All coxae lightly sclerotized and may be ill-defined. Coxae with extensive reticulated pattern. Coxae I–IV usually have setal formula 3-3-3-3. Genital plates each bear 3–4 setae; 2 pairs of genital papillae visible underneath the plates. 2 pairs of setae (<italic>ps<sub>1</sub></italic><sub>–</sub><italic><sub>2</sub></italic>) occur on the anal plates and 1 pair of setae (<italic>pa</italic>) occurs on the integument near the anal plates. Cupules <italic>ih</italic> present ventrally near the anal plates. <bold>Legs.</bold> Basal leg podomeres with reticulated pattern present or absent. Tarsi never constricted apically so as to end in lobes. Apices of solenidia cylindrical, not swollen as in <italic><tp:taxon-name>Coleoscirus</tp:taxon-name></italic> and <italic><tp:taxon-name>Scutascirus</tp:taxon-name></italic>. Trichobothrium on leg tibia IV present. Ambulacral claws are rippled and occur on either side of a 4-rayed empodium.</p></tp:treatment-sec><tp:treatment-sec sec-type="Key to adult female Pseudobonzia"><title>Key to adult female <italic><tp:taxon-name>Pseudobonzia</tp:taxon-name></italic></title><p>(modified from Den Heyer and <xref ref-type="bibr" rid="B46">Castro 2008</xref>)</p><table-wrap content-type="key" position="anchor" orientation="portrait"><table><tbody><tr><td rowspan="1" colspan="1">1</td><td rowspan="1" colspan="1">Pedipalp basifemora and telofemora with similar setae, either spine-like or simple (<xref ref-type="fig" rid="F25">Fig. 88a, b</xref>); proterosomal shield conspicuously reticulated</td><td rowspan="1" colspan="1">2</td></tr><tr><td rowspan="1" colspan="1">–</td><td rowspan="1" colspan="1">Pedipalp basifemora with simple seta, pedipalp telofemora with spine-like seta (<xref ref-type="fig" rid="F25">Fig. 88c</xref>); proterosomal shield not conspicuously reticulated; Mexico</td><td rowspan="1" colspan="1"><italic><tp:taxon-name>Pseudobonzia delfinadobakerae</tp:taxon-name></italic> Smiley, 1992</td></tr><tr><td rowspan="1" colspan="1">2 (1)</td><td rowspan="1" colspan="1">Pedipalp basifemora and telofemora with simple setae (<xref ref-type="fig" rid="F25">Fig. 88a</xref>); setae <italic>f<sub>2</sub></italic> present or absent</td><td rowspan="1" colspan="1">3</td></tr><tr><td rowspan="1" colspan="1">–</td><td rowspan="1" colspan="1">Pedipalp basifemora and telofemora with spine-like setae (<xref ref-type="fig" rid="F25">Fig. 88b</xref>); setae <italic>f<sub>2</sub></italic> present; Guam</td><td rowspan="1" colspan="1"><italic><tp:taxon-name>Pseudobonzia yini</tp:taxon-name></italic> Smiley, 1992</td></tr><tr><td rowspan="1" colspan="1">3 (2)</td><td rowspan="1" colspan="1">Setae <italic>f<sub>2</sub></italic> present</td><td rowspan="1" colspan="1">4</td></tr><tr><td rowspan="1" colspan="1">–</td><td rowspan="1" colspan="1">Setae <italic>f<sub>2</sub></italic>  absent</td><td rowspan="1" colspan="1">5</td></tr><tr><td rowspan="1" colspan="1">4 (3)</td><td rowspan="1" colspan="1">Proterosomal shield concave posteromedially (<xref ref-type="fig" rid="F25">Fig. 89a</xref>); South Africa</td><td rowspan="1" colspan="1"><italic><tp:taxon-name>Pseudobonzia neoreticulata</tp:taxon-name></italic> Den Heyer, 1977</td></tr><tr><td rowspan="1" colspan="1">–</td><td rowspan="1" colspan="1">Proterosomal shield straight posteromedially (<xref ref-type="fig" rid="F25">Fig. 89b</xref>); USA</td><td rowspan="1" colspan="1"><italic><tp:taxon-name>Pseudobonzia landwehri</tp:taxon-name></italic> Smiley, 1992</td></tr><tr><td rowspan="1" colspan="1">–</td><td rowspan="1" colspan="1">Proterosomal shield convex posteromedially (<xref ref-type="fig" rid="F25">Fig. 89c</xref>); Pakistan</td><td rowspan="1" colspan="1"><italic><tp:taxon-name>Pseudobonzia ashfaqi</tp:taxon-name></italic> Bashir, Afzal &amp; Akbar, 2008</td></tr><tr><td rowspan="1" colspan="1">5 (3)</td><td rowspan="1" colspan="1">Proximal leg podomeres reticulated; Malaysia</td><td rowspan="1" colspan="1"><italic><tp:taxon-name>Pseudobonzia clathratus</tp:taxon-name></italic> (Shiba, 1978)</td></tr><tr><td rowspan="1" colspan="1">–</td><td rowspan="1" colspan="1">Proximal leg podomeres not reticulated; USA</td><td rowspan="1" colspan="1"><italic><tp:taxon-name>Pseudobonzia reticulata</tp:taxon-name></italic> (Heryford, 1965)</td></tr><!--PageBreak--></tbody></table></table-wrap><fig id="F25" position="float" orientation="portrait"><label>Figures 88, 89.</label><caption><p><italic><tp:taxon-name>Pseudobonzia</tp:taxon-name></italic> key illustrations <bold>88a</bold> Pedipalp basifemur and telofemur with spine-like setae on both segments <bold>88b</bold> Pedipalp basifemur and telofemur with simple setae on both segments <bold>88c</bold> Pedipalp with simple seta on basifemur, spine-like seta on telofemur <bold>89a</bold> Proterosomal plate convex posteriomedially <bold>89b</bold> Proterosomal plate not convex posteriomedially.</p></caption><graphic xmlns:xlink="http://www.w3.org/1999/xlink" xlink:href="zookeys-418-001-g025.jpg" position="float" orientation="portrait" xlink:type="simple"/></fig></tp:treatment-sec><ref-list><ref id="B143"><mixed-citation xmlns:xlink="http://www.w3.org/1999/xlink" xlink:type="simple"><person-group><name name-style="western"><surname>Heryford</surname><given-names>N</given-names></name></person-group> (<year>1965</year>) <article-title>A new species of <italic>Cunaxa</italic> (Acari: Cunaxidea).</article-title><source>Journal of the Kansas Entomological Society</source><volume>8</volume>: <fpage>310</fpage>–<lpage>314</lpage>.</mixed-citation></ref><ref id="B238"><mixed-citation xmlns:xlink="http://www.w3.org/1999/xlink" xlink:type="simple"><person-group><name name-style="western"><surname>Smiley</surname><given-names>R</given-names></name></person-group> (<year>1975</year>) <article-title>A generic revision of the mites of the family Cunaxidae (Acarina).</article-title><source>Annals of the Entomological Society of America</source><volume>68</volume>(<issue>2</issue>): <fpage>227</fpage>–<lpage>244</lpage>.</mixed-citation></ref><ref id="B75"><mixed-citation xmlns:xlink="http://www.w3.org/1999/xlink" xlink:type="simple"><person-group><name name-style="western"><surname>Den Heyer</surname><given-names>J</given-names></name></person-group> (<year>1977c</year>) <article-title>Six new species of <italic>Pseudobonzia</italic> Smiley, 1975 (Prostigmata: Acari) from the Ethiopian Region.</article-title><source>Journal of the Entomological Society of South Africa</source><volume>40</volume>(<issue>2</issue>): <fpage>171</fpage>–<lpage>194</lpage>.</mixed-citation></ref><ref id="B232"><mixed-citation xmlns:xlink="http://www.w3.org/1999/xlink" xlink:type="simple"><person-group><name name-style="western"><surname>Shiba</surname><given-names>M</given-names></name></person-group> (<year>1978</year>) <article-title>Taxonomic investigation on free-living Prostigmata from the Malay Peninsula.</article-title><source>Nature and Life in South East Asia</source><volume>7</volume>: <fpage>83</fpage>–<lpage>229</lpage>.</mixed-citation></ref><ref id="B239"><mixed-citation xmlns:xlink="http://www.w3.org/1999/xlink" xlink:type="simple"><person-group><name name-style="western"><surname>Smiley</surname><given-names>RL</given-names></name></person-group> (<year>1992</year>) <source>The predatory mite family Cunaxidae (Acari) of the world with a new classification.</source><publisher-name>Indira Publishing House</publisher-name>, <publisher-loc>West Bloomington, Michigan</publisher-loc>, <size units="page">356 pp</size>.</mixed-citation></ref><ref id="B98"><mixed-citation xmlns:xlink="http://www.w3.org/1999/xlink" xlink:type="simple"><person-group><name name-style="western"><surname>Den Heyer</surname><given-names>J</given-names></name><name name-style="western"><surname>Castro</surname><given-names>TMMG</given-names></name></person-group> (<year>2008b</year>) <article-title>A new cunaxid genus with descriptions of two new species from Brazil (Acari: Prostigmata: Bdelloidea: Cunaxidae).</article-title><source>Zootaxa</source><volume>1731</volume>: <fpage>42</fpage>–<lpage>50</lpage>.</mixed-citation></ref><ref id="B25"><mixed-citation xmlns:xlink="http://www.w3.org/1999/xlink" xlink:type="simple"><person-group><name name-style="western"><surname>Bashir</surname><given-names>MH</given-names></name><name name-style="western"><surname>Afzal</surname><given-names>M</given-names></name><name name-style="western"><surname>Akbar</surname><given-names>S</given-names></name></person-group> (<year>2008</year>) <article-title>A new species of genus <italic>Pseudobonzia</italic> Smiley (Prostigmata: Acari) from Punjab, Pakistan.</article-title><source>Biologia (Pakistan)</source><volume>54</volume>(<issue>1</issue>): <fpage>77</fpage>–<lpage>82</lpage>.</mixed-citation></ref><ref id="B237"><mixed-citation xmlns:xlink="http://www.w3.org/1999/xlink" xlink:type="simple"><person-group><name name-style="western"><surname>Skvarla</surname><given-names>MJ</given-names></name><name name-style="western"><surname>Fisher</surname><given-names>JR</given-names></name><name name-style="western"><surname>Dowling</surname><given-names>APG</given-names></name></person-group> (<year>2013</year>) <article-title>On some mites (Acari: Prostigmata) from the Interior Highlands: descriptions of the male, immature stages, and female reproductive system of <italic>Pseudocheylus americanus</italic> (Ewing, 1909) and some new state records for Arkansas.</article-title><source>Zootaxa</source><volume>3641</volume>(<issue>4</issue>): <fpage>401</fpage>–<lpage>419</lpage>. doi: <ext-link ext-link-type="doi" xlink:href="10.11646/zootaxa.3641.4.7" xlink:type="simple">10.11646/zootaxa.3641.4.7</ext-link></mixed-citation></ref><ref id="B46"><mixed-citation xmlns:xlink="http://www.w3.org/1999/xlink" xlink:type="simple"><person-group><name name-style="western"><surname>Castro</surname><given-names>TMMG</given-names></name></person-group> (<year>2008</year>) <source>Estudos taxonômicos e biológicos de Cunaxidae (Acari: Prostigmata) do Brasil.</source><comment>Thesis</comment>, <publisher-name>Jaboticabal</publisher-name>, <publisher-loc>São Paulo, Brazil</publisher-loc>, <size units="page">99 pp</size>.</mixed-citation></ref></ref-list></tp:taxon-treatment>
