# Supplementary material for: A review of Cunaxidae (Acariformes, Trombidiformes): Histories and diagnoses of subfamilies and genera, keys to world species, and some new locality records
Source: Zookeys. 2014 Jun 20;(418):1–103. doi: 10.3897/zookeys.418.7629 (PMC4104466; doi:10.3897/zookeys.418.7629)
Supplement: XML Treatment for Scutascirus [file zookeys.418.7629-treatment31.xml]

<!DOCTYPE tp:taxon-treatment
  PUBLIC "-//TaxonX//DTD Taxonomic Treatment Publishing DTD v0 20100105//EN" "tax-treatment-NSO.dtd">
<tp:taxon-treatment xmlns:tp="http://www.plazi.org/taxpub"><tp:treatment-meta><kwd-group><label>Taxon classification</label><kwd><named-content content-type="kingdom">Animalia</named-content></kwd><kwd><named-content content-type="order">Trombidiformes</named-content></kwd><kwd><named-content content-type="family">Cunaxidae</named-content></kwd></kwd-group><mixed-citation publication-type="journal"><person-group><name><surname>Skvarla</surname><given-names>Michael J.</given-names></name><name><surname>Fisher</surname><given-names>J. Ray</given-names></name><name><surname>Dowling</surname><given-names>Ashley P. G.</given-names></name></person-group><article-title>A review of Cunaxidae (Acariformes, Trombidiformes): Histories and diagnoses of subfamilies and genera, keys to world species, and some new locality records</article-title><source>Zookeys</source><day>20</day><month>6</month><year>2014</year><volume>2014</volume><issue>418</issue><fpage>1</fpage><lpage>103</lpage><pub-id pub-id-type="doi">10.3897/zookeys.418.7629</pub-id></mixed-citation></tp:treatment-meta><tp:nomenclature><tp:taxon-name>
                        <tp:taxon-name-part taxon-name-part-type="genus">Scutascirus</tp:taxon-name-part>
                    </tp:taxon-name><tp:taxon-authority>Den Heyer, 1976</tp:taxon-authority></tp:nomenclature><tp:treatment-sec sec-type="Historical review"><title>Historical review.</title><p><xref ref-type="bibr" rid="B72">Den Heyer (1976)</xref> erected <italic><tp:taxon-name>Scutascirus</tp:taxon-name></italic> for <italic><tp:taxon-name>Scutascirus polyscutosus</tp:taxon-name></italic>. <xref ref-type="bibr" rid="B232">Shiba (1978)</xref> described <italic><tp:taxon-name>Cunaxa exasperatus</tp:taxon-name></italic>. <xref ref-type="bibr" rid="B86">Den Heyer (1980b)</xref> described <italic><tp:taxon-name>Scutascirus braziliensis</tp:taxon-name></italic>. <xref ref-type="bibr" rid="B52">Chaudhri (1980)</xref> described <italic><tp:taxon-name>Scutascirus pigrus</tp:taxon-name></italic>. <xref ref-type="bibr" rid="B239">Smiley (1992)</xref> transferred <italic><tp:taxon-name>Cunaxa exasperatus</tp:taxon-name></italic> to <italic><tp:taxon-name>Scutascirus</tp:taxon-name></italic>. <xref ref-type="bibr" rid="B66">Corpuz-Raros and Garcia (1996)</xref> described <italic><tp:taxon-name>Scutascirus contiguus</tp:taxon-name></italic> and <italic><tp:taxon-name>Scutascirus pentascutellus</tp:taxon-name></italic>. <xref ref-type="bibr" rid="B179">Lin, Zhang and Ji (2001)</xref> described <italic><tp:taxon-name>Scutascirus triangulum</tp:taxon-name></italic>.</p></tp:treatment-sec><tp:treatment-sec sec-type="Diagnosis"><title>Diagnosis.</title><p><italic>Gnathosoma</italic>. <bold>Pedipalps</bold> 5-segmented and reach beyond the subcapitulum by at most the distal half of the tibiotarsi. Basifemora and telofemora fused but retain a dark line. The tibiotarsi complemented with a tubercle and a dorsodistal solenidion. Pedipalps end in a stout claw. <bold>Chelicera</bold> with seta present or absent. <bold>Subcapitulum</bold> bears 6 pairs of setae: 2 pairs of adoral setae and 4 pairs of subcapitular setae (<italic>hg<sub>1</sub></italic><sub>–</sub><italic><sub>4</sub></italic>). Setae <italic>hg<sub>4</sub></italic> often the longest.</p><!--PageBreak--><p><italic>Idiosoma, dorsal</italic>. Proterosoma covered in a shield which bears 4 pairs of setae: 2 pairs of simple setae (<italic>lps</italic> and <italic>mps</italic>) and 2 pairs of setose sensilla (<italic>at</italic> and <italic>pt</italic>). Dorsal hysterosoma bears a median plate which is fused with the proterosomal shield and four pairs of lateral platelets. Plates and shields covered with papillae that form reticulations. 8 pairs of setae present on the dorsal hysterosoma (<italic>c<sub>1</sub></italic>–<italic>f<sub>1</sub></italic>, <italic>c<sub>2</sub></italic>, <italic>f<sub>2</sub></italic>, <italic>h<sub>2</sub></italic>); these setae occur on the fused dorsal shield. Cupule <italic>im</italic> present, usually laterad or in the proximity of <italic>e<sub>1</sub></italic>. Unsclerotized integument striated.</p><p><italic>Idiosoma, ventral</italic>. <bold>Coxae</bold> I–II fused and coalesce medially to form a single sternal plate. Each pair of coxae complemented with 3 pairs of setae; if they form an extensive sternal shield setae normally born on the unsclerotized integument may be located on the shield. Coxae III–IV fused and extend posteriorly beyond the genital plates. Genital plates each bear 4 setae; 2 pairs of genital papillae visible underneath the plates. 1–8 pairs of setae present on the integument between coxae III and the genital plates. Anal plates complemented with 2 pairs of setae (<italic>ps<sub>1-2</sub></italic>). Two pairs of setae (<italic>h<sub>2</sub></italic>, <italic>pa</italic>) located on the integument near the anal plates. Cupule <italic>ih</italic> present in close proximity to <italic>h<sub>2</sub></italic>. <bold>Legs</bold> shorter than idiosoma. Tarsi never constricted apically so as to end in lobes. Trichobothrium on leg tibia IV present. Ambulacral claws on either side of a four-rayed empodium present.</p></tp:treatment-sec><tp:treatment-sec sec-type="Key to adult female Scutascirus"><title>Key to adult female <italic><tp:taxon-name>Scutascirus</tp:taxon-name></italic></title><p><italic><tp:taxon-name>Scutascirus tactus</tp:taxon-name></italic> is not included in the following key as it is described only from the male.</p><table-wrap content-type="key" position="anchor" orientation="portrait"><table><tbody><tr><td rowspan="1" colspan="1">1</td><td rowspan="1" colspan="1">Tubercle on inner margin of pedipalp tibiotarsus not branched (<xref ref-type="fig" rid="F26">Fig. 90a</xref>)</td><td rowspan="1" colspan="1">2</td></tr><tr><td rowspan="1" colspan="1">–</td><td rowspan="1" colspan="1">Tubercle on inner margin of pedipalp tibiotarsus bifurcate (<xref ref-type="fig" rid="F26">Figs 90b, c</xref>)</td><td rowspan="1" colspan="1">5</td></tr><tr><td rowspan="1" colspan="1">–</td><td rowspan="1" colspan="1">Tubercle on inner margin of pedipalp tibiotarsus trifurcate (<xref ref-type="fig" rid="F26">Fig. 90d</xref>); China</td><td rowspan="1" colspan="1"><italic><tp:taxon-name>Scutascirus triangulum</tp:taxon-name></italic> Lin, Zhang &amp; Ji, 2001</td></tr><tr><td rowspan="1" colspan="1">2 (1)</td><td rowspan="1" colspan="1">Telofemora III-IV setal formula 4-3</td><td rowspan="1" colspan="1">5</td></tr><tr><td rowspan="1" colspan="1">–</td><td rowspan="1" colspan="1">Telofemora III-IV setal formula 5-2; Philippines</td><td rowspan="1" colspan="1"><italic><tp:taxon-name>Scutascirus contiguus</tp:taxon-name></italic> Corpuz-Raros &amp; Garcia, 1996</td></tr><tr><td rowspan="1" colspan="1">3 (2)</td><td rowspan="1" colspan="1">Genua II with 1 asl, 5 sts; dorsum with lateral scutella absent; Pakistan</td><td rowspan="1" colspan="1"><italic><tp:taxon-name>Scutascirus pigrus</tp:taxon-name></italic> Chaudhri, 1980</td></tr><tr><td rowspan="1" colspan="1">–</td><td rowspan="1" colspan="1">Genua II with 2 asl, 1 bsl, 5 sts; dorsum with lateral scutella present; Malaysia</td><td rowspan="1" colspan="1"><italic><tp:taxon-name>Scutascirus exasperatus</tp:taxon-name></italic> (Shiba, 1978)</td></tr><tr><td rowspan="1" colspan="1">4 (1)</td><td rowspan="1" colspan="1">Basifemora I–IV setal formula 4-6-4-2; Telofemora I–IV setal formula 5-5-4-3; 4 pairs of dorsolateral hysterosomal plates present (<xref ref-type="fig" rid="F26">Fig. 91a</xref>)</td><td rowspan="1" colspan="1">5</td></tr><tr><td rowspan="1" colspan="1">–</td><td rowspan="1" colspan="1">Basifemora I–IV setal formula 5-5-4-3; Telofemora I–IV setal formula 5-5-5-2; 5 pairs of dorsolateral hysterosomal plates present (<xref ref-type="fig" rid="F26">Fig. 91b</xref>); Luzon Is., Philippines</td><td rowspan="1" colspan="1"><italic><tp:taxon-name>Scutascirus pentascutellus</tp:taxon-name></italic> Corpuz-Raros &amp; Garcia, 1996</td></tr><tr><td rowspan="1" colspan="1">5 (4)</td><td rowspan="1" colspan="1">Pedipalp with entire tibiotarsus projecting past entomalae; bifurcate tubercle positioned halfway along the length of the tibiotarsus (<xref ref-type="fig" rid="F26">Fig. 90b</xref>); Brazil</td><td rowspan="1" colspan="1"><italic><tp:taxon-name>Scutascirus braziliensis</tp:taxon-name></italic> Den Heyer, 1978</td></tr><tr><td rowspan="1" colspan="1">–</td><td rowspan="1" colspan="1">Pedipalp with distal 2/3 of tibiotarsus projecting past entomalae; bifurcate tubercle positioned on distal third of tibiotarsus (<xref ref-type="fig" rid="F26">Fig. 90c</xref>); South Africa</td><td rowspan="1" colspan="1"><italic><tp:taxon-name>Scutascirus polyscutosus</tp:taxon-name></italic> Den Heyer, 1976</td></tr><!--PageBreak--></tbody></table></table-wrap><fig id="F26" position="float" orientation="portrait"><label>Figures 90, 91.</label><caption><p><italic><tp:taxon-name>Scutascirus</tp:taxon-name></italic> key illustrations. <bold>90a</bold> (after <xref ref-type="bibr" rid="B66">Corpuz-Raros and Garcia 1996</xref>). Pedipalp with tubercle not branched <bold>90b</bold> (after <xref ref-type="bibr" rid="B86">Den Heyer 1980b</xref>). Pedipalp tibiotarsus with bifurcate tubercle positioned halfway along the length of the segment <bold>90c</bold> (after <xref ref-type="bibr" rid="B86">Den Heyer 1980b</xref>). Pedipalp tibiotarsus with bifurcate tubercle positioned on distal third of segment <bold>90d</bold> (after <xref ref-type="bibr" rid="B179">Lin et al. 2001</xref>). Pedipalp tibiotarsus with trifurcate tubercle <bold>90a</bold> (after <xref ref-type="bibr" rid="B86">Den Heyer 1980b</xref>). Four pairs of dorsolateral hysterosomal plates present <bold>91b</bold> (after <xref ref-type="bibr" rid="B66">Corpuz-Raros and Garcia 1996</xref>). Five pairs of dorsolateral hysterosomal plates present.</p></caption><graphic xmlns:xlink="http://www.w3.org/1999/xlink" xlink:href="zookeys-418-001-g026.jpg" position="float" orientation="portrait" xlink:type="simple"/></fig></tp:treatment-sec><ref-list><ref id="B72"><mixed-citation xmlns:xlink="http://www.w3.org/1999/xlink" xlink:type="simple"><person-group><name name-style="western"><surname>Den Heyer</surname><given-names>J</given-names></name></person-group> (<year>1976</year>) <article-title><italic>Scutascirus</italic>, a new cunaxid genus (Prostigmata: Acari) from South Africa.</article-title><source><italic>Wetenskaplike bydraes van die PU vir CHO</italic>, Reeks B: Natuurwetenskappe</source><volume>92</volume>: <fpage>1</fpage>–<lpage>10</lpage>.</mixed-citation></ref><ref id="B232"><mixed-citation xmlns:xlink="http://www.w3.org/1999/xlink" xlink:type="simple"><person-group><name name-style="western"><surname>Shiba</surname><given-names>M</given-names></name></person-group> (<year>1978</year>) <article-title>Taxonomic investigation on free-living Prostigmata from the Malay Peninsula.</article-title><source>Nature and Life in South East Asia</source><volume>7</volume>: <fpage>83</fpage>–<lpage>229</lpage>.</mixed-citation></ref><ref id="B86"><mixed-citation xmlns:xlink="http://www.w3.org/1999/xlink" xlink:type="simple"><person-group><name name-style="western"><surname>Den Heyer</surname><given-names>J</given-names></name></person-group> (<year>1980b</year>) <article-title>Six new species of the subfamily Coleoscirinae (Cunaxidae: Actinedida: Acarida).</article-title><source>Phytophylactica</source><volume>12</volume>: <fpage>105</fpage>–<lpage>128</lpage>.</mixed-citation></ref><ref id="B52"><mixed-citation xmlns:xlink="http://www.w3.org/1999/xlink" xlink:type="simple"><person-group><name name-style="western"><surname>Chaudhri</surname><given-names>WM</given-names></name></person-group> (<year>1980</year>) <source>Studies on the biosystematics and control of mites of field crops, vegetables and fruit plants in Pakistan, second annual report</source>. <publisher-name>University of Agriculture Faisalabad</publisher-name>, <lpage>80</lpage>.</mixed-citation></ref><ref id="B239"><mixed-citation xmlns:xlink="http://www.w3.org/1999/xlink" xlink:type="simple"><person-group><name name-style="western"><surname>Smiley</surname><given-names>RL</given-names></name></person-group> (<year>1992</year>) <source>The predatory mite family Cunaxidae (Acari) of the world with a new classification.</source><publisher-name>Indira Publishing House</publisher-name>, <publisher-loc>West Bloomington, Michigan</publisher-loc>, <size units="page">356 pp</size>.</mixed-citation></ref><ref id="B66"><mixed-citation xmlns:xlink="http://www.w3.org/1999/xlink" xlink:type="simple"><person-group><name name-style="western"><surname>Corpuz-Raros</surname><given-names>LA</given-names></name><name name-style="western"><surname>Garcia</surname><given-names>RC</given-names></name></person-group> (<year>1996</year>) <article-title>Philippine predatory mites of the family Cunaxidae (Acari). Genera <italic>Pseudobonzia</italic> Smiley and <italic>Scutascirus</italic> Den Heyer.</article-title><source>Philippine Entomologist</source><volume>10</volume>(<issue>1</issue>): <fpage>15</fpage>–<lpage>28</lpage>.</mixed-citation></ref><ref id="B179"><mixed-citation xmlns:xlink="http://www.w3.org/1999/xlink" xlink:type="simple"><person-group><name name-style="western"><surname>Lin</surname><given-names>JZ</given-names></name><name name-style="western"><surname>Zhang</surname><given-names>YZ</given-names></name><name name-style="western"><surname>Ji</surname><given-names>J</given-names></name></person-group> (<year>2001</year>) <article-title>Three new species of Cunaxidae from Fujian, China.</article-title><source>Systematic and Applied Acarology</source><volume>6</volume>: <fpage>145</fpage>–<lpage>153</lpage>.</mixed-citation></ref></ref-list></tp:taxon-treatment>
