# Supplementary material for: A review of Cunaxidae (Acariformes, Trombidiformes): Histories and diagnoses of subfamilies and genera, keys to world species, and some new locality records
Source: Zookeys. 2014 Jun 20;(418):1–103. doi: 10.3897/zookeys.418.7629 (PMC4104466; doi:10.3897/zookeys.418.7629)
Supplement: XML Treatment for Orangescirula [file zookeys.418.7629-treatment32.xml]

<!DOCTYPE tp:taxon-treatment
  PUBLIC "-//TaxonX//DTD Taxonomic Treatment Publishing DTD v0 20100105//EN" "tax-treatment-NSO.dtd">
<tp:taxon-treatment xmlns:tp="http://www.plazi.org/taxpub"><tp:treatment-meta><kwd-group><label>Taxon classification</label><kwd><named-content content-type="kingdom">Animalia</named-content></kwd><kwd><named-content content-type="order">Trombidiformes</named-content></kwd><kwd><named-content content-type="family">Cunaxidae</named-content></kwd></kwd-group><mixed-citation publication-type="journal"><person-group><name><surname>Skvarla</surname><given-names>Michael J.</given-names></name><name><surname>Fisher</surname><given-names>J. Ray</given-names></name><name><surname>Dowling</surname><given-names>Ashley P. G.</given-names></name></person-group><article-title>A review of Cunaxidae (Acariformes, Trombidiformes): Histories and diagnoses of subfamilies and genera, keys to world species, and some new locality records</article-title><source>Zookeys</source><day>20</day><month>6</month><year>2014</year><volume>2014</volume><issue>418</issue><fpage>1</fpage><lpage>103</lpage><pub-id pub-id-type="doi">10.3897/zookeys.418.7629</pub-id></mixed-citation></tp:treatment-meta><tp:nomenclature><tp:taxon-name>
                            <tp:taxon-name-part taxon-name-part-type="genus">Orangescirula</tp:taxon-name-part>
                        </tp:taxon-name><tp:taxon-authority>Bu &amp; Li, 1987</tp:taxon-authority></tp:nomenclature><tp:treatment-sec sec-type="Historical review"><title>Historical review.</title><p><xref ref-type="bibr" rid="B41">Bu and Li (1987a)</xref> erected <tp:taxon-name>Orangescirulinae</tp:taxon-name> and <italic><tp:taxon-name>Orangescirula</tp:taxon-name></italic> for a new species, <italic><tp:taxon-name>Orangescirula yongchuanensis</tp:taxon-name></italic>. <xref ref-type="bibr" rid="B239">Smiley (1992)</xref> described <italic><tp:taxon-name>Orangescirula kethleyi</tp:taxon-name></italic>. <xref ref-type="bibr" rid="B62">Corpuz-Raros (1996e)</xref> described <italic><tp:taxon-name>Orangescirula filipina</tp:taxon-name></italic>.</p></tp:treatment-sec><tp:treatment-sec sec-type="Diagnosis"><title>Diagnosis.</title><p><italic>Gnathosoma</italic>. <bold>Pedipalps</bold> 5-segmented and reach beyond the subcapitulum by at most the distal half of the tibiotarsi. Basifemoral seta simple or spine-like. Telofemoral seta spine-like. Pedipalps end in a stout claw. <bold>Subcapitulum</bold> bears 6 pairs of setae: 2 pairs of adoral setae and 4 pairs of subcapitular setae (<italic>hg<sub>1</sub></italic><sub>–</sub><italic><sub>4</sub></italic>). Setae <italic>hg<sub>1</sub></italic> long and bent.</p><p><italic>Idiosoma, dorsal</italic>. Proterosoma covered in a shield which bears 4 pairs of setae: 2 pairs of simple setae (<italic>lps</italic> and <italic>mps</italic>) and 2 pairs of setose sensilla (<italic>at</italic> and <italic>pt</italic>). Dorsal hysterosoma median plate present, fused to proterosomal shield; 1 to 5 pairs of dorsolateral plates present. Plates and shields smooth or reticulated. Seven pairs of setae present on the dorsal hysterosoma (<italic>c<sub>1</sub></italic>–<italic>f<sub>1</sub></italic>, <italic>c<sub>2</sub></italic>, <italic>h<sub>2</sub></italic>). Unsclerotized integument striated.</p><p><italic>Idiosoma, ventral</italic>. <bold>Coxae</bold> I–II fused, coxae III–IV fused; coxae may coalesce medially for form a sternal shield. Each pair of coxae complemented with 3 pairs of setae. The genital plates each bear 4 setae; 2 pairs of genital papillae visible underneath the plates. 4–9 pairs of setae present on the integument between coxae II and the genital plates. Anal plates complemented with 2 pairs of setae (<italic>ps<sub>1-2</sub></italic>). Two pairs of setae (<italic>h<sub>2</sub></italic>, <italic>pa</italic>) located on the integument near the anal plates. Cupule <italic>ih</italic> present in close proximity to <italic>h<sub>2</sub></italic>. <bold>Legs</bold> shorter than idiosoma; they are never constricted apically so as to end in lobes. Trichobothrium on leg tibia IV present. Ambulacral claws on either side of a four-rayed empodium present.</p></tp:treatment-sec><tp:treatment-sec sec-type="Key to adult female Orangescirula"><title>Key to adult female <italic><tp:taxon-name>Orangescirula</tp:taxon-name></italic></title><p>(in part modified from <xref ref-type="bibr" rid="B239">Smiley 1992</xref>)</p><table-wrap content-type="key" position="anchor" orientation="portrait"><table><tbody><tr><td rowspan="1" colspan="1">1</td><td rowspan="1" colspan="1">Pedipalpal basifemora seta simple</td><td rowspan="1" colspan="1"><italic><tp:taxon-name>Orangescirula filipina</tp:taxon-name></italic></td></tr><tr><td rowspan="1" colspan="1">–</td><td rowspan="1" colspan="1">Pedipalpal basifemora seta spine-like</td><td rowspan="1" colspan="1">2</td></tr><tr><td rowspan="1" colspan="1">2 (1)</td><td rowspan="1" colspan="1">Dorsal shields with large subcuticular reticulations; 2 pairs of dorsolateral plates present</td><td rowspan="1" colspan="1"><italic><tp:taxon-name>Orangescirula yongchuanensis</tp:taxon-name></italic></td></tr><tr><td rowspan="1" colspan="1">–</td><td rowspan="1" colspan="1">Dorsal shield with extremely small subcuticular reticulations; 5 pairs of dorsolateral plates present</td><td rowspan="1" colspan="1"><italic><tp:taxon-name>Orangescirula kethleyi</tp:taxon-name></italic></td></tr></tbody></table></table-wrap></tp:treatment-sec><ref-list><ref id="B41"><mixed-citation xmlns:xlink="http://www.w3.org/1999/xlink" xlink:type="simple"><person-group><name name-style="western"><surname>Bu</surname><given-names>G</given-names></name><name name-style="western"><surname>Li</surname><given-names>L</given-names></name></person-group> (<year>1987a</year>) <article-title>A new cunaxid subfamily with a new genus and new species of Cunaxidae from Sichuan, China (Acari: Acariformes).</article-title><source>Acta Zootaxonomica Sinica</source><volume>12</volume>(<issue>2</issue>): <fpage>160</fpage>–<lpage>164</lpage>.</mixed-citation></ref><ref id="B239"><mixed-citation xmlns:xlink="http://www.w3.org/1999/xlink" xlink:type="simple"><person-group><name name-style="western"><surname>Smiley</surname><given-names>RL</given-names></name></person-group> (<year>1992</year>) <source>The predatory mite family Cunaxidae (Acari) of the world with a new classification.</source><publisher-name>Indira Publishing House</publisher-name>, <publisher-loc>West Bloomington, Michigan</publisher-loc>, <size units="page">356 pp</size>.</mixed-citation></ref><ref id="B62"><mixed-citation xmlns:xlink="http://www.w3.org/1999/xlink" xlink:type="simple"><person-group><name name-style="western"><surname>Corpuz-Raros</surname><given-names>LA</given-names></name></person-group> (<year>1996e</year>) <article-title>Philippine predatroy mites of the family Cunaxidae (Acari). 5. Genera <italic>Neoscirula</italic> Den Heyer, <italic>Parabonzia</italic> Smiley and <italic>Orangescirula</italic> Bu and Li.</article-title><source>Philippine Agriculturist</source><volume>79</volume>: <fpage>15</fpage>–<lpage>37</lpage>.</mixed-citation></ref></ref-list></tp:taxon-treatment>
