# Supplementary material for: A review of Cunaxidae (Acariformes, Trombidiformes): Histories and diagnoses of subfamilies and genera, keys to world species, and some new locality records
Source: Zookeys. 2014 Jun 20;(418):1–103. doi: 10.3897/zookeys.418.7629 (PMC4104466; doi:10.3897/zookeys.418.7629)
Supplement: XML Treatment for Scirula papillata [file zookeys.418.7629-treatment33.xml]

<!DOCTYPE tp:taxon-treatment
  PUBLIC "-//TaxonX//DTD Taxonomic Treatment Publishing DTD v0 20100105//EN" "tax-treatment-NSO.dtd">
<tp:taxon-treatment xmlns:tp="http://www.plazi.org/taxpub"><tp:treatment-meta><kwd-group><label>Taxon classification</label><kwd><named-content content-type="kingdom">Animalia</named-content></kwd><kwd><named-content content-type="order">Trombidiformes</named-content></kwd><kwd><named-content content-type="family">Cunaxidae</named-content></kwd></kwd-group><mixed-citation publication-type="journal"><person-group><name><surname>Skvarla</surname><given-names>Michael J.</given-names></name><name><surname>Fisher</surname><given-names>J. Ray</given-names></name><name><surname>Dowling</surname><given-names>Ashley P. G.</given-names></name></person-group><article-title>A review of Cunaxidae (Acariformes, Trombidiformes): Histories and diagnoses of subfamilies and genera, keys to world species, and some new locality records</article-title><source>Zookeys</source><day>20</day><month>6</month><year>2014</year><volume>2014</volume><issue>418</issue><fpage>1</fpage><lpage>103</lpage><pub-id pub-id-type="doi">10.3897/zookeys.418.7629</pub-id></mixed-citation></tp:treatment-meta><tp:nomenclature><tp:taxon-name>
                            <tp:taxon-name-part taxon-name-part-type="genus">Scirula</tp:taxon-name-part>
                            <tp:taxon-name-part taxon-name-part-type="species">papillata</tp:taxon-name-part>
                        </tp:taxon-name><tp:taxon-authority/><tp:nomenclature-citation-list><tp:nomenclature-citation><tp:taxon-name>Scirula papillata</tp:taxon-name><comment> Lin, 1997: 169, Figs 1–6</comment></tp:nomenclature-citation></tp:nomenclature-citation-list></tp:nomenclature><tp:treatment-sec sec-type="Remarks"><title>Remarks.</title><p>The specimens examined represent the first report of <!--PageBreak--><italic><tp:taxon-name>Scirula papillata</tp:taxon-name></italic> from the Western Hemisphere. The specimens examined correspond to <xref ref-type="bibr" rid="B173">Lin’s (1997)</xref> description except for telofemora I, which have 6 sts instead of 7 sts, and genua I, which have 9 setae (2 asl, 7 sts) instead of 8 setae.</p><p><bold>Material examined</bold>(2 individuals on slides). 1 female adult (APGD 10-0424-008, #135719), ex deciduous leaf litter, USA, Arkansas, Washington Co, Devil’s Den State Park (<named-content xmlns:xlink="http://www.w3.org/1999/xlink" content-type="dwc:verbatimCoordinates" xlink:type="simple">35°46.817N, 94°14.750W</named-content>), 24 April 2010, col. M. J. Skvarla ● 1 female adult (APGD 10-0826-003, # 135720), ex thick moss by creek near deciduous litter (maple, oak), USA, Pennsylvania, Somerset Co, Laurel Hill State Park, 1985’ elevation (<named-content xmlns:xlink="http://www.w3.org/1999/xlink" content-type="dwc:verbatimCoordinates" xlink:type="simple">40°00.963 N, 79°14.233 W</named-content>), 26 August 2010, col. M. J. Skvarla.</p><!--PageBreak--></tp:treatment-sec><ref-list><ref id="B173"><mixed-citation xmlns:xlink="http://www.w3.org/1999/xlink" xlink:type="simple"><person-group><name name-style="western"><surname>Lin</surname><given-names>J</given-names></name></person-group> (<year>1997</year>) <article-title>A new species of the genus <italic>Scirula</italic> from Fujian, China (Acari: Cunaxidae).</article-title><source>Systematic and Applied Acarology</source><volume>2</volume>: <fpage>169</fpage>–<lpage>172</lpage>.</mixed-citation></ref></ref-list></tp:taxon-treatment>
