# Supplementary material for: A review of Cunaxidae (Acariformes, Trombidiformes): Histories and diagnoses of subfamilies and genera, keys to world species, and some new locality records
Source: Zookeys. 2014 Jun 20;(418):1–103. doi: 10.3897/zookeys.418.7629 (PMC4104466; doi:10.3897/zookeys.418.7629)
Supplement: XML Treatment for Armascirus ozarkensis [file zookeys.418.7629-treatment34.xml]

<!DOCTYPE tp:taxon-treatment
  PUBLIC "-//TaxonX//DTD Taxonomic Treatment Publishing DTD v0 20100105//EN" "tax-treatment-NSO.dtd">
<tp:taxon-treatment xmlns:tp="http://www.plazi.org/taxpub"><tp:treatment-meta><kwd-group><label>Taxon classification</label><kwd><named-content content-type="kingdom">Animalia</named-content></kwd><kwd><named-content content-type="order">Trombidiformes</named-content></kwd><kwd><named-content content-type="family">Cunaxidae</named-content></kwd></kwd-group><mixed-citation publication-type="journal"><person-group><name><surname>Skvarla</surname><given-names>Michael J.</given-names></name><name><surname>Fisher</surname><given-names>J. Ray</given-names></name><name><surname>Dowling</surname><given-names>Ashley P. G.</given-names></name></person-group><article-title>A review of Cunaxidae (Acariformes, Trombidiformes): Histories and diagnoses of subfamilies and genera, keys to world species, and some new locality records</article-title><source>Zookeys</source><day>20</day><month>6</month><year>2014</year><volume>2014</volume><issue>418</issue><fpage>1</fpage><lpage>103</lpage><pub-id pub-id-type="doi">10.3897/zookeys.418.7629</pub-id></mixed-citation></tp:treatment-meta><tp:nomenclature><tp:taxon-name>
                            <tp:taxon-name-part taxon-name-part-type="genus">Armascirus</tp:taxon-name-part>
                            <tp:taxon-name-part taxon-name-part-type="species">ozarkensis</tp:taxon-name-part>
                        </tp:taxon-name><tp:taxon-authority/><tp:nomenclature-citation-list><tp:nomenclature-citation><tp:taxon-name>Armascirus ozarkensis</tp:taxon-name><comment> Skvarla &amp; Dowling, 2012: 6, Figs 2–4.</comment></tp:nomenclature-citation></tp:nomenclature-citation-list></tp:nomenclature><tp:treatment-sec sec-type="Remarks"><title>Remarks.</title><p>The specimens examined expand the range of this species within the Interior Highlands and are a new state record for Missouri.</p></tp:treatment-sec><tp:treatment-sec sec-type="Material examined"><title>Material examined</title><p>(2 individuals on slides). 1 adult female (APGD 11-1129-002), ex litter, USA, Arkansas, Bradley/Drew Co, Warren Prairie Natural Area, 21 June 2010, col. L. C. Thompson ● 1 adult female (APGD 10-0523-004), ex litter, USA, Missouri, Taney Co (<named-content xmlns:xlink="http://www.w3.org/1999/xlink" content-type="dwc:verbatimCoordinates" xlink:type="simple">36°41'11.98"N, 92°58'16.44"W</named-content>), 23 May 2010, col. J. R. Fisher, D. M. Keeler.</p></tp:treatment-sec></tp:taxon-treatment>
