# Supplementary material for: A review of Cunaxidae (Acariformes, Trombidiformes): Histories and diagnoses of subfamilies and genera, keys to world species, and some new locality records
Source: Zookeys. 2014 Jun 20;(418):1–103. doi: 10.3897/zookeys.418.7629 (PMC4104466; doi:10.3897/zookeys.418.7629)
Supplement: XML Treatment for Armascirus primigenius [file zookeys.418.7629-treatment35.xml]

<!DOCTYPE tp:taxon-treatment
  PUBLIC "-//TaxonX//DTD Taxonomic Treatment Publishing DTD v0 20100105//EN" "tax-treatment-NSO.dtd">
<tp:taxon-treatment xmlns:tp="http://www.plazi.org/taxpub"><tp:treatment-meta><kwd-group><label>Taxon classification</label><kwd><named-content content-type="kingdom">Animalia</named-content></kwd><kwd><named-content content-type="order">Trombidiformes</named-content></kwd><kwd><named-content content-type="family">Cunaxidae</named-content></kwd></kwd-group><mixed-citation publication-type="journal"><person-group><name><surname>Skvarla</surname><given-names>Michael J.</given-names></name><name><surname>Fisher</surname><given-names>J. Ray</given-names></name><name><surname>Dowling</surname><given-names>Ashley P. G.</given-names></name></person-group><article-title>A review of Cunaxidae (Acariformes, Trombidiformes): Histories and diagnoses of subfamilies and genera, keys to world species, and some new locality records</article-title><source>Zookeys</source><day>20</day><month>6</month><year>2014</year><volume>2014</volume><issue>418</issue><fpage>1</fpage><lpage>103</lpage><pub-id pub-id-type="doi">10.3897/zookeys.418.7629</pub-id></mixed-citation></tp:treatment-meta><tp:nomenclature><tp:taxon-name>
                            <tp:taxon-name-part taxon-name-part-type="genus">Armascirus</tp:taxon-name-part>
                            <tp:taxon-name-part taxon-name-part-type="species">primigenius</tp:taxon-name-part>
                        </tp:taxon-name><tp:taxon-authority/><tp:nomenclature-citation-list><tp:nomenclature-citation><tp:taxon-name>Armascirus primigenius</tp:taxon-name><comment> Skvarla &amp; Dowling, 2012: 13, Figs 8–10.</comment></tp:nomenclature-citation></tp:nomenclature-citation-list></tp:nomenclature><tp:treatment-sec sec-type="Remarks"><title>Remarks.</title><p>The specimens examined significantly expand the range of this species within the United States. The Ouachita specimens correspond to <xref ref-type="bibr" rid="B235">Skvarla and Dowling’s (2012)</xref> description except for genua IV, which have 1 asl, 5 sts instead of 1 asl, 4 sts.</p></tp:treatment-sec><tp:treatment-sec sec-type="Material examined"><title>Material examined</title><p>(3 individuals on slides). 1 adult female (APGD 13-0304-041, #131238), ex. Malaise trap in marsh, USA, Fairfax Co, George Washington Memorial Parkway, Dyke Marsh Wildlife Preserve, 11 April 2009, col. E. M. Barrows ● 2 adult females (APGD 12-0706-002, #135716), ex very dry oak.pine litter in small, rocky depression, USA, Arkansas, Polk Co, Ouachita National Forest, Black Fork Mountain Wilderness, Black Fork Trail (<named-content xmlns:xlink="http://www.w3.org/1999/xlink" content-type="dwc:verbatimCoordinates" xlink:type="simple">34°41.312'N, 94°18.691'W</named-content>), 6 July 2012, col. M. J. Skvarla.</p></tp:treatment-sec><ref-list><ref id="B235"><mixed-citation xmlns:xlink="http://www.w3.org/1999/xlink" xlink:type="simple"><person-group><name name-style="western"><surname>Skvarla</surname><given-names>MJ</given-names></name><name name-style="western"><surname>Dowling</surname><given-names>APG</given-names></name></person-group> (<year>2012</year>) <article-title>Some New Armascirine Cunaxids (Acari: Prostigmata: Cunaxidae) from the Eastern United States.</article-title><source>Zootaxa</source><volume>3194</volume>: <fpage>1</fpage>–<lpage>34</lpage>.</mixed-citation></ref></ref-list></tp:taxon-treatment>
