# Supplementary material for: A review of Cunaxidae (Acariformes, Trombidiformes): Histories and diagnoses of subfamilies and genera, keys to world species, and some new locality records
Source: Zookeys. 2014 Jun 20;(418):1–103. doi: 10.3897/zookeys.418.7629 (PMC4104466; doi:10.3897/zookeys.418.7629)
Supplement: XML Treatment for Dactyloscirus dolichosetosus [file zookeys.418.7629-treatment36.xml]

<!DOCTYPE tp:taxon-treatment
  PUBLIC "-//TaxonX//DTD Taxonomic Treatment Publishing DTD v0 20100105//EN" "tax-treatment-NSO.dtd">
<tp:taxon-treatment xmlns:tp="http://www.plazi.org/taxpub"><tp:treatment-meta><kwd-group><label>Taxon classification</label><kwd><named-content content-type="kingdom">Animalia</named-content></kwd><kwd><named-content content-type="order">Trombidiformes</named-content></kwd><kwd><named-content content-type="family">Cunaxidae</named-content></kwd></kwd-group><mixed-citation publication-type="journal"><person-group><name><surname>Skvarla</surname><given-names>Michael J.</given-names></name><name><surname>Fisher</surname><given-names>J. Ray</given-names></name><name><surname>Dowling</surname><given-names>Ashley P. G.</given-names></name></person-group><article-title>A review of Cunaxidae (Acariformes, Trombidiformes): Histories and diagnoses of subfamilies and genera, keys to world species, and some new locality records</article-title><source>Zookeys</source><day>20</day><month>6</month><year>2014</year><volume>2014</volume><issue>418</issue><fpage>1</fpage><lpage>103</lpage><pub-id pub-id-type="doi">10.3897/zookeys.418.7629</pub-id></mixed-citation></tp:treatment-meta><tp:nomenclature><tp:taxon-name>
                            <tp:taxon-name-part taxon-name-part-type="genus">Dactyloscirus</tp:taxon-name-part>
                            <tp:taxon-name-part taxon-name-part-type="species">dolichosetosus</tp:taxon-name-part>
                        </tp:taxon-name><tp:taxon-authority/><tp:nomenclature-citation-list><tp:nomenclature-citation><tp:taxon-name>Dactyloscirus dolichosetosus</tp:taxon-name><comment> Den Heyer, 1979: 96, figs 71–77; <xref ref-type="bibr" rid="B225">Sepasgosarian 1984</xref>: 141; <xref ref-type="bibr" rid="B239">Smiley 1992</xref>: 223, Figs 117A, B; <xref ref-type="bibr" rid="B46">Castro 2008</xref>: 91; <xref ref-type="bibr" rid="B235">Skvarla and Dowling 2012</xref>: 30.</comment></tp:nomenclature-citation></tp:nomenclature-citation-list></tp:nomenclature><tp:treatment-sec sec-type="Remarks"><title>Remarks.</title><p>The specimens examined significantly expand the range of this species within the United States.</p></tp:treatment-sec><tp:treatment-sec sec-type="Material examined"><title>Material examined</title><p>(3 individuals on slides). 2 adult females (APGD 12-1020-012, #135721), ex. deciduous litter (maple, sweet gum, poison ivy) in disturbed area, USA, Virginia, Fairfax Co, George Washington Memorial Parkway, Dyke Marsh Wildlife Preserve (<named-content xmlns:xlink="http://www.w3.org/1999/xlink" content-type="dwc:verbatimCoordinates" xlink:type="simple">38°46'25"N, 77°03'06"W</named-content>), 22 October 2012, col. A. P. G. Dowling ● 1 adult female (JRF 12-1028-010, #135722), ex. dry mixed litter with little tree cover in recently (~5 years) cut pine stand with shrubby oaks, USA, Arkansas, Montgomery Co, Ouachita National Forest (<named-content xmlns:xlink="http://www.w3.org/1999/xlink" content-type="dwc:verbatimCoordinates" xlink:type="simple">34°23'56"N, 93°51'22"W</named-content>), 28 October 2010, col. J. R. Fisher, D. M. Keeler.</p><!--PageBreak--></tp:treatment-sec><ref-list><ref id="B225"><mixed-citation xmlns:xlink="http://www.w3.org/1999/xlink" xlink:type="simple"><person-group><name name-style="western"><surname>Sepasgosarian</surname><given-names>H</given-names></name></person-group> (<year>1984</year>) <article-title>The world genera and species of the family Cunaxidae (Actinedida: Acarida).</article-title><source>Zeitschrift für Angewandte Zoologie</source><volume>71</volume>: <fpage>135</fpage>–<lpage>153</lpage>.</mixed-citation></ref><ref id="B239"><mixed-citation xmlns:xlink="http://www.w3.org/1999/xlink" xlink:type="simple"><person-group><name name-style="western"><surname>Smiley</surname><given-names>RL</given-names></name></person-group> (<year>1992</year>) <source>The predatory mite family Cunaxidae (Acari) of the world with a new classification.</source><publisher-name>Indira Publishing House</publisher-name>, <publisher-loc>West Bloomington, Michigan</publisher-loc>, <size units="page">356 pp</size>.</mixed-citation></ref><ref id="B46"><mixed-citation xmlns:xlink="http://www.w3.org/1999/xlink" xlink:type="simple"><person-group><name name-style="western"><surname>Castro</surname><given-names>TMMG</given-names></name></person-group> (<year>2008</year>) <source>Estudos taxonômicos e biológicos de Cunaxidae (Acari: Prostigmata) do Brasil.</source><comment>Thesis</comment>, <publisher-name>Jaboticabal</publisher-name>, <publisher-loc>São Paulo, Brazil</publisher-loc>, <size units="page">99 pp</size>.</mixed-citation></ref><ref id="B235"><mixed-citation xmlns:xlink="http://www.w3.org/1999/xlink" xlink:type="simple"><person-group><name name-style="western"><surname>Skvarla</surname><given-names>MJ</given-names></name><name name-style="western"><surname>Dowling</surname><given-names>APG</given-names></name></person-group> (<year>2012</year>) <article-title>Some New Armascirine Cunaxids (Acari: Prostigmata: Cunaxidae) from the Eastern United States.</article-title><source>Zootaxa</source><volume>3194</volume>: <fpage>1</fpage>–<lpage>34</lpage>.</mixed-citation></ref></ref-list></tp:taxon-treatment>
